# Supplementary material for: Network-based machine learning in colorectal and bladder organoid models predicts anti-cancer drug efficacy in patients
Source: Nat Commun. 2020 Oct 30;11:5485. doi: 10.1038/s41467-020-19313-8 (PMC7599252; doi:10.1038/s41467-020-19313-8)
Supplement: Supplementary file 3 — Source Data [file 41467_2020_19313_MOESM3_ESM.xlsx]

## Sheet: Figure 2a-f
Figure 2a-f. Network nodes and links (STRING > 700)
Gene_Symbol_1	Uniprot_ID_1	Gene_Symbol_2	Uniprot_ID_2
PIGX	Q8TBF5	DPM3	Q9P2X0
PIGX	Q8TBF5	DPM1	O60762
PIGX	Q8TBF5	PIGN	O95427
PIGX	Q8TBF5	PIGM	Q9H3S5
PIGX	Q8TBF5	PIGB	Q92521
PIGX	Q8TBF5	ALG3	Q92685
PIGX	Q8TBF5	PIGV	Q9NUD9
PIGX	Q8TBF5	DPM2	O94777
ZCRB1	Q8TBF4	PRPF8	Q6P2Q9
ZCRB1	Q8TBF4	SNRNP40	Q96DI7
ZCRB1	Q8TBF4	SRSF1	Q07955
ZCRB1	Q8TBF4	NCBP1	Q09161
ZCRB1	Q8TBF4	POLR2K	P53803
ZCRB1	Q8TBF4	THOC2	Q8NI27
ZCRB1	Q8TBF4	POLR2L	P62875
ZCRB1	Q8TBF4	SNRPB	P14678
ZCRB1	Q8TBF4	POLR2I	P36954
ZCRB1	Q8TBF4	POLR2B	P30876
ZCRB1	Q8TBF4	NCBP2	P52298
ZCRB1	Q8TBF4	POLR2J	P52435
ZCRB1	Q8TBF4	POLR2F	P61218
ZCRB1	Q8TBF4	ZC3H8	소
ZCRB1	Q8TBF4	DDX42	Q86XP3
ZCRB1	Q8TBF4	SF3B6	Q9Y3B4
ZCRB1	Q8TBF4	EFTUD2	Q15029
ZCRB1	Q8TBF4	SNRPG	P62308
ZCRB1	Q8TBF4	SNRPE	P62304
ZCRB1	Q8TBF4	SNRPF	P62306
ZCRB1	Q8TBF4	ZRSR2	Q15696
ZCRB1	Q8TBF4	ZMAT5	Q9UDW3
ZCRB1	Q8TBF4	SNRNP48	Q6IEG0
ZCRB1	Q8TBF4	SF3B1	O75533
ZCRB1	Q8TBF4	LSM2	Q9Y333
ZCRB1	Q8TBF4	SF3B5	Q9BWJ5
ZCRB1	Q8TBF4	POLR2G	P62487
ZCRB1	Q8TBF4	YBX1	P67809
ZCRB1	Q8TBF4	SNRNP25	Q9BV90
ZCRB1	Q8TBF4	THOC3	Q96J01
ZCRB1	Q8TBF4	SNU13	P55769
ZCRB1	Q8TBF4	PRPF6	O94906
ZCRB1	Q8TBF4	GTF2F1	P35269
ZCRB1	Q8TBF4	SNRNP200	O75643
ZCRB1	Q8TBF4	TXNL4A	P83876
ZCRB1	Q8TBF4	SRSF2	Q01130
ZCRB1	Q8TBF4	SF3B2	Q13435
ZCRB1	Q8TBF4	SF3B3	Q15393
ZCRB1	Q8TBF4	SNRPD3	P62318
ZCRB1	Q8TBF4	PDCD7	Q8N8D1
ZCRB1	Q8TBF4	RNPC3	Q96LT9
ZCRB1	Q8TBF4	SNRPD2	P62316
ZCRB1	Q8TBF4	POLR2C	P19387
ZCRB1	Q8TBF4	POLR2D	O15514
ZCRB1	Q8TBF4	SF3B4	Q15427
ZCRB1	Q8TBF4	SNRNP35	Q16560
ZCRB1	Q8TBF4	DDX23	Q9BUQ8
ZCRB1	Q8TBF4	SRSF6	Q13247
ZCRB1	Q8TBF4	POLR2E	P19388
ZCRB1	Q8TBF4	GTF2F2	P13984
ZCRB1	Q8TBF4	THOC7	Q6I9Y2
ZCRB1	Q8TBF4	SRSF7	Q16629
CRTAC1	Q9NQ79	PRKAR2B	P31323
CRTAC1	Q9NQ79	PRKAR2A	P13861
MTCH2	Q9Y6C9	ATP5F1A	P25705
MTCH2	Q9Y6C9	SDHC	Q99643
MTCH2	Q9Y6C9	ATP5L	O75964
MTCH2	Q9Y6C9	ATP5F1B	P06576
MTCH2	Q9Y6C9	NDUFB8	O95169
MTCH2	Q9Y6C9	PLIN3	O60664
MTCH2	Q9Y6C9	NDUFA12	Q9UI09
MTCH2	Q9Y6C9	ALDH3A2	P51648
MTCH2	Q9Y6C9	NDUFS1	P28331
MTCH2	Q9Y6C9	ATP5F1C	P36542
MTCH2	Q9Y6C9	ATP5F1	P24539
MTCH2	Q9Y6C9	NDUFB9	Q9Y6M9
MTCH2	Q9Y6C9	NDUFB5	O43674
MTCH2	Q9Y6C9	SGPL1	O95470
MTCH2	Q9Y6C9	NDUFA2	O43678
MTCH2	Q9Y6C9	TMEM18	Q96B42
MTCH2	Q9Y6C9	NDUFA6	P56556
MTCH2	Q9Y6C9	NDUFS3	O75489
PKLR	P30613	POLR3E	Q9NVU0
PKLR	P30613	POLD2	P49005
PKLR	P30613	ITPA	Q9BY32
PKLR	P30613	POLR2K	P53803
PKLR	P30613	NIF3L1	Q9GZT8
PKLR	P30613	POLR2J2	Q9GZM3
PKLR	P30613	LDHC	P07864
PKLR	P30613	TWISTNB	Q3B726
PKLR	P30613	AK5	Q9Y6K8
PKLR	P30613	PNPT1	Q8TCS8
PKLR	P30613	PKM	P14618
PKLR	P30613	POLR3F	Q9H1D9
PKLR	P30613	PCK1	P35558
PKLR	P30613	ALDOA	P04075
PKLR	P30613	POLE2	P56282
PKLR	P30613	POLA1	P09884
PKLR	P30613	GUK1	Q16774
PKLR	P30613	ADCY4	Q8NFM4
PKLR	P30613	GUCY2D	Q02846
PKLR	P30613	ADCY8	P40145
PKLR	P30613	MDH1	P40925
PKLR	P30613	GUCY1A2	P33402
PKLR	P30613	MDH2	P40926
PKLR	P30613	CANT1	Q8WVQ1
PKLR	P30613	POLR1E	Q9GZS1
PKLR	P30613	NME7	Q9Y5B8
PKLR	P30613	AK9	Q5TCS8
PKLR	P30613	ENTPD5	O75356
PKLR	P30613	ENTPD3	O75355
PKLR	P30613	ENTPD6	O75354
PKLR	P30613	TALDO1	P37837
PKLR	P30613	AK1	P00568
PKLR	P30613	LDHAL6A	Q6ZMR3
PKLR	P30613	ADCY5	O95622
PKLR	P30613	ALDOB	P05062
PKLR	P30613	PDHA2	P29803
PKLR	P30613	POLR3C	Q9BUI4
PKLR	P30613	MOCS1	Q9NZB8
PKLR	P30613	POLR2L	P62875
PKLR	P30613	RRM2B	Q7LG56
PKLR	P30613	GAPDHS	O14556
PKLR	P30613	PDHA1	P08559
PKLR	P30613	ACACB	O00763
PKLR	P30613	PGK1	P00558
PKLR	P30613	POLR2C	P19387
PKLR	P30613	PFKP	Q01813
PKLR	P30613	ZNRD1	Q9P1U0
PKLR	P30613	POLR3G	O15318
PKLR	P30613	POLR1B	Q9H9Y6
PKLR	P30613	POLR3H	Q9Y535
PKLR	P30613	RRM1	P23921
PKLR	P30613	ENO4	A6NNW6
PKLR	P30613	POLR1A	O95602
PKLR	P30613	ALDOC	P09972
PKLR	P30613	HK2	P52789
PKLR	P30613	PRIM1	P49642
PKLR	P30613	POLR3D	P05423
PKLR	P30613	LDHD	Q86WU2
PKLR	P30613	PC	P11498
PKLR	P30613	POLR3GL	Q9BT43
PKLR	P30613	GUCY1B1	Q02153
PKLR	P30613	POLR2D	O15514
PKLR	P30613	PGK2	P07205
PKLR	P30613	G6PD	P11413
PKLR	P30613	POLR3B	Q9NW08
PKLR	P30613	ACLY	P53396
PKLR	P30613	POLR2J3	Q9H1A7
PKLR	P30613	MAP4K2	Q12851
PKLR	P30613	POLE4	Q9NR33
PKLR	P30613	PGAM4	Q8N0Y7
PKLR	P30613	H6PD	O95479
PKLR	P30613	ADCY10	Q96PN6
PKLR	P30613	DDR2	Q16832
PKLR	P30613	PGAM1	P18669
PKLR	P30613	POLR2I	P36954
PKLR	P30613	HK3	P52790
PKLR	P30613	GUCY2F	P51841
PKLR	P30613	TPI1	P60174
PKLR	P30613	NME4	O00746
PKLR	P30613	GAPDH	P04406
PKLR	P30613	PNMA8B	Q9ULN7
PKLR	P30613	LDHA	P00338
PKLR	P30613	ENTPD2	Q9Y5L3
PKLR	P30613	PDHB	P11177
PKLR	P30613	POLD4	Q9HCU8
PKLR	P30613	NPR1	P16066
PKLR	P30613	PFKM	P08237
PKLR	P30613	NME6	O75414
PKLR	P30613	POLA2	Q14181
PKLR	P30613	GPI	P06744
PKLR	P30613	POLD3	Q15054
PKLR	P30613	POLR3A	O14802
PKLR	P30613	POLE3	Q9NRF9
PKLR	P30613	TKTL2	Q9H0I9
PKLR	P30613	ENTPD4	Q9Y227
PKLR	P30613	ME1	P48163
PKLR	P30613	AK8	Q96MA6
PKLR	P30613	TKTL1	P51854
PKLR	P30613	ENTPD8	Q5MY95
PKLR	P30613	GCH1	P30793
PKLR	P30613	POLR2E	P19388
PKLR	P30613	PFKL	P17858
PKLR	P30613	NME2	P22392
PKLR	P30613	POLD1	P28340
PKLR	P30613	LDHB	P07195
PKLR	P30613	ADCY2	Q08462
PKLR	P30613	NME1	P15531
PKLR	P30613	NTPCR	Q9BSD7
PKLR	P30613	LDHAL6B	Q9BYZ2
PKLR	P30613	HDDC3	Q8N4P3
PKLR	P30613	AK2	P54819
PKLR	P30613	ENO1	P06733
PKLR	P30613	ADCY6	O43306
PKLR	P30613	PYGL	P06737
PKLR	P30613	PAICS	P22234
PKLR	P30613	NME5	P56597
PKLR	P30613	POLR2B	P30876
PKLR	P30613	DLD	P09622
PKLR	P30613	POLR2J	P52435
PKLR	P30613	POLR2F	P61218
PKLR	P30613	PGM1	P36871
PKLR	P30613	PGAM2	P15259
PKLR	P30613	ADCY7	P51828
PKLR	P30613	BPGM	P07738
PKLR	P30613	ME2	P23368
PKLR	P30613	PGM5	Q15124
PKLR	P30613	GUCY1A1	Q02108
PKLR	P30613	DPYD	Q12882
PKLR	P30613	GUCY2C	P25092
PKLR	P30613	DERA	Q9Y315
PKLR	P30613	POLR2G	P62487
PKLR	P30613	ADCY3	O60266
PKLR	P30613	UEVLD	Q8IX04
PKLR	P30613	AK4	P27144
PKLR	P30613	NPR2	P20594
PKLR	P30613	ENO2	P09104
PKLR	P30613	MDH1B	Q5I0G3
PKLR	P30613	RRM2	P31350
PKLR	P30613	POLE	Q07864
PKLR	P30613	ADCY9	O60503
PKLR	P30613	ENO3	P13929
PKLR	P30613	PYGM	P11217
PKLR	P30613	PYGB	P11216
PKLR	P30613	AK7	Q96M32
PKLR	P30613	NME3	Q13232
PKLR	P30613	POLR3K	Q9Y2Y1
PKLR	P30613	POLR1C	O15160
PKLR	P30613	ENTPD1	P49961
TAF7L	Q5H9L4	CDK7	P50613
TAF7L	Q5H9L4	CCNH	P51946
TAF7L	Q5H9L4	GTF2H1	P32780
TAF7L	Q5H9L4	MNAT1	P51948
TAF7L	Q5H9L4	TAF4	O00268
TAF7L	Q5H9L4	POLR2L	P62875
TAF7L	Q5H9L4	GTF2A1	P52655
TAF7L	Q5H9L4	GTF2A2	P52657
TAF7L	Q5H9L4	GTF2H2	Q13888
TAF7L	Q5H9L4	GTF2H3	Q13889
TAF7L	Q5H9L4	POLR2I	P36954
TAF7L	Q5H9L4	POLR2B	P30876
TAF7L	Q5H9L4	GTF2E2	P29084
TAF7L	Q5H9L4	POLR2J	P52435
TAF7L	Q5H9L4	POLR2F	P61218
TAF7L	Q5H9L4	TAF5L	O75529
TAF7L	Q5H9L4	TAF2	Q6P1X5
TAF7L	Q5H9L4	TAF4B	Q92750
TAF7L	Q5H9L4	ERCC2	P18074
TAF7L	Q5H9L4	GTF2H4	Q92759
TAF7L	Q5H9L4	TAF1L	Q8IZX4
TAF7L	Q5H9L4	TBPL1	P62380
TAF7L	Q5H9L4	POLR2K	P53803
TAF7L	Q5H9L4	POLR2G	P62487
TAF7L	Q5H9L4	TAF10	Q12962
TAF7L	Q5H9L4	TBP	P20226
TAF7L	Q5H9L4	GTF2F1	P35269
TAF7L	Q5H9L4	TP53	P04637
TAF7L	Q5H9L4	TAF9B	Q9HBM6
TAF7L	Q5H9L4	TBPL2	Q6SJ96
TAF7L	Q5H9L4	ERCC3	P19447
TAF7L	Q5H9L4	TAF11	Q15544
TAF7L	Q5H9L4	TAF7	Q15545
TAF7L	Q5H9L4	TAF5	Q15542
TAF7L	Q5H9L4	TAF13	Q15543
TAF7L	Q5H9L4	TAF12	Q16514
TAF7L	Q5H9L4	POLR2C	P19387
TAF7L	Q5H9L4	TAF8	Q7Z7C8
TAF7L	Q5H9L4	POLR2D	O15514
TAF7L	Q5H9L4	TAF3	Q5VWG9
TAF7L	Q5H9L4	TAF9	Q16594
TAF7L	Q5H9L4	GTF2E1	P29083
TAF7L	Q5H9L4	GTF2B	Q00403
TAF7L	Q5H9L4	POLR2E	P19388
TAF7L	Q5H9L4	TAF1	P21675
TAF7L	Q5H9L4	BRDT	Q58F21
TAF7L	Q5H9L4	GTF2F2	P13984
TAF7L	Q5H9L4	TAF6L	Q9Y6J9
TAF7L	Q5H9L4	TAF6	P49848
MEPE	Q9NQ76	FGF23	Q9GZV9
MEPE	Q9NQ76	DSPP	Q9NZW4
MEPE	Q9NQ76	GCKR	Q14397
MEPE	Q9NQ76	PHEX	P78562
MEIS2	O14770	PBX4	Q9BYU1
MEIS2	O14770	PBX1	P40424
MEIS2	O14770	PBX2	P40425
MEIS2	O14770	PBX3	P40426
MEIS2	O14770	MEIS1	O00470
MEIS2	O14770	PAX6	P26367
MEIS2	O14770	LMX1B	O60663
MEIS2	O14770	MAB21L2	Q9Y586
MEIS2	O14770	MAB21L1	Q13394
AGA	P20933	GLS	O94925
AGA	P20933	PCYT1A	P49585
AGA	P20933	GOT1	P17174
AGA	P20933	MPG	P29372
AGA	P20933	GLYAT	Q6IB77
AGA	P20933	QPCT	Q16769
AGA	P20933	GCA	P28676
AGA	P20933	TSHZ1	Q6ZSZ6
AGA	P20933	SFXN1	Q9H9B4
AGA	P20933	DOCK11	Q5JSL3
AGA	P20933	GGT2	P36268
AGA	P20933	UGT8	Q16880
AGA	P20933	GAA	P10253
AGA	P20933	GGT1	P19440
AGA	P20933	GGCT	O75223
AGA	P20933	FLVCR2	Q9UPI3
RASA1	P20936	SPRY1	O43609
RASA1	P20936	EFNA1	P20827
RASA1	P20936	NCK1	P16333
RASA1	P20936	PTK6	Q13882
RASA1	P20936	FGR	P09769
RASA1	P20936	NF1	P21359
RASA1	P20936	FLT1	P17948
RASA1	P20936	EPHA2	P29317
RASA1	P20936	PRKCD	Q05655
RASA1	P20936	ANGPT1	Q15389
RASA1	P20936	PDGFRA	P16234
RASA1	P20936	CD79B	P40259
RASA1	P20936	EPHB3	P54753
RASA1	P20936	EPHA5	P54756
RASA1	P20936	PDGFA	P04085
RASA1	P20936	G3BP1	Q13283
RASA1	P20936	ARHGAP1	Q07960
RASA1	P20936	YES1	P07947
RASA1	P20936	EPHA6	Q9UF33
RASA1	P20936	VEGFB	P49765
RASA1	P20936	IKZF3	Q9UKT9
RASA1	P20936	SDC2	P34741
RASA1	P20936	CSK	P41240
RASA1	P20936	PXN	P49023
RASA1	P20936	DOK1	Q99704
RASA1	P20936	SOCS3	O14543
RASA1	P20936	RRAS	P10301
RASA1	P20936	DUSP1	P28562
RASA1	P20936	BIRC5	O15392
RASA1	P20936	SPRY3	O43610
RASA1	P20936	SPRY2	O43597
RASA1	P20936	SPRY4	Q9C004
RASA1	P20936	CD79A	P11912
RASA1	P20936	FCER1G	P30273
RASA1	P20936	RASAL2	Q9UJF2
RASA1	P20936	RACK1	P63244
RASA1	P20936	PDGFB	P01127
RASA1	P20936	GFRA1	P56159
RASA1	P20936	SPHK1	Q9NYA1
RASA1	P20936	RASA4	O43374
RASA1	P20936	RASA2	Q15283
RASA1	P20936	INPP5D	Q92835
RASA1	P20936	EPHA7	Q15375
RASA1	P20936	FCGR2B	P31994
RASA1	P20936	DAB2IP	Q5VWQ8
RASA1	P20936	DOK2	O60496
RASA1	P20936	EGF	P01133
RASA1	P20936	HCK	P08631
RASA1	P20936	SPRED1	Q7Z699
RASA1	P20936	SPRED2	Q7Z698
RASA1	P20936	EFNB2	P52799
RASA1	P20936	EFNA4	P52798
RASA1	P20936	TEK	Q02763
RASA1	P20936	PRKCB	P05771
RASA1	P20936	LYN	P07948
RASA1	P20936	RET	P07949
RASA1	P20936	EGFR	P00533
RASA1	P20936	EFNA5	P52803
RASA1	P20936	PRKCZ	Q05513
RASA1	P20936	SHC1	P29353
RASA1	P20936	BLK	P51451
RASA1	P20936	RASAL3	Q86YV0
RASA1	P20936	EFNA2	O43921
RASA1	P20936	SYNGAP1	Q96PV0
RASA1	P20936	MS4A2	Q01362
RASA1	P20936	MAPK1	P28482
RASA1	P20936	ARHGAP32	A7KAX9
RASA1	P20936	CDK1	P06493
RASA1	P20936	KHDRBS1	Q07666
RASA1	P20936	PRKCA	P17252
RASA1	P20936	FCER1A	P12319
RASA1	P20936	ARHGAP35	Q9NRY4
RASA1	P20936	MRAS	O14807
RASA1	P20936	ANXA6	P08133
RASA1	P20936	RRAS2	P62070
RASA1	P20936	RAF1	P04049
RASA1	P20936	RASAL1	O95294
RASA1	P20936	EPHB2	P29323
RASA1	P20936	EPHA3	P29320
RASA1	P20936	EFNB1	P98172
RASA1	P20936	SPSB1	Q96BD6
RASA1	P20936	EPHB1	P54762
RASA1	P20936	AURKA	O14965
RASA1	P20936	EPHB4	P54760
RASA1	P20936	EPHA4	P54764
RASA1	P20936	MAPK8	P45983
RASA1	P20936	EPHA1	P21709
RASA1	P20936	RHOA	P61586
RASA1	P20936	LCK	P06239
RASA1	P20936	EFNB3	Q15768
RASA1	P20936	PDGFRB	P09619
RASA1	P20936	RASA3	Q14644
RASA1	P20936	SRC	P12931
RASA1	P20936	GDNF	P39905
RASA1	P20936	AURKB	Q96GD4
RASA1	P20936	SPRED3	Q2MJR0
RASA1	P20936	AGGF1	Q8N302
RASA1	P20936	HRAS	P01112
RASA1	P20936	NRAS	P01111
RASA1	P20936	KRAS	P01116
RASA1	P20936	FYN	P06241
PLB1	Q6P1J6	CYP2J2	P51589
PLB1	Q6P1J6	PAFAH2	Q99487
PLB1	Q6P1J6	LPCAT2	Q7L5N7
PLB1	Q6P1J6	PNPLA6	Q8IY17
PLB1	Q6P1J6	CYP2C9	P11712
PLB1	Q6P1J6	MBOAT1	Q6ZNC8
PLB1	Q6P1J6	ALOX12	P18054
PLB1	Q6P1J6	PLA2G6	O60733
PLB1	Q6P1J6	PTGS2	P35354
PLB1	Q6P1J6	PLA2G2E	Q9NZK7
PLB1	Q6P1J6	PLD2	O14939
PLB1	Q6P1J6	PLA2G4E	Q3MJ16
PLB1	Q6P1J6	PLA2G5	P39877
PLB1	Q6P1J6	PLA2G4A	P47712
PLB1	Q6P1J6	ALOX15	P16050
PLB1	Q6P1J6	CYP2E1	P05181
PLB1	Q6P1J6	ALOX12B	O75342
PLB1	Q6P1J6	PLA2G4D	Q86XP0
PLB1	Q6P1J6	PLA2G7	Q13093
PLB1	Q6P1J6	PAFAH1B3	Q15102
PLB1	Q6P1J6	ALOX15B	O15296
PLB1	Q6P1J6	PNPLA7	Q6ZV29
PLB1	Q6P1J6	MBOAT2	Q6ZWT7
PLB1	Q6P1J6	CEPT1	Q9Y6K0
PLB1	Q6P1J6	CYP4F3	Q08477
PLB1	Q6P1J6	PLD1	Q13393
PLB1	Q6P1J6	LPCAT3	Q6P1A2
PLB1	Q6P1J6	PLA2G2F	Q9BZM2
PLB1	Q6P1J6	CHDH	Q8NE62
PLB1	Q6P1J6	CYP4A11	Q02928
PLB1	Q6P1J6	PLA2G10	O15496
PLB1	Q6P1J6	CYP1A2	P05177
PLB1	Q6P1J6	LPCAT1	Q8NF37
PLB1	Q6P1J6	CYP2B6	P20813
PLB1	Q6P1J6	LPCAT4	Q643R3
PLB1	Q6P1J6	LCAT	P04180
PLB1	Q6P1J6	TMEM86B	Q8N661
PLB1	Q6P1J6	PAFAH1B1	P43034
PLB1	Q6P1J6	PLA2G16	P53816
PLB1	Q6P1J6	LYPLA1	O75608
PLB1	Q6P1J6	PLA2G3	Q9NZ20
PLB1	Q6P1J6	CHPT1	Q8WUD6
PLB1	Q6P1J6	CYP3A4	P08684
PLB1	Q6P1J6	CYP2C8	P10632
PLB1	Q6P1J6	PTDSS1	P48651
PLB1	Q6P1J6	PLA2G1B	P04054
PLB1	Q6P1J6	GPCPD1	Q9NPB8
PLB1	Q6P1J6	LYPLA2	O95372
PLB1	Q6P1J6	PLA2G12A	Q9BZM1
PLB1	Q6P1J6	PEMT	Q9UBM1
PLB1	Q6P1J6	PTGS1	P23219
PLB1	Q6P1J6	PLA2G15	Q8NCC3
PLB1	Q6P1J6	PLD3	Q8IV08
PLB1	Q6P1J6	PLA2G12B	Q9BX93
PLB1	Q6P1J6	ALOX5	P09917
PLB1	Q6P1J6	PISD	Q9UG56
PLB1	Q6P1J6	CYP2C19	P33261
PLB1	Q6P1J6	PLA2G2A	P14555
PLB1	Q6P1J6	SELENOI	Q9C0D9
PLB1	Q6P1J6	PLA2G2C	Q5R387
PLB1	Q6P1J6	PLD4	Q96BZ4
PLB1	Q6P1J6	FADS2	O95864
PLB1	Q6P1J6	CYP4F2	P78329
PLB1	Q6P1J6	ENPP2	Q13822
PLB1	Q6P1J6	ENPP6	Q6UWR7
PLB1	Q6P1J6	PLA2G4B	P0C869
PLB1	Q6P1J6	PTDSS2	Q9BVG9
PLB1	Q6P1J6	CYP2U1	Q7Z449
QRFP	P83859	GNG10	P50151
QRFP	P83859	GNG4	P50150
QRFP	P83859	PLCB2	Q00722
QRFP	P83859	MCHR2	Q969V1
QRFP	P83859	PTGER1	P34995
QRFP	P83859	OXT	P01178
QRFP	P83859	GCG	P01275
QRFP	P83859	F2RL2	O00254
QRFP	P83859	NPFFR2	Q9Y5X5
QRFP	P83859	KNG1	P01042
QRFP	P83859	CHRM1	P11229
QRFP	P83859	NMU	P48645
QRFP	P83859	SAA1	P0DJI8
QRFP	P83859	KISS1R	Q969F8
QRFP	P83859	PLCB3	Q01970
QRFP	P83859	FFAR1	O14842
QRFP	P83859	FFAR3	O14843
QRFP	P83859	PROK1	P58294
QRFP	P83859	GNRH1	P01148
QRFP	P83859	GPR68	Q15743
QRFP	P83859	PIK3R3	Q92569
QRFP	P83859	NMUR1	Q9HB89
QRFP	P83859	ADRA1A	P35348
QRFP	P83859	GNG7	O60262
QRFP	P83859	CYSLTR2	Q9NS75
QRFP	P83859	GRP	P07492
QRFP	P83859	PTAFR	P25105
QRFP	P83859	TACR1	P25103
QRFP	P83859	ADRA1D	P25100
QRFP	P83859	GPRC6A	Q5T6X5
QRFP	P83859	UTS2B	Q765I0
QRFP	P83859	PROKR1	Q8TCW9
QRFP	P83859	CCK	P06307
QRFP	P83859	UTS2	O95399
QRFP	P83859	P2RY10	O00398
QRFP	P83859	APP	P05067
QRFP	P83859	GNB2	P62879
QRFP	P83859	EDN2	P20800
QRFP	P83859	MCHR1	Q99705
QRFP	P83859	GNB3	P16520
QRFP	P83859	EDN3	P14138
QRFP	P83859	GNG8	Q9UK08
QRFP	P83859	EDNRA	P25101
QRFP	P83859	LTB4R2	Q9NPC1
QRFP	P83859	GNA15	P30679
QRFP	P83859	TACR3	P29371
QRFP	P83859	MLNR	O43193
QRFP	P83859	GNG2	P59768
QRFP	P83859	F2R	P25116
QRFP	P83859	GNGT2	O14610
QRFP	P83859	PIK3CA	P42336
QRFP	P83859	CHRM5	P08912
QRFP	P83859	HCRTR2	O43614
QRFP	P83859	HCRTR1	O43613
QRFP	P83859	HCRT	O43612
QRFP	P83859	KALRN	O60229
QRFP	P83859	P2RY2	P41231
QRFP	P83859	NPSR1	Q6W5P4
QRFP	P83859	CASR	P41180
QRFP	P83859	NPY1R	P25929
QRFP	P83859	TBXA2R	P21731
QRFP	P83859	F2RL3	Q96RI0
QRFP	P83859	NMUR2	Q9GZQ4
QRFP	P83859	NTSR1	P30989
QRFP	P83859	NPFFR1	Q9GZQ6
QRFP	P83859	ADRA1B	P35368
QRFP	P83859	KISS1	Q15726
QRFP	P83859	LTB4R	Q15722
QRFP	P83859	GNB5	O14775
QRFP	P83859	F2	P00734
QRFP	P83859	TACR2	P21452
QRFP	P83859	GNG13	Q9P2W3
QRFP	P83859	GNB4	Q9HAV0
QRFP	P83859	GPR17	Q13304
QRFP	P83859	XCL2	Q9UBD3
QRFP	P83859	MRLN	P0DMT0
QRFP	P83859	AGT	P01019
QRFP	P83859	P2RY11	Q96G91
QRFP	P83859	P2RY6	Q15077
QRFP	P83859	NPS	P0C0P6
QRFP	P83859	HTR2A	P28223
QRFP	P83859	HRH1	P35367
QRFP	P83859	LPAR1	Q92633
QRFP	P83859	XCR1	P46094
QRFP	P83859	GPR4	P46093
QRFP	P83859	GRM1	Q13255
QRFP	P83859	CYSLTR1	Q9Y271
QRFP	P83859	GRK5	P34947
QRFP	P83859	EDNRB	P24530
QRFP	P83859	GPR132	Q9UNW8
QRFP	P83859	GNGT1	P63211
QRFP	P83859	LPAR2	Q9HBW0
QRFP	P83859	GNG3	P63215
QRFP	P83859	NTS	P30990
QRFP	P83859	NPFF	O15130
QRFP	P83859	TAC1	P20366
QRFP	P83859	ARHGEF25	Q86VW2
QRFP	P83859	GNA14	O95837
QRFP	P83859	TAC3	Q9UHF0
QRFP	P83859	NMBR	P28336
QRFP	P83859	HTR2C	P28335
QRFP	P83859	GHSR	Q92847
QRFP	P83859	P2RY1	P47900
QRFP	P83859	GRM5	P41594
QRFP	P83859	GNG12	Q9UBI6
QRFP	P83859	GNG5	P63218
QRFP	P83859	GNRH2	O43555
QRFP	P83859	GPNMB	Q14956
QRFP	P83859	QRFPR	Q96P65
QRFP	P83859	PLCB1	Q9NQ66
QRFP	P83859	NMS	Q5H8A3
QRFP	P83859	AVPR1A	P37288
QRFP	P83859	NTSR2	O95665
QRFP	P83859	PROK2	Q9HC23
QRFP	P83859	GNA11	P29992
QRFP	P83859	OXTR	P30559
QRFP	P83859	GCGR	P47871
QRFP	P83859	LPAR5	Q9H1C0
QRFP	P83859	GRPR	P30550
QRFP	P83859	AGTR1	P30556
QRFP	P83859	GNRHR	P30968
QRFP	P83859	ANXA1	P04083
QRFP	P83859	GAST	P01350
QRFP	P83859	BDKRB1	P46663
QRFP	P83859	CCKAR	P32238
QRFP	P83859	CCKBR	P32239
QRFP	P83859	OPN4	Q9UHM6
QRFP	P83859	F2RL1	P55085
QRFP	P83859	XCL1	P47992
QRFP	P83859	LPAR3	Q9UBY5
QRFP	P83859	BRS3	P32247
QRFP	P83859	AVP	P01185
QRFP	P83859	TRH	P20396
QRFP	P83859	FPR2	P25090
QRFP	P83859	GPR65	Q8IYL9
QRFP	P83859	GRK2	P25098
QRFP	P83859	PMCH	P20382
QRFP	P83859	GNG11	P61952
QRFP	P83859	TRIO	O75962
QRFP	P83859	TRHR	P34981
QRFP	P83859	GNAQ	P50148
QRFP	P83859	LPAR6	P43657
QRFP	P83859	FFAR2	O15552
QRFP	P83859	HTR2B	P41595
QRFP	P83859	AVPR1B	P47901
QRFP	P83859	PTGFR	P43088
QRFP	P83859	PROKR2	Q8NFJ6
QRFP	P83859	CHRM3	P20309
QRFP	P83859	UTS2R	Q9UKP6
QRFP	P83859	EDN1	P05305
ARL4A	P40617	SOS2	Q07890
ARL4A	P40617	KPNA2	P52292
FAM213B	Q8TBF2	PTGIS	Q16647
FAM213B	Q8TBF2	CBR3	O75828
FAM213B	Q8TBF2	HPGDS	O60760
FAM213B	Q8TBF2	PTGS2	P35354
FAM213B	Q8TBF2	PTGES3	Q15185
FAM213B	Q8TBF2	PTGDS	P41222
FAM213B	Q8TBF2	PTGES	O14684
FAM213B	Q8TBF2	PTGS1	P23219
FAM213B	Q8TBF2	PTGES2	Q9H7Z7
FAM213B	Q8TBF2	TBXAS1	P24557
TAF1A	Q15573	HIST1H2BA	Q96A08
TAF1A	Q15573	CDK7	P50613
TAF1A	Q15573	CCNH	P51946
TAF1A	Q15573	GTF2H1	P32780
TAF1A	Q15573	MNAT1	P51948
TAF1A	Q15573	GATAD2B	Q8WXI9
TAF1A	Q15573	BAZ1B	Q9UIG0
TAF1A	Q15573	HIST2H2AC	Q16777
TAF1A	Q15573	POLR2L	P62875
TAF1A	Q15573	UBTF	P17480
TAF1A	Q15573	HIST1H2BD	P58876
TAF1A	Q15573	TWISTNB	Q3B726
TAF1A	Q15573	HIST1H2AD	P20671
TAF1A	Q15573	GTF2H3	Q13889
TAF1A	Q15573	GTF2H2	Q13888
TAF1A	Q15573	TTF1	Q15361
TAF1A	Q15573	POLR2F	P61218
TAF1A	Q15573	CD3EAP	O15446
TAF1A	Q15573	EP300	Q09472
TAF1A	Q15573	EHMT2	Q96KQ7
TAF1A	Q15573	HIST1H2AC	Q93077
TAF1A	Q15573	POLR1D	P0DPB6
TAF1A	Q15573	ERCC2	P18074
TAF1A	Q15573	HDAC1	Q13547
TAF1A	Q15573	RBBP4	Q09028
TAF1A	Q15573	HDAC2	Q92769
TAF1A	Q15573	DDX56	Q9NY93
TAF1A	Q15573	ACTB	P60709
TAF1A	Q15573	POLR2K	P53803
TAF1A	Q15573	HIST2H2BE	Q16778
TAF1A	Q15573	ZNRD1	Q9P1U0
TAF1A	Q15573	SMARCA5	O60264
TAF1A	Q15573	GATAD2A	Q86YP4
TAF1A	Q15573	HIST1H2BN	Q99877
TAF1A	Q15573	POLR1C	O15160
TAF1A	Q15573	POLR1B	Q9H9Y6
TAF1A	Q15573	RRN3	Q9NYV6
TAF1A	Q15573	GTF2H4	Q92759
TAF1A	Q15573	HIST1H2AJ	Q99878
TAF1A	Q15573	H2AFJ	Q9BTM1
TAF1A	Q15573	POLR1A	O95602
TAF1A	Q15573	HIST1H2BK	O60814
TAF1A	Q15573	SIRT1	Q96EB6
TAF1A	Q15573	CHD4	Q14839
TAF1A	Q15573	POLR1E	Q9GZS1
TAF1A	Q15573	TAF1	P21675
TAF1A	Q15573	HIST1H2BJ	P06899
TAF1A	Q15573	H2AFZ	P0C0S5
TAF1A	Q15573	H2AFX	P16104
TAF1A	Q15573	ERCC6	Q03468
TAF1A	Q15573	MTA2	O94776
TAF1A	Q15573	ERCC3	P19447
TAF1A	Q15573	SNAPC4	Q5SXM2
TAF1A	Q15573	SNAPC1	Q16533
TAF1A	Q15573	KAT2B	Q92831
TAF1A	Q15573	KAT2A	Q92830
TAF1A	Q15573	CHD3	Q12873
TAF1A	Q15573	DEK	P35659
TAF1A	Q15573	TAF1B	Q53T94
TAF1A	Q15573	HIST1H2BL	Q99880
TAF1A	Q15573	MYBBP1A	Q9BQG0
TAF1A	Q15573	MBD3	O95983
TAF1A	Q15573	SNAPC3	Q92966
TAF1A	Q15573	H2AFV	Q71UI9
TAF1A	Q15573	MTA1	Q13330
TAF1A	Q15573	GSK3B	P49841
TAF1A	Q15573	TBP	P20226
TAF1A	Q15573	CAVIN1	Q6NZI2
TAF1A	Q15573	RBBP7	Q16576
TAF1A	Q15573	MTA3	Q9BTC8
TAF1A	Q15573	POLR2E	P19388
TAF1A	Q15573	SF3B1	O75533
TAF1A	Q15573	TAF1D	Q9H5J8
DTYMK	P23919	IMPDH2	P12268
DTYMK	P23919	RFC2	P35250
DTYMK	P23919	ITPA	Q9BY32
DTYMK	P23919	RFC5	P40937
DTYMK	P23919	RRM2B	Q7LG56
DTYMK	P23919	NT5C	Q8TCD5
DTYMK	P23919	NME1	P15531
DTYMK	P23919	NME5	P56597
DTYMK	P23919	NEU4	Q8WWR8
DTYMK	P23919	TK2	O00142
DTYMK	P23919	DCK	P27707
DTYMK	P23919	NME4	O00746
DTYMK	P23919	NT5E	P21589
DTYMK	P23919	NME3	Q13232
DTYMK	P23919	TYMS	P04818
DTYMK	P23919	LRIG1	Q96JA1
DTYMK	P23919	TK1	P04183
DTYMK	P23919	GAL3ST2	Q9H3Q3
DTYMK	P23919	TOP2A	P11388
DTYMK	P23919	CMPK1	P30085
DTYMK	P23919	AK2	P54819
DTYMK	P23919	DUT	P33316
DTYMK	P23919	AK4	P27144
DTYMK	P23919	NME6	O75414
DTYMK	P23919	RFC4	P35249
DTYMK	P23919	GART	P22102
DTYMK	P23919	NME7	Q9Y5B8
DTYMK	P23919	RRM2	P31350
DTYMK	P23919	AK9	Q5TCS8
DTYMK	P23919	TOP2B	Q02880
DTYMK	P23919	NT5C3A	Q9H0P0
DTYMK	P23919	NT5M	Q9NPB1
DTYMK	P23919	ENTPD3	O75355
DTYMK	P23919	DCTD	P32321
DTYMK	P23919	ENTPD8	Q5MY95
DTYMK	P23919	NME2	P22392
DTYMK	P23919	NT5C2	P49902
DTYMK	P23919	NT5C3B	Q969T7
DTYMK	P23919	RRM1	P23921
DTYMK	P23919	ENTPD1	P49961
DTYMK	P23919	NT5C1A	Q9BXI3
DTYMK	P23919	CMPK2	Q5EBM0
DTYMK	P23919	DGUOK	Q16854
TPCN2	Q8NHX9	SLC24A4	Q8NFF2
TPCN2	Q8NHX9	CATSPER1	Q8NEC5
TPCN2	Q8NHX9	SLC24A5	Q71RS6
AMTN	Q6UX39	AMBN	Q9NP70
AMTN	Q6UX39	AMELX	Q99217
AMTN	Q6UX39	ENAM	Q9NRM1
ING3	Q9NXR8	VPS72	Q15906
ING3	Q9NXR8	HIST1H2AH	Q96KK5
ING3	Q9NXR8	BRD8	Q9H0E9
ING3	Q9NXR8	HIST1H2AC	Q93077
ING3	Q9NXR8	MORF4L1	Q9UBU8
ING3	Q9NXR8	FOXR2	Q6PJQ5
ING3	Q9NXR8	TRRAP	Q9Y4A5
ING3	Q9NXR8	HIST1H2AD	P20671
ING3	Q9NXR8	INO80B	Q9C086
ING3	Q9NXR8	EP400	Q96L91
ING3	Q9NXR8	MEAF6	Q9HAF1
ING3	Q9NXR8	YEATS4	O95619
ING3	Q9NXR8	RUVBL2	Q9Y230
ING3	Q9NXR8	MRGBP	Q9NV56
ING3	Q9NXR8	INO80C	Q6PI98
ING3	Q9NXR8	PLAC1	Q9HBJ0
ING3	Q9NXR8	ACTR8	Q9H981
ING3	Q9NXR8	EPC1	Q9H2F5
ING3	Q9NXR8	EPC2	Q52LR7
ING3	Q9NXR8	ACTB	P60709
ING3	Q9NXR8	HIST1H2AA	Q96QV6
ING3	Q9NXR8	DMAP1	Q9NPF5
ING3	Q9NXR8	NFRKB	Q6P4R8
ING3	Q9NXR8	EAF2	Q96CJ1
ING3	Q9NXR8	FOXR1	Q6PIV2
ING3	Q9NXR8	HIST2H2AC	Q16777
ING3	Q9NXR8	YY1	P25490
ING3	Q9NXR8	HIST3H2A	Q7L7L0
ING3	Q9NXR8	HIST1H2AJ	Q99878
ING3	Q9NXR8	PHLDA3	Q9Y5J5
ING3	Q9NXR8	INO80E	Q8NBZ0
ING3	Q9NXR8	ACTL6A	O96019
ING3	Q9NXR8	ACTR5	Q9H9F9
ING3	Q9NXR8	HIST2H2AB	Q8IUE6
ING3	Q9NXR8	KAT5	Q92993
ING3	Q9NXR8	MSL3	Q8N5Y2
ING3	Q9NXR8	MORF4L2	Q15014
ING3	Q9NXR8	UCHL5	Q9Y5K5
ING3	Q9NXR8	INO80	Q9ULG1
ING3	Q9NXR8	MCRS1	Q96EZ8
ING3	Q9NXR8	RUVBL1	Q9Y265
ARHGAP39	Q9C0H5	RHOQ	P17081
ARHGAP39	Q9C0H5	SLIT2	O94813
ARHGAP39	Q9C0H5	RHOBTB2	Q9BYZ6
ARHGAP39	Q9C0H5	RHOT2	Q8IXI1
ARHGAP39	Q9C0H5	RHOT1	Q8IXI2
ARHGAP39	Q9C0H5	SRGAP3	O43295
ARHGAP39	Q9C0H5	RHOD	O00212
ARHGAP39	Q9C0H5	SRGAP1	Q7Z6B7
ARHGAP39	Q9C0H5	RHOF	Q9HBH0
ARHGAP39	Q9C0H5	RHOA	P61586
ARHGAP39	Q9C0H5	RAC3	P60763
ARHGAP39	Q9C0H5	ROBO1	Q9Y6N7
ARHGAP39	Q9C0H5	RHOJ	Q9H4E5
ARHGAP39	Q9C0H5	CDC42	P60953
ARHGAP39	Q9C0H5	RHOBTB1	O94844
ARHGAP39	Q9C0H5	RAC2	P15153
ARHGAP39	Q9C0H5	RHOH	Q15669
ARHGAP39	Q9C0H5	RHOC	P08134
ARHGAP39	Q9C0H5	RHOG	P84095
ARHGAP39	Q9C0H5	GPC1	P35052
ARHGAP39	Q9C0H5	RHOB	P62745
ARHGAP39	Q9C0H5	RAC1	P63000
ARHGAP39	Q9C0H5	RHOV	Q96L33
ARHGAP39	Q9C0H5	RHOU	Q7L0Q8
PABPC1L	Q4VXU2	EIF4G1	Q04637
PABPC1L	Q4VXU2	GSPT2	Q8IYD1
PABPC1L	Q4VXU2	ATXN2L	Q8WWM7
PABPC1L	Q4VXU2	TNRC6C	Q9HCJ0
PABPC1L	Q4VXU2	PABPN1L	A6NDY0
PABPC1L	Q4VXU2	PAIP1	Q9H074
PABPC1L	Q4VXU2	EIF4E1B	A6NMX2
PABPC1L	Q4VXU2	ATXN2	Q99700
PABPC1L	Q4VXU2	TNRC6A	Q8NDV7
PABPC1L	Q4VXU2	BUD31	P41223
PABPC1L	Q4VXU2	GSPT1	P15170
PABPC1L	Q4VXU2	EIF4E	P06730
CDK5	Q00535	RIPK4	P57078
CDK5	Q00535	NDEL1	Q9GZM8
CDK5	Q00535	CDK3	Q00526
CDK5	Q00535	PLXNA3	P51805
CDK5	Q00535	CCNI	Q14094
CDK5	Q00535	REXO2	Q9Y3B8
CDK5	Q00535	HSP90AA1	P07900
CDK5	Q00535	CSNK1D	P48730
CDK5	Q00535	CCNB3	Q8WWL7
CDK5	Q00535	CCNG2	Q16589
CDK5	Q00535	DPYSL5	Q9BPU6
CDK5	Q00535	NEFH	P12036
CDK5	Q00535	EPHA5	P54756
CDK5	Q00535	CDK6	Q00534
CDK5	Q00535	CCNG1	P51959
CDK5	Q00535	PLXNA2	O75051
CDK5	Q00535	CKS2	P33552
CDK5	Q00535	CCNF	P41002
CDK5	Q00535	C2CD5	Q86YS7
CDK5	Q00535	EPHA6	Q9UF33
CDK5	Q00535	CCNO	P22674
CDK5	Q00535	RAC1	P63000
CDK5	Q00535	CABLES1	Q8TDN4
CDK5	Q00535	CABLES2	Q9BTV7
CDK5	Q00535	PPARG	P37231
CDK5	Q00535	APP	P05067
CDK5	Q00535	CCNH	P51946
CDK5	Q00535	DNM1	Q05193
CDK5	Q00535	WASF1	Q92558
CDK5	Q00535	TMEM94	Q12767
CDK5	Q00535	CKS1B	P61024
CDK5	Q00535	CDC20	Q12834
CDK5	Q00535	HTT	P42858
CDK5	Q00535	JUND	P17535
CDK5	Q00535	CCNB1	P14635
CDK5	Q00535	CCND3	P30281
CDK5	Q00535	PLXNA1	Q9UIW2
CDK5	Q00535	ORC2	Q13416
CDK5	Q00535	CCND2	P30279
CDK5	Q00535	CNPPD1	Q9BV87
CDK5	Q00535	DPYSL4	O14531
CDK5	Q00535	CDKN1B	P46527
CDK5	Q00535	CDK5R1	Q15078
CDK5	Q00535	CDK2	P24941
CDK5	Q00535	PLXNA4	Q9HCM2
CDK5	Q00535	NELL1	Q92832
CDK5	Q00535	JUN	P05412
CDK5	Q00535	EPHA7	Q15375
CDK5	Q00535	SEMA3A	Q14563
CDK5	Q00535	CDK18	Q07002
CDK5	Q00535	SLC25A15	Q9Y619
CDK5	Q00535	DPYSL2	Q16555
CDK5	Q00535	CDC27	P30260
CDK5	Q00535	CNTD2	Q9H8S5
CDK5	Q00535	CDK7	P50613
CDK5	Q00535	MAP2K1	Q02750
CDK5	Q00535	CRMP1	Q14194
CDK5	Q00535	DPYSL3	Q14195
CDK5	Q00535	CDC25C	P30307
CDK5	Q00535	CDC25A	P30304
CDK5	Q00535	CDC25B	P30305
CDK5	Q00535	CDK5R2	Q13319
CDK5	Q00535	CDK5RAP1	Q96SZ6
CDK5	Q00535	EFNA5	P52803
CDK5	Q00535	NES	P48681
CDK5	Q00535	FZR1	Q9UM11
CDK5	Q00535	SYN1	P17600
CDK5	Q00535	ANAPC10	Q9UM13
CDK5	Q00535	AATK	Q6ZMQ8
CDK5	Q00535	ATM	Q13315
CDK5	Q00535	STXBP1	P61764
CDK5	Q00535	CDK1	P06493
CDK5	Q00535	HSP90AB1	P08238
CDK5	Q00535	CCNB2	O95067
CDK5	Q00535	MEF2A	Q02078
CDK5	Q00535	H1F0	P07305
CDK5	Q00535	GRIN2A	Q12879
CDK5	Q00535	FOSB	P53539
CDK5	Q00535	CCNA2	P20248
CDK5	Q00535	EPHA3	P29320
CDK5	Q00535	SYNJ1	O43426
CDK5	Q00535	FIBP	O43427
CDK5	Q00535	MAPT	P10636
CDK5	Q00535	AMPH	P49418
CDK5	Q00535	CDK4	P11802
CDK5	Q00535	EPHA4	P54764
CDK5	Q00535	CDC6	Q99741
CDK5	Q00535	ABL1	P00519
CDK5	Q00535	EZR	P15311
CDK5	Q00535	CCNI2	Q6ZMN8
CDK5	Q00535	PPP1R1B	Q9UD71
CDK5	Q00535	STAT3	P40763
CDK5	Q00535	CDK5RAP2	Q96SN8
CDK5	Q00535	TP53	P04637
CDK5	Q00535	CCNA1	P78396
CDK5	Q00535	PKN1	Q16512
CDK5	Q00535	GSK3B	P49841
CDK5	Q00535	CCND1	P24385
CDK5	Q00535	ANTXR1	Q9H6X2
CDK5	Q00535	PCNA	P12004
CDK5	Q00535	FYN	P06241
CDK5	Q00535	CDK8	P49336
CDK6	Q00534	CCNB3	Q8WWL7
CDK6	Q00534	KLKB1	P03952
CDK6	Q00534	CCNI	Q14094
CDK6	Q00534	REXO2	Q9Y3B8
CDK6	Q00534	GTF2H3	Q13889
CDK6	Q00534	GTF2H2	Q13888
CDK6	Q00534	HSP90AA1	P07900
CDK6	Q00534	AGO1	Q9UL18
CDK6	Q00534	ERN1	O75460
CDK6	Q00534	CDC7	O00311
CDK6	Q00534	AKAP4	Q5JQC9
CDK6	Q00534	CDK3	Q00526
CDK6	Q00534	CCNG2	Q16589
CDK6	Q00534	CDKN1C	P49918
CDK6	Q00534	CDK5	Q00535
CDK6	Q00534	CCNG1	P51959
CDK6	Q00534	ACVR1	Q04771
CDK6	Q00534	E2F3	O00716
CDK6	Q00534	TNRC6A	Q8NDV7
CDK6	Q00534	PHKG2	P15735
CDK6	Q00534	CKS2	P33552
CDK6	Q00534	CCNF	P41002
CDK6	Q00534	CDKN2D	P55273
CDK6	Q00534	IKBKB	O14920
CDK6	Q00534	WEE1	P30291
CDK6	Q00534	PYCARD	Q9ULZ3
CDK6	Q00534	CCNO	P22674
CDK6	Q00534	MYB	P10242
CDK6	Q00534	RB1CC1	Q8TDY2
CDK6	Q00534	ACVR1C	Q8NER5
CDK6	Q00534	CDC20	Q12834
CDK6	Q00534	CCNT1	O60563
CDK6	Q00534	TNRC6B	Q9UPQ9
CDK6	Q00534	ERC1	Q8IUD2
CDK6	Q00534	CCNH	P51946
CDK6	Q00534	MNAT1	P51948
CDK6	Q00534	E2F4	Q16254
CDK6	Q00534	AR	P10275
CDK6	Q00534	AGO3	Q9H9G7
CDK6	Q00534	PRKACA	P17612
CDK6	Q00534	CKS1B	P61024
CDK6	Q00534	BCCIP	Q9P287
CDK6	Q00534	RBL1	P28749
CDK6	Q00534	RBL2	Q08999
CDK6	Q00534	CCNB1	P14635
CDK6	Q00534	CCND3	P30281
CDK6	Q00534	CCNE2	O96020
CDK6	Q00534	RB1	P06400
CDK6	Q00534	CCND2	P30279
CDK6	Q00534	CDK14	O94921
CDK6	Q00534	CCNE1	P24864
CDK6	Q00534	CNPPD1	Q9BV87
CDK6	Q00534	WEE2	P0C1S8
CDK6	Q00534	CDKN1B	P46527
CDK6	Q00534	CDK5R1	Q15078
CDK6	Q00534	CDK2	P24941
CDK6	Q00534	SKP2	Q13309
CDK6	Q00534	MOV10	Q9HCE1
CDK6	Q00534	RUNX1	Q01196
CDK6	Q00534	MMS19	Q96T76
CDK6	Q00534	CCNA2	P20248
CDK6	Q00534	CUL1	Q13616
CDK6	Q00534	SLC25A15	Q9Y619
CDK6	Q00534	CDC27	P30260
CDK6	Q00534	CNTD2	Q9H8S5
CDK6	Q00534	CDK7	P50613
CDK6	Q00534	ULK1	O75385
CDK6	Q00534	MCM2	P49736
CDK6	Q00534	ACVR1B	P36896
CDK6	Q00534	CDC25C	P30307
CDK6	Q00534	CDC25A	P30304
CDK6	Q00534	CDC25B	P30305
CDK6	Q00534	ORC2	Q13416
CDK6	Q00534	CDC37	Q16543
CDK6	Q00534	ATG13	O75143
CDK6	Q00534	ANAPC10	Q9UM13
CDK6	Q00534	E2F2	Q14209
CDK6	Q00534	ERCC2	P18074
CDK6	Q00534	ERCC3	P19447
CDK6	Q00534	CDC20B	Q86Y33
CDK6	Q00534	CDK1	P06493
CDK6	Q00534	HSP90AB1	P08238
CDK6	Q00534	CCNB2	O95067
CDK6	Q00534	CDKN1A	P38936
CDK6	Q00534	TFDP2	Q14188
CDK6	Q00534	CCNL2	Q96S94
CDK6	Q00534	H1F0	P07305
CDK6	Q00534	AGO4	Q9HCK5
CDK6	Q00534	PYDC1	Q8WXC3
CDK6	Q00534	CCNY	Q8ND76
CDK6	Q00534	SKP1	P63208
CDK6	Q00534	PHKA2	P46019
CDK6	Q00534	CDKN2B	P42772
CDK6	Q00534	CDKN2C	P42773
CDK6	Q00534	GTF2H1	P32780
CDK6	Q00534	CDK4	P11802
CDK6	Q00534	E2F5	Q15329
CDK6	Q00534	PRKAR1B	P31321
CDK6	Q00534	CDC6	Q99741
CDK6	Q00534	CHUK	O15111
CDK6	Q00534	ABL1	P00519
CDK6	Q00534	CEBPB	P17676
CDK6	Q00534	TNRC6C	Q9HCJ0
CDK6	Q00534	HDAC1	Q13547
CDK6	Q00534	CDK12	Q9NYV4
CDK6	Q00534	CCNI2	Q6ZMN8
CDK6	Q00534	CDK9	P50750
CDK6	Q00534	CCNK	O75909
CDK6	Q00534	TFDP1	Q14186
CDK6	Q00534	TP53	P04637
CDK6	Q00534	CCNT2	O60583
CDK6	Q00534	CCNA1	P78396
CDK6	Q00534	E2F1	Q01094
CDK6	Q00534	PRKACB	P22694
CDK6	Q00534	CDK13	Q14004
CDK6	Q00534	CCND1	P24385
CDK6	Q00534	ANTXR1	Q9H6X2
CDK6	Q00534	PCNA	P12004
CDK6	Q00534	CCNC	P24863
CDK6	Q00534	CDKN3	Q16667
CDK6	Q00534	CDK8	P49336
CDK17	Q00537	RIPK4	P57078
CDK17	Q00537	CNTD2	Q9H8S5
CDK17	Q00537	CCNH	P51946
CDK17	Q00537	CCNB3	Q8WWL7
CDK17	Q00537	CCNI	Q14094
CDK17	Q00537	CKS1B	P61024
CDK17	Q00537	ORC2	Q13416
CDK17	Q00537	CDC6	Q99741
CDK17	Q00537	ANAPC10	Q9UM13
CDK17	Q00537	CCNB1	P14635
CDK17	Q00537	CCNI2	Q6ZMN8
CDK17	Q00537	CCNG2	Q16589
CDK17	Q00537	PPP2R2A	P63151
CDK17	Q00537	CDK5R2	Q13319
CDK17	Q00537	CCNG1	P51959
CDK17	Q00537	CNPPD1	Q9BV87
CDK17	Q00537	WEE2	P0C1S8
CDK17	Q00537	CCNB2	O95067
CDK17	Q00537	CKS2	P33552
CDK17	Q00537	CDK5R1	Q15078
CDK17	Q00537	CCNF	P41002
CDK17	Q00537	CCNA1	P78396
CDK17	Q00537	WEE1	P30291
CDK17	Q00537	CCNO	P22674
CDK17	Q00537	CABLES1	Q8TDN4
CDK17	Q00537	CCNA2	P20248
CDK17	Q00537	SLC25A15	Q9Y619
CDK17	Q00537	ANTXR1	Q9H6X2
CDK17	Q00537	TDRD7	Q8NHU6
CDK16	Q00536	RIPK4	P57078
CDK16	Q00536	CNTD2	Q9H8S5
CDK16	Q00536	CCNYL1	Q8N7R7
CDK16	Q00536	CCNH	P51946
CDK16	Q00536	CCNB3	Q8WWL7
CDK16	Q00536	CCNI	Q14094
CDK16	Q00536	CDC25C	P30307
CDK16	Q00536	CKS1B	P61024
CDK16	Q00536	HSP90AA1	P07900
CDK16	Q00536	ORC2	Q13416
CDK16	Q00536	CDC6	Q99741
CDK16	Q00536	PIK3CG	P48736
CDK16	Q00536	ANAPC10	Q9UM13
CDK16	Q00536	CCNB1	P14635
CDK16	Q00536	CCNI2	Q6ZMN8
CDK16	Q00536	CCNG2	Q16589
CDK16	Q00536	CCNA1	P78396
CDK16	Q00536	CDK5R2	Q13319
CDK16	Q00536	CCNG1	P51959
CDK16	Q00536	PIK3CB	P42338
CDK16	Q00536	PIK3CA	P42336
CDK16	Q00536	HSP90AB1	P08238
CDK16	Q00536	CNPPD1	Q9BV87
CDK16	Q00536	WEE2	P0C1S8
CDK16	Q00536	CCNB2	O95067
CDK16	Q00536	CKS2	P33552
CDK16	Q00536	CDK5R1	Q15078
CDK16	Q00536	CCNF	P41002
CDK16	Q00536	PIK3CD	O00329
CDK16	Q00536	WEE1	P30291
CDK16	Q00536	CCNO	P22674
CDK16	Q00536	CDC20	Q12834
CDK16	Q00536	CCNA2	P20248
CDK16	Q00536	CCNY	Q8ND76
CDK16	Q00536	SLC25A15	Q9Y619
CDK16	Q00536	ANTXR1	Q9H6X2
CDK16	Q00536	MTOR	P42345
BABAM2	Q9NXR7	HIST1H2AC	Q93077
BABAM2	Q9NXR7	UBE2D1	P51668
BABAM2	Q9NXR7	CBX4	O00257
BABAM2	Q9NXR7	NSD2	O96028
BABAM2	Q9NXR7	BARD1	Q99728
BABAM2	Q9NXR7	RNF4	P78317
BABAM2	Q9NXR7	HIST2H2AC	Q16777
BABAM2	Q9NXR7	HIST2H2BE	Q16778
BABAM2	Q9NXR7	DEF6	Q9H4E7
BABAM2	Q9NXR7	UBE2V2	Q15819
BABAM2	Q9NXR7	B3GALT5	Q9Y2C3
BABAM2	Q9NXR7	H2AFX	P16104
BABAM2	Q9NXR7	CDC16	Q13042
BABAM2	Q9NXR7	ABRAXAS2	Q15018
BABAM2	Q9NXR7	CUL7	Q14999
BABAM2	Q9NXR7	ANAPC15	P60006
BABAM2	Q9NXR7	UBA52	P62987
BABAM2	Q9NXR7	BUB1B	O60566
BABAM2	Q9NXR7	HIST1H2BA	Q96A08
BABAM2	Q9NXR7	NLRP3	Q96P20
BABAM2	Q9NXR7	PHC2	Q8IXK0
BABAM2	Q9NXR7	UBE2S	Q16763
BABAM2	Q9NXR7	HIST1H2AD	P20671
BABAM2	Q9NXR7	RPS27A	P62979
BABAM2	Q9NXR7	CBX8	Q9HC52
BABAM2	Q9NXR7	PCGF6	Q9BYE7
BABAM2	Q9NXR7	RBBP8	Q99708
BABAM2	Q9NXR7	UBE2C	O00762
BABAM2	Q9NXR7	CBX2	Q14781
BABAM2	Q9NXR7	MRE11	P49959
BABAM2	Q9NXR7	CHEK2	O96017
BABAM2	Q9NXR7	HIST1H2BN	Q99877
BABAM2	Q9NXR7	CBX7	O95931
BABAM2	Q9NXR7	HIST1H2AJ	Q99878
BABAM2	Q9NXR7	HIST1H2BK	O60814
BABAM2	Q9NXR7	BRCC3	P46736
BABAM2	Q9NXR7	CDK2	P24941
BABAM2	Q9NXR7	RNF2	Q99496
BABAM2	Q9NXR7	UBC	P0CG48
BABAM2	Q9NXR7	HIST1H2BL	Q99880
BABAM2	Q9NXR7	RNF168	Q8IYW5
BABAM2	Q9NXR7	MDC1	Q14676
BABAM2	Q9NXR7	ANAPC1	Q9H1A4
BABAM2	Q9NXR7	CDC27	P30260
BABAM2	Q9NXR7	XRCC5	P13010
BABAM2	Q9NXR7	SHMT2	P34897
BABAM2	Q9NXR7	HIST1H2AH	Q96KK5
BABAM2	Q9NXR7	ANAPC16	Q96DE5
BABAM2	Q9NXR7	UBE2N	P61088
BABAM2	Q9NXR7	ANAPC10	Q9UM13
BABAM2	Q9NXR7	ATM	Q13315
BABAM2	Q9NXR7	BRCA1	P38398
BABAM2	Q9NXR7	HIST1H2AA	Q96QV6
BABAM2	Q9NXR7	CDC26	Q8NHZ8
BABAM2	Q9NXR7	TP53BP1	Q12888
BABAM2	Q9NXR7	HIST2H2AB	Q8IUE6
BABAM2	Q9NXR7	ANAPC11	Q9NYG5
BABAM2	Q9NXR7	HIST3H2A	Q7L7L0
BABAM2	Q9NXR7	BMI1	P35226
BABAM2	Q9NXR7	XRCC6	P12956
BABAM2	Q9NXR7	BABAM1	Q9NWV8
BABAM2	Q9NXR7	HIST1H2BJ	P06899
BABAM2	Q9NXR7	PAXIP1	Q6ZW49
BABAM2	Q9NXR7	KAT5	Q92993
BABAM2	Q9NXR7	CCNA2	P20248
BABAM2	Q9NXR7	SUMO1	P63165
BABAM2	Q9NXR7	DCLRE1C	Q96SD1
BABAM2	Q9NXR7	PIAS4	Q8N2W9
BABAM2	Q9NXR7	ABRAXAS1	Q6UWZ7
BABAM2	Q9NXR7	UBB	P0CG47
BABAM2	Q9NXR7	NBN	O60934
BABAM2	Q9NXR7	RNF8	O76064
BABAM2	Q9NXR7	LRIF1	Q5T3J3
BABAM2	Q9NXR7	HIST1H2BD	P58876
BABAM2	Q9NXR7	HIST3H3	Q16695
BABAM2	Q9NXR7	PHB	P35232
BABAM2	Q9NXR7	UIMC1	Q96RL1
BABAM2	Q9NXR7	HERC2	O95714
BABAM2	Q9NXR7	UBE2I	P63279
BABAM2	Q9NXR7	SUMO2	P61956
BABAM2	Q9NXR7	SLC25A13	Q9UJS0
BABAM2	Q9NXR7	ANAPC13	Q9BS18
BABAM2	Q9NXR7	CCNA1	P78396
BABAM2	Q9NXR7	ANAPC4	Q9UJX5
BABAM2	Q9NXR7	ANAPC5	Q9UJX4
BABAM2	Q9NXR7	PHC3	Q8NDX5
BABAM2	Q9NXR7	ANAPC2	Q9UJX6
BABAM2	Q9NXR7	UGGT2	Q9NYU1
BABAM2	Q9NXR7	ANAPC7	Q9UJX3
BABAM2	Q9NXR7	CDC23	Q9UJX2
ATOX1	O00244	CRIP1	P50238
ATOX1	O00244	ATP7B	P35670
ATOX1	O00244	CCS	O14618
ATOX1	O00244	ATP7A	Q04656
ATOX1	O00244	SLC31A1	O15431
ATOX1	O00244	SOD3	P08294
ATOX1	O00244	COX17	Q14061
ATOX1	O00244	CP	P00450
ATOX1	O00244	SOD1	P00441
LDB1	Q86U70	NHLH2	Q02577
LDB1	Q86U70	LMX1A	Q8TE12
LDB1	Q86U70	SSBP2	P81877
LDB1	Q86U70	LHX5	Q9H2C1
LDB1	Q86U70	ISL2	Q96A47
LDB1	Q86U70	RLIM	Q9NVW2
LDB1	Q86U70	TCF3	P15923
LDB1	Q86U70	SSBP3	Q9BWW4
LDB1	Q86U70	BEX1	Q9HBH7
LDB1	Q86U70	LHX6	Q9UPM6
LDB1	Q86U70	LMO3	Q8TAP4
LDB1	Q86U70	LMX1B	O60663
LDB1	Q86U70	HDAC1	Q13547
LDB1	Q86U70	LHX2	P50458
LDB1	Q86U70	LDB2	O43679
LDB1	Q86U70	LHX9	Q9NQ69
LDB1	Q86U70	LHX8	Q68G74
LDB1	Q86U70	LHX3	Q9UBR4
LDB1	Q86U70	BEX2	Q9BXY8
LDB1	Q86U70	CCND2	P30279
LDB1	Q86U70	LMO1	P25800
LDB1	Q86U70	IDI2	Q9BXS1
LDB1	Q86U70	CTNNB1	P35222
LDB1	Q86U70	SSBP4	Q9BWG4
LDB1	Q86U70	TAL1	P17542
LDB1	Q86U70	ISL1	P61371
LDB1	Q86U70	PITX2	Q99697
LDB1	Q86U70	LMO4	P61968
LDB1	Q86U70	LMO2	P25791
LDB1	Q86U70	LHX4	Q969G2
E2F3	O00716	SLC25A15	Q9Y619
E2F3	O00716	AGO2	Q9UKV8
E2F3	O00716	ELF1	P32519
E2F3	O00716	CCND1	P24385
E2F3	O00716	MEF2C	Q06413
E2F3	O00716	CCNB1	P14635
E2F3	O00716	CCNE1	P24864
E2F3	O00716	NOTCH1	P46531
E2F3	O00716	AGO3	Q9H9G7
E2F3	O00716	CREBBP	Q92793
E2F3	O00716	TFDP2	Q14188
E2F3	O00716	CDK4	P11802
E2F3	O00716	SUZ12	Q15022
E2F3	O00716	AGO1	Q9UL18
E2F3	O00716	CCNE2	O96020
E2F3	O00716	SERPINE1	P05121
E2F3	O00716	MCM3	P25205
E2F3	O00716	CDC6	Q99741
E2F3	O00716	ACACB	O00763
E2F3	O00716	GSC	P56915
E2F3	O00716	POLA1	P09884
E2F3	O00716	TNRC6B	Q9UPQ9
E2F3	O00716	TYMS	P04818
E2F3	O00716	RBL2	Q08999
E2F3	O00716	E2F2	Q14209
E2F3	O00716	TNRC6C	Q9HCJ0
E2F3	O00716	CCND3	P30281
E2F3	O00716	HDAC1	Q13547
E2F3	O00716	RBBP4	Q09028
E2F3	O00716	MYC	P01106
E2F3	O00716	TFDP3	Q5H9I0
E2F3	O00716	PLAU	P00749
E2F3	O00716	TFDP1	Q14186
E2F3	O00716	MYBL2	P10244
E2F3	O00716	SPI1	P17947
E2F3	O00716	CCND2	P30279
E2F3	O00716	CDK1	P06493
E2F3	O00716	EZH2	Q15910
E2F3	O00716	RBL1	P28749
E2F3	O00716	RYBP	Q8N488
E2F3	O00716	TK1	P04183
E2F3	O00716	CDK6	Q00534
E2F3	O00716	EED	O75530
E2F3	O00716	YY1	P25490
E2F3	O00716	RB1	P06400
E2F3	O00716	HDAC3	O15379
E2F3	O00716	TNRC6A	Q8NDV7
E2F3	O00716	CDKN1A	P38936
E2F3	O00716	CDKN1B	P46527
E2F3	O00716	CASP7	P55210
E2F3	O00716	RRM2	P31350
E2F3	O00716	CCNF	P41002
E2F3	O00716	CDK2	P24941
E2F3	O00716	MAX	P61244
E2F3	O00716	CCNA1	P78396
E2F3	O00716	E2F1	Q01094
E2F3	O00716	MOV10	Q9HCE1
E2F3	O00716	AGO4	Q9HCK5
E2F3	O00716	TFE3	P19532
E2F3	O00716	CCNA2	P20248
E2F3	O00716	DAND5	Q8N907
E2F3	O00716	TBP	P20226
E2F3	O00716	RRM1	P23921
E2F3	O00716	RBBP7	Q16576
E2F3	O00716	CAV1	Q03135
E2F3	O00716	DNMT1	P26358
E2F3	O00716	EAPP	Q56P03
PEMT	Q9UBM1	PLA2G2F	Q9BZM2
PEMT	Q9UBM1	LPCAT2	Q7L5N7
PEMT	Q9UBM1	PLA2G12A	Q9BZM1
PEMT	Q9UBM1	MBOAT1	Q6ZNC8
PEMT	Q9UBM1	PLD3	Q8IV08
PEMT	Q9UBM1	PLA2G4E	Q3MJ16
PEMT	Q9UBM1	PLD4	Q96BZ4
PEMT	Q9UBM1	PLD2	O14939
PEMT	Q9UBM1	PLA2G5	P39877
PEMT	Q9UBM1	PLA2G4A	P47712
PEMT	Q9UBM1	PLA2G1B	P04054
PEMT	Q9UBM1	PLA2G4D	Q86XP0
PEMT	Q9UBM1	MBOAT2	Q6ZWT7
PEMT	Q9UBM1	PLD1	Q13393
PEMT	Q9UBM1	LPCAT3	Q6P1A2
PEMT	Q9UBM1	PLA2G2A	P14555
PEMT	Q9UBM1	CHDH	Q8NE62
PEMT	Q9UBM1	PLA2G10	O15496
PEMT	Q9UBM1	PLA2G4B	P0C869
PEMT	Q9UBM1	LPCAT1	Q8NF37
PEMT	Q9UBM1	LPCAT4	Q643R3
PEMT	Q9UBM1	LCAT	P04180
PEMT	Q9UBM1	PLA2G16	P53816
PEMT	Q9UBM1	PLA2G3	Q9NZ20
PEMT	Q9UBM1	CHPT1	Q8WUD6
PEMT	Q9UBM1	PTDSS1	P48651
PEMT	Q9UBM1	PLA2G6	O60733
PEMT	Q9UBM1	PLB1	Q6P1J6
PEMT	Q9UBM1	CEPT1	Q9Y6K0
PEMT	Q9UBM1	PLA2G12B	Q9BX93
PEMT	Q9UBM1	PISD	Q9UG56
PEMT	Q9UBM1	SELENOI	Q9C0D9
PEMT	Q9UBM1	PLA2G2C	Q5R387
PEMT	Q9UBM1	PLA2G2E	Q9NZK7
PEMT	Q9UBM1	PTDSS2	Q9BVG9
DHCR7	Q9UBM7	CYP46A1	Q9Y6A2
DHCR7	Q9UBM7	EBP	Q15125
DHCR7	Q9UBM7	CYP11A1	P05108
DHCR7	Q9UBM7	CYP51A1	Q16850
DHCR7	Q9UBM7	NSDHL	Q15738
DHCR7	Q9UBM7	CYP39A1	Q9NYL5
DHCR7	Q9UBM7	NFYA	P23511
DHCR7	Q9UBM7	CEL	P19835
DHCR7	Q9UBM7	HSD3B2	P26439
DHCR7	Q9UBM7	CYP7A1	P22680
DHCR7	Q9UBM7	CH25H	O95992
DHCR7	Q9UBM7	SIGMAR1	Q99720
DHCR7	Q9UBM7	MSMO1	Q15800
DHCR7	Q9UBM7	NFYB	P25208
DHCR7	Q9UBM7	CYP8B1	Q9UNU6
DHCR7	Q9UBM7	HMGCS1	Q01581
DHCR7	Q9UBM7	SC5D	O75845
DHCR7	Q9UBM7	AGMO	Q6ZNB7
DHCR7	Q9UBM7	SOAT2	O75908
DHCR7	Q9UBM7	NFYC	Q13952
DHCR7	Q9UBM7	STS	P08842
DHCR7	Q9UBM7	SOAT1	P35610
DHCR7	Q9UBM7	SREBF2	Q12772
DHCR7	Q9UBM7	CYP27A1	Q02318
DHCR7	Q9UBM7	SDR42E1	Q8WUS8
DHCR7	Q9UBM7	SULT2B1	O00204
DHCR7	Q9UBM7	CYP7B1	O75881
DHCR7	Q9UBM7	KCNMA1	Q12791
DHCR7	Q9UBM7	DHCR24	Q15392
DHCR7	Q9UBM7	HSD17B7	P56937
DHCR7	Q9UBM7	HSD3B1	P14060
DHCR7	Q9UBM7	DAND5	Q8N907
DHCR7	Q9UBM7	LIPA	P38571
DHCR7	Q9UBM7	SQLE	Q14534
SP5	Q6BEB4	LEF1	Q9UJU2
SP5	Q6BEB4	CTNNB1	P35222
SLC5A5	Q92911	TPO	P07202
SLC5A5	Q92911	SLC26A4	O43511
SLC5A5	Q92911	DUOXA2	Q1HG44
SLC5A5	Q92911	IYD	Q6PHW0
SLC5A5	Q92911	TG	P01266
SLC5A5	Q92911	MENT	Q9BUN1
SLC5A5	Q92911	CCL28	Q9NRJ3
SLC5A5	Q92911	NPL	Q9BXD5
SLC5A5	Q92911	ACLY	P53396
SLC5A5	Q92911	TSHR	P16473
SLC5A5	Q92911	DUOX2	Q9NRD8
SLC5A5	Q92911	MDFIC	Q9P1T7
PKP1	Q13835	DSC1	Q08554
PKP1	Q13835	JUP	P14923
PKP1	Q13835	DSG3	P32926
PKP1	Q13835	DSG1	Q02413
PKP1	Q13835	DSC2	Q02487
PKP1	Q13835	DSP	P15924
OR2W3	Q7Z3T1	ARRB2	P32121
OR2W3	Q7Z3T1	ARRB1	P49407
OR2W3	Q7Z3T1	PRKACB	P22694
OR2W3	Q7Z3T1	GNG13	Q9P2W3
OR2W3	Q7Z3T1	GRK3	P35626
OR2W3	Q7Z3T1	GNGT1	P63211
OR2W3	Q7Z3T1	PRKACA	P17612
OR2W3	Q7Z3T1	GRK2	P25098
OR2W3	Q7Z3T1	PRKACG	P22612
OR2W3	Q7Z3T1	GNG7	O60262
OR2W3	Q7Z3T1	GNAL	P38405
TTC26	A0AVF1	IFT140	Q96RY7
TTC26	A0AVF1	TTC30B	Q8N4P2
TTC26	A0AVF1	IFT20	Q8IY31
TTC26	A0AVF1	TTC30A	Q86WT1
TTC26	A0AVF1	KIF17	Q9P2E2
TTC26	A0AVF1	IFT57	Q9NWB7
TTC26	A0AVF1	CLUAP1	Q96AJ1
TTC26	A0AVF1	IFT46	Q9NQC8
TTC26	A0AVF1	TCTEX1D1	Q8N7M0
TTC26	A0AVF1	IFT88	Q13099
TTC26	A0AVF1	IFT74	Q96LB3
TTC26	A0AVF1	IFT172	Q9UG01
TTC26	A0AVF1	KIFAP3	Q92845
TTC26	A0AVF1	IFT80	Q9P2H3
TTC26	A0AVF1	TCTEX1D2	Q8WW35
TTC26	A0AVF1	WDR19	Q8NEZ3
TTC26	A0AVF1	TRAF3IP1	Q8TDR0
TTC26	A0AVF1	KIF3C	O14782
TTC26	A0AVF1	DYNC2H1	Q8NCM8
TTC26	A0AVF1	HSPB11	Q9Y547
TTC26	A0AVF1	DYNLRB2	Q8TF09
TTC26	A0AVF1	KIF3B	O15066
TTC26	A0AVF1	WDR60	Q8WVS4
TTC26	A0AVF1	IFT22	Q9H7X7
TTC26	A0AVF1	IFT122	Q9HBG6
TTC26	A0AVF1	IFT81	Q8WYA0
TTC26	A0AVF1	TCTE3	Q8IZS6
TTC26	A0AVF1	DYNLL1	P63167
TTC26	A0AVF1	DYNC2LI1	Q8TCX1
TTC26	A0AVF1	IFT43	Q96FT9
TTC26	A0AVF1	WDR34	Q96EX3
TTC26	A0AVF1	TTC21B	Q7Z4L5
TTC26	A0AVF1	WDR35	Q9P2L0
TTC26	A0AVF1	DYNLRB1	Q9NP97
TTC26	A0AVF1	IFT52	Q9Y366
TTC26	A0AVF1	IFT27	Q9BW83
TTC26	A0AVF1	KIF3A	Q9Y496
PBX1	P40424	HIST1H2AC	Q93077
PBX1	P40424	POLR2K	P53803
PBX1	P40424	HIST1H2AD	P20671
PBX1	P40424	MEIS3	Q99687
PBX1	P40424	SUZ12	Q15022
PBX1	P40424	HOXA10	P31260
PBX1	P40424	HIST2H2AC	Q16777
PBX1	P40424	HIST2H2BE	Q16778
PBX1	P40424	HOXA7	P31268
PBX1	P40424	HOXA9	P31269
PBX1	P40424	H2AFZ	P0C0S5
PBX1	P40424	H2AFX	P16104
PBX1	P40424	KMT2D	O14686
PBX1	P40424	MAFB	Q9Y5Q3
PBX1	P40424	HIST1H2BA	Q96A08
PBX1	P40424	KMT2C	Q8NEZ4
PBX1	P40424	RBBP7	Q16576
PBX1	P40424	HOXB5	P09067
PBX1	P40424	POLR2L	P62875
PBX1	P40424	RARA	P10276
PBX1	P40424	ASH2L	Q9UBL3
PBX1	P40424	HOXC8	P31273
PBX1	P40424	RBBP5	Q15291
PBX1	P40424	PDX1	P52945
PBX1	P40424	CTCF	P49711
PBX1	P40424	EPAS1	Q99814
PBX1	P40424	MAB21L2	Q9Y586
PBX1	P40424	HIST1H2BN	Q99877
PBX1	P40424	EED	O75530
PBX1	P40424	HIST1H2AJ	Q99878
PBX1	P40424	HOXD4	P09016
PBX1	P40424	HOXC4	P09017
PBX1	P40424	HIST1H2BK	O60814
PBX1	P40424	ZSCAN10	Q96SZ4
PBX1	P40424	SOX2	P48431
PBX1	P40424	KLF4	O43474
PBX1	P40424	HOXA4	Q00056
PBX1	P40424	MEIS1	O00470
PBX1	P40424	POLR2D	O15514
PBX1	P40424	PRL	P01236
PBX1	P40424	MAB21L1	Q13394
PBX1	P40424	HOXA3	O43365
PBX1	P40424	HOXA2	O43364
PBX1	P40424	HOXB2	P14652
PBX1	P40424	HOXB1	P14653
PBX1	P40424	HOXB3	P14651
PBX1	P40424	PKNOX1	P55347
PBX1	P40424	POLR2I	P36954
PBX1	P40424	MEIS2	O14770
PBX1	P40424	RXRA	P19793
PBX1	P40424	EP300	Q09472
PBX1	P40424	HOXA1	P49639
PBX1	P40424	NCOA6	Q14686
PBX1	P40424	HOXD9	P28356
PBX1	P40424	SALL4	Q9UJQ4
PBX1	P40424	EZH2	Q15910
PBX1	P40424	NANOG	Q9H9S0
PBX1	P40424	PAGR1	Q9BTK6
PBX1	P40424	SMAD4	Q13485
PBX1	P40424	HIST1H2BJ	P06899
PBX1	P40424	PAXIP1	Q6ZW49
PBX1	P40424	HOXB7	P09629
PBX1	P40424	ANKS1B	Q7Z6G8
PBX1	P40424	POLR2E	P19388
PBX1	P40424	POLR2C	P19387
PBX1	P40424	EGR2	P11161
PBX1	P40424	HIST1H2BL	Q99880
PBX1	P40424	RBBP4	Q09028
PBX1	P40424	HIST1H2BD	P58876
PBX1	P40424	PRDM14	Q9GZV8
PBX1	P40424	HOXA5	P20719
PBX1	P40424	POLR2B	P30876
PBX1	P40424	TCF3	P15923
PBX1	P40424	POLR2J	P52435
PBX1	P40424	POLR2F	P61218
PBX1	P40424	SMAD2	Q15796
PBX1	P40424	LMX1B	O60663
PBX1	P40424	RARG	P13631
PBX1	P40424	POLR2G	P62487
PBX1	P40424	LIN28A	Q9H9Z2
PBX1	P40424	H2AFJ	Q9BTM1
PBX1	P40424	KDM6A	O15550
PBX1	P40424	NCOA3	Q9Y6Q9
PBX1	P40424	WDR5	P61964
PBX1	P40424	NCOR1	O75376
PBX1	P40424	POU5F1	Q01860
PBX1	P40424	H2AFV	Q71UI9
PBX1	P40424	HOXB4	P17483
PBX1	P40424	HOXB8	P17481
PBX2	P40425	MEIS2	O14770
PBX2	P40425	MEIS3	Q99687
PBX2	P40425	SLC38A2	Q96QD8
PBX2	P40425	HOXB5	P09067
PBX2	P40425	AGPAT1	Q99943
PBX2	P40425	MEIS1	O00470
PBX2	P40425	HOXB8	P17481
PBX2	P40425	LMX1B	O60663
PBX2	P40425	HOXB7	P09629
PBX2	P40425	HOXB1	P14653
PBX2	P40425	HOXB3	P14651
PBX2	P40425	HOXA5	P20719
PBX2	P40425	HOXA7	P31268
PBX2	P40425	SLC38A1	Q9H2H9
PBX2	P40425	MAB21L2	Q9Y586
PBX2	P40425	HOXA4	Q00056
PBX2	P40425	HOXA10	P31260
PBX2	P40425	MAB21L1	Q13394
PBX3	P40426	MEIS2	O14770
PBX3	P40426	MEIS3	Q99687
PBX3	P40426	HOXB5	P09067
PBX3	P40426	AGPAT1	Q99943
PBX3	P40426	MEIS1	O00470
PBX3	P40426	LMX1B	O60663
PBX3	P40426	HOXB7	P09629
PBX3	P40426	HOXB1	P14653
PBX3	P40426	HOXA5	P20719
PBX3	P40426	HOXA7	P31268
PBX3	P40426	HOXB8	P17481
PBX3	P40426	MAB21L2	Q9Y586
PBX3	P40426	AGPAT2	O15120
PBX3	P40426	HOXA4	Q00056
PBX3	P40426	HOXC6	P09630
PBX3	P40426	MAB21L1	Q13394
RPL13A	P40429	RPS25	P62851
RPL13A	P40429	RPS4Y1	P22090
RPL13A	P40429	RPL17	P18621
RPL13A	P40429	MAGOH	P61326
RPL13A	P40429	RPS26	P62854
RPL13A	P40429	RPS28	P62857
RPL13A	P40429	RPL36	Q9Y3U8
RPL13A	P40429	RPS5	P46782
RPL13A	P40429	EPRS	P07814
RPL13A	P40429	MRPS18C	Q9Y3D5
RPL13A	P40429	MTREX	P42285
RPL13A	P40429	EXOSC3	Q9NQT5
RPL13A	P40429	MRPS16	Q9Y3D3
RPL13A	P40429	RPL7A	P62424
RPL13A	P40429	RPL12	P30050
RPL13A	P40429	PLEC	Q15149
RPL13A	P40429	NCBP2	P52298
RPL13A	P40429	PABPC1	P11940
RPL13A	P40429	MRPS15	P82914
RPL13A	P40429	RPL8	P62917
RPL13A	P40429	IGF2BP3	O00425
RPL13A	P40429	EIF3H	O15372
RPL13A	P40429	EIF3D	O15371
RPL13A	P40429	MRPL19	P49406
RPL13A	P40429	EFTUD2	Q15029
RPL13A	P40429	RPS6	P62753
RPL13A	P40429	RPL23A	P62750
RPL13A	P40429	UPF2	Q9HAU5
RPL13A	P40429	EXOSC7	Q15024
RPL13A	P40429	PES1	O00541
RPL13A	P40429	SMG5	Q9UPR3
RPL13A	P40429	EIF5	P55010
RPL13A	P40429	EIF4A2	Q14240
RPL13A	P40429	RPL10A	P62906
RPL13A	P40429	ISG20L2	Q9H9L3
RPL13A	P40429	RPL24	P83731
RPL13A	P40429	RPS7	P62081
RPL13A	P40429	RPS3	P23396
RPL13A	P40429	MRPS7	Q9Y2R9
RPL13A	P40429	WDR12	Q9GZL7
RPL13A	P40429	NACA2	Q9H009
RPL13A	P40429	MRPL34	Q9BQ48
RPL13A	P40429	RPL19	P84098
RPL13A	P40429	NACAD	O15069
RPL13A	P40429	SRP68	Q9UHB9
RPL13A	P40429	EXOSC6	Q5RKV6
RPL13A	P40429	RPS16	P62249
RPL13A	P40429	RPL32	P62910
RPL13A	P40429	SRP72	O76094
RPL13A	P40429	EXOSC9	Q06265
RPL13A	P40429	RPL41	P62945
RPL13A	P40429	RACK1	P63244
RPL13A	P40429	UBA52	P62987
RPL13A	P40429	RPL10L	Q96L21
RPL13A	P40429	SEC11A	P67812
RPL13A	P40429	EIF2S2	P20042
RPL13A	P40429	EIF2S3	P41091
RPL13A	P40429	RPL9	P32969
RPL13A	P40429	SENP3	Q9H4L4
RPL13A	P40429	MRPL3	P09001
RPL13A	P40429	RPN2	P04844
RPL13A	P40429	EIF3L	Q9Y262
RPL13A	P40429	EIF3M	Q7L2H7
RPL13A	P40429	RPLP1	P05386
RPL13A	P40429	RPLP2	P05387
RPL13A	P40429	MRPS6	P82932
RPL13A	P40429	MRPS9	P82933
RPL13A	P40429	RPLP0	P05388
RPL13A	P40429	EXOSC5	Q9NQT4
RPL13A	P40429	RPS19	P39019
RPL13A	P40429	EIF5B	O60841
RPL13A	P40429	SPCS2	Q15005
RPL13A	P40429	RPL3	P39023
RPL13A	P40429	EIF3E	P60228
RPL13A	P40429	QARS	P47897
RPL13A	P40429	SRPRA	P08240
RPL13A	P40429	RPL27	P61353
RPL13A	P40429	RSL24D1	Q9UHA3
RPL13A	P40429	RPS11	P62280
RPL13A	P40429	RPL18A	Q02543
RPL13A	P40429	RPL26	P61254
RPL13A	P40429	RPS24	P62847
RPL13A	P40429	MAGOHB	Q96A72
RPL13A	P40429	WDR18	Q9BV38
RPL13A	P40429	RPL11	P62913
RPL13A	P40429	EXOSC1	Q9Y3B2
RPL13A	P40429	DDOST	P39656
RPL13A	P40429	SNU13	P55769
RPL13A	P40429	MPHOSPH6	Q99547
RPL13A	P40429	C1D	Q13901
RPL13A	P40429	GFM1	Q96RP9
RPL13A	P40429	SSR3	Q9UNL2
RPL13A	P40429	SSR4	P51571
RPL13A	P40429	RPL21	P46778
RPL13A	P40429	SMG7	Q92540
RPL13A	P40429	NPSR1	Q6W5P4
RPL13A	P40429	RPL15	P61313
RPL13A	P40429	EIF3G	O75821
RPL13A	P40429	GFM2	Q969S9
RPL13A	P40429	RPL7L1	Q6DKI1
RPL13A	P40429	RPL39L	Q96EH5
RPL13A	P40429	SRP54	P61011
RPL13A	P40429	MRTO4	Q9UKD2
RPL13A	P40429	EIF3J	O75822
RPL13A	P40429	MRPL4	Q9BYD3
RPL13A	P40429	MRPL37	Q9BZE1
RPL13A	P40429	RPS3A	P61247
RPL13A	P40429	RPSA	P08865
RPL13A	P40429	SRP9	P49458
RPL13A	P40429	EEF1A1	P68104
RPL13A	P40429	RPL10	P27635
RPL13A	P40429	MRPL16	Q9NX20
RPL13A	P40429	MRPL36	Q9P0J6
RPL13A	P40429	RSRC1	Q96IZ7
RPL13A	P40429	UBB	P0CG47
RPL13A	P40429	NHP2	Q9NX24
RPL13A	P40429	RPL30	P62888
RPL13A	P40429	RPN1	P04843
RPL13A	P40429	RPL18	Q07020
RPL13A	P40429	TSFM	P43897
RPL13A	P40429	RPS20	P60866
RPL13A	P40429	RPS21	P63220
RPL13A	P40429	RPL37	P61927
RPL13A	P40429	RPS4X	P62701
RPL13A	P40429	GSPT2	Q8IYD1
RPL13A	P40429	NCBP1	Q09161
RPL13A	P40429	BTF3L4	Q96K17
RPL13A	P40429	EIF6	P56537
RPL13A	P40429	RPL36A	P83881
RPL13A	P40429	RPL35A	P18077
RPL13A	P40429	NSA2	O95478
RPL13A	P40429	MRPL20	Q9BYC9
RPL13A	P40429	RPL34	P49207
RPL13A	P40429	MRPL1	Q9BYD6
RPL13A	P40429	RNPS1	Q15287
RPL13A	P40429	RPL39	P62891
RPL13A	P40429	GAPDH	P04406
RPL13A	P40429	POLR1C	O15160
RPL13A	P40429	RPL31	P62899
RPL13A	P40429	SMG1	Q96Q15
RPL13A	P40429	RPS15	P62841
RPL13A	P40429	RPS23	P62266
RPL13A	P40429	CASC3	O15234
RPL13A	P40429	SMG8	Q8ND04
RPL13A	P40429	RPS14	P62263
RPL13A	P40429	MRPL27	Q9P0M9
RPL13A	P40429	RPS17	P08708
RPL13A	P40429	MRPS12	O15235
RPL13A	P40429	EEF1D	P29692
RPL13A	P40429	RPS18	P62269
RPL13A	P40429	RPL36AL	Q969Q0
RPL13A	P40429	TRAM1	Q15629
RPL13A	P40429	RPP38	P78345
RPL13A	P40429	PPP2R1A	P30153
RPL13A	P40429	EIF4G1	Q04637
RPL13A	P40429	PEBP1	P30086
RPL13A	P40429	BTN3A3	O00478
RPL13A	P40429	UPF3A	Q9H1J1
RPL13A	P40429	MRPL33	O75394
RPL13A	P40429	RPL23	P62829
RPL13A	P40429	SEC61A2	Q9H9S3
RPL13A	P40429	RPS27A	P62979
RPL13A	P40429	SMG6	Q86US8
RPL13A	P40429	EIF4H	Q15056
RPL13A	P40429	GSPT1	P15170
RPL13A	P40429	EXOSC8	Q96B26
RPL13A	P40429	MRPL14	Q6P1L8
RPL13A	P40429	LAS1L	Q9Y4W2
RPL13A	P40429	EEF1B2	P24534
RPL13A	P40429	MRPL12	P52815
RPL13A	P40429	FBL	P22087
RPL13A	P40429	SSR2	P43308
RPL13A	P40429	RPS13	P62277
RPL13A	P40429	MRPL22	Q9NWU5
RPL13A	P40429	PPP2R2A	P63151
RPL13A	P40429	RPS29	P62273
RPL13A	P40429	SRPRB	Q9Y5M8
RPL13A	P40429	RPL6	Q02878
RPL13A	P40429	POLR2C	P19387
RPL13A	P40429	EIF4A1	P60842
RPL13A	P40429	SSR1	P43307
RPL13A	P40429	SEC11C	Q9BY50
RPL13A	P40429	PELP1	Q8IZL8
RPL13A	P40429	SPCS3	P61009
RPL13A	P40429	SRP19	P09132
RPL13A	P40429	RPL14	P50914
RPL13A	P40429	EIF1AX	P47813
RPL13A	P40429	SPCS1	Q9Y6A9
RPL13A	P40429	RPS27	P42677
RPL13A	P40429	RPL29	P47914
RPL13A	P40429	RPL26L1	Q9UNX3
RPL13A	P40429	MRPS18A	Q9NVS2
RPL13A	P40429	NACA	E9PAV3
RPL13A	P40429	SRP14	P37108
RPL13A	P40429	EIF4E	P06730
RPL13A	P40429	SECISBP2	Q96T21
RPL13A	P40429	FAU	P35544
RPL13A	P40429	UPF3B	Q9BZI7
RPL13A	P40429	RPL37A	P61513
RPL13A	P40429	EIF3K	Q9UBQ5
RPL13A	P40429	SEC61G	P60059
RPL13A	P40429	MRPS2	Q9Y399
RPL13A	P40429	FARS2	O95363
RPL13A	P40429	RPL3L	Q92901
RPL13A	P40429	UPF1	Q92900
RPL13A	P40429	VARS	P26640
RPL13A	P40429	EEF1G	P26641
RPL13A	P40429	RPS12	P25398
RPL13A	P40429	RPS10	P46783
RPL13A	P40429	RPS27L	Q71UM5
RPL13A	P40429	RPS9	P46781
RPL13A	P40429	RPL13	P26373
RPL13A	P40429	RPS8	P62241
RPL13A	P40429	EXOSC4	Q9NPD3
RPL13A	P40429	RPL4	P36578
RPL13A	P40429	RPS15A	P62244
RPL13A	P40429	RPL38	P63173
RPL13A	P40429	EXOSC2	Q13868
RPL13A	P40429	MRPS10	P82664
RPL13A	P40429	MRPS14	O60783
RPL13A	P40429	MRPL24	Q96A35
RPL13A	P40429	EEF2	P13639
RPL13A	P40429	SMG9	Q9H0W8
RPL13A	P40429	SEC61B	P60468
RPL13A	P40429	RPL35	P42766
RPL13A	P40429	RPL27A	P46776
RPL13A	P40429	RPL5	P46777
RPL13A	P40429	MRPL11	Q9Y3B7
RPL13A	P40429	EEFSEC	P57772
RPL13A	P40429	NOL9	Q5SY16
RPL13A	P40429	PPP2CA	P67775
RPL13A	P40429	MRPL17	Q9NRX2
RPL13A	P40429	EIF4A3	P38919
RPL13A	P40429	EIF3F	O00303
RPL13A	P40429	RPS2	P15880
RPL13A	P40429	RPL22L1	Q6P5R6
RPL13A	P40429	EXOSC10	Q01780
RPL13A	P40429	EIF3B	P55884
RPL13A	P40429	EIF3C	Q99613
RPL13A	P40429	EIF3I	Q13347
RPL13A	P40429	RPL7	P18124
RPL13A	P40429	MRRF	Q96E11
RPL13A	P40429	SYNCRIP	O60506
RPL13A	P40429	EIF2S1	P05198
RPL13A	P40429	EFL1	Q7Z2Z2
RPL13A	P40429	EIF4B	P23588
RPL13A	P40429	RPL22	P35268
RPL13A	P40429	MRPS11	P82912
RPL13A	P40429	WDR31	Q8NA23
RPL13A	P40429	TEX10	Q9NXF1
RPL13A	P40429	VARS2	Q5ST30
RPL13A	P40429	SEC61A1	P61619
RPL13A	P40429	ETF1	P62495
RPL13A	P40429	MRPS5	P82675
ZFYVE16	Q7Z3T8	BMPR1B	O00238
ZFYVE16	Q7Z3T8	TGFBR1	P36897
ZFYVE16	Q7Z3T8	TOM1L1	O75674
ZFYVE16	Q7Z3T8	SMAD9	O15198
ZFYVE16	Q7Z3T8	PPP1CC	P36873
ZFYVE16	Q7Z3T8	SMAD6	O43541
ZFYVE16	Q7Z3T8	SMAD1	Q15797
ZFYVE16	Q7Z3T8	SMAD2	Q15796
ZFYVE16	Q7Z3T8	ACVR2B	Q13705
ZFYVE16	Q7Z3T8	RGMB	Q6NW40
ZFYVE16	Q7Z3T8	PPP1R15A	O75807
ZFYVE16	Q7Z3T8	TGFBR2	P37173
ZFYVE16	Q7Z3T8	TOM1	O60784
ZFYVE16	Q7Z3T8	ZFYVE9	O95405
ZFYVE16	Q7Z3T8	TOM1L2	Q6ZVM7
ZFYVE16	Q7Z3T8	SMAD5	Q99717
ZFYVE16	Q7Z3T8	SMAD4	Q13485
ZFYVE16	Q7Z3T8	SMAD7	O15105
ZFYVE16	Q7Z3T8	BMP4	P12644
ZFYVE16	Q7Z3T8	BMP2	P12643
ZFYVE16	Q7Z3T8	PPP1CA	P62136
ZFYVE16	Q7Z3T8	RGMA	Q96B86
ZFYVE16	Q7Z3T8	BMPR2	Q13873
ZFYVE16	Q7Z3T8	ACVR2A	P27037
DDX39B	Q13838	MAGOH	P61326
DDX39B	Q13838	THOC2	Q8NI27
DDX39B	Q13838	SMAD4	Q13485
DDX39B	Q13838	DDX39A	O00148
DDX39B	Q13838	UPF3B	Q9BZI7
DDX39B	Q13838	NCBP2	P52298
DDX39B	Q13838	PABPC1	P11940
DDX39B	Q13838	CPSF4	O95639
DDX39B	Q13838	NUP93	Q8N1F7
DDX39B	Q13838	ABHD16A	O95870
DDX39B	Q13838	NCBP1	Q09161
DDX39B	Q13838	ALYREF	Q86V81
DDX39B	Q13838	NUDT21	O43809
DDX39B	Q13838	RAE1	P78406
DDX39B	Q13838	RANBP2	P49792
DDX39B	Q13838	NR5A1	Q13285
DDX39B	Q13838	NUP43	Q8NFH3
DDX39B	Q13838	CPSF3	Q9UKF6
DDX39B	Q13838	SRSF2	Q01130
DDX39B	Q13838	DHX34	Q14147
DDX39B	Q13838	SLU7	O95391
DDX39B	Q13838	NUP155	O75694
DDX39B	Q13838	RUVBL1	Q9Y265
DDX39B	Q13838	CSTF2	P33240
DDX39B	Q13838	NXF1	Q9UBU9
DDX39B	Q13838	NUP160	Q12769
DDX39B	Q13838	YTHDC2	Q9H6S0
DDX39B	Q13838	MAGOHB	Q96A72
DDX39B	Q13838	NUPL2	O15504
DDX39B	Q13838	DDOST	P39656
DDX39B	Q13838	NUP153	P49790
DDX39B	Q13838	PRPF19	Q9UMS4
DDX39B	Q13838	PABPN1	Q86U42
DDX39B	Q13838	NUP85	Q9BW27
DDX39B	Q13838	NUP54	Q7Z3B4
DDX39B	Q13838	U2AF1L4	Q8WU68
DDX39B	Q13838	TPR	P12270
DDX39B	Q13838	NUP188	Q5SRE5
DDX39B	Q13838	CSTF1	Q05048
DDX39B	Q13838	DHX38	Q92620
DDX39B	Q13838	NUP205	Q92621
DDX39B	Q13838	RPN2	P04844
DDX39B	Q13838	PAPOLA	P51003
DDX39B	Q13838	ACADM	P11310
DDX39B	Q13838	CSTF3	Q12996
DDX39B	Q13838	DHX8	Q14562
DDX39B	Q13838	NUP210	Q8TEM1
DDX39B	Q13838	NDC1	Q9BTX1
DDX39B	Q13838	POLDIP3	Q9BY77
DDX39B	Q13838	WDR74	Q6RFH5
DDX39B	Q13838	PCF11	O94913
DDX39B	Q13838	SRSF4	Q08170
DDX39B	Q13838	NUP35	Q8NFH5
DDX39B	Q13838	NUP37	Q8NFH4
DDX39B	Q13838	SF1	Q15637
DDX39B	Q13838	NUP133	Q8WUM0
DDX39B	Q13838	NUP88	Q99567
DDX39B	Q13838	THOC5	Q13769
DDX39B	Q13838	RNPS1	Q15287
DDX39B	Q13838	NCBP3	Q53F19
DDX39B	Q13838	SRSF11	Q05519
DDX39B	Q13838	CASC3	O15234
DDX39B	Q13838	CPSF2	Q9P2I0
DDX39B	Q13838	GSPT2	Q8IYD1
DDX39B	Q13838	LUZP4	Q9P127
DDX39B	Q13838	GSPT1	P15170
DDX39B	Q13838	TECR	Q9NZ01
DDX39B	Q13838	NUP214	P35658
DDX39B	Q13838	SRSF6	Q13247
DDX39B	Q13838	CPSF7	Q8N684
DDX39B	Q13838	ZC3H11A	O75152
DDX39B	Q13838	SRSF5	Q13243
DDX39B	Q13838	SRSF9	Q13242
DDX39B	Q13838	PPIE	Q9UNP9
DDX39B	Q13838	CHTOP	Q9Y3Y2
DDX39B	Q13838	HEXIM1	O94992
DDX39B	Q13838	THOC1	Q96FV9
DDX39B	Q13838	THOC7	Q6I9Y2
DDX39B	Q13838	FYTTD1	Q96QD9
DDX39B	Q13838	NUP50	Q9UKX7
DDX39B	Q13838	SRSF1	Q07955
DDX39B	Q13838	NUP107	P57740
DDX39B	Q13838	SARNP	P82979
DDX39B	Q13838	AAAS	Q9NRG9
DDX39B	Q13838	U2AF1	Q01081
DDX39B	Q13838	NXT1	Q9UKK6
DDX39B	Q13838	THOC6	Q86W42
DDX39B	Q13838	NUP62	P37198
DDX39B	Q13838	THOC3	Q96J01
DDX39B	Q13838	DHX15	O43143
DDX39B	Q13838	EIF4A3	P38919
DDX39B	Q13838	SRRM1	Q8IYB3
DDX39B	Q13838	FIP1L1	Q6UN15
DDX39B	Q13838	U2AF2	P26368
DDX39B	Q13838	CDC40	O60508
DDX39B	Q13838	SRSF3	P84103
DDX39B	Q13838	SRSF7	Q16629
DDX39B	Q13838	MCM3AP	O60318
LRMDA	Q9H2I8	BUD31	P41223
LRMDA	Q9H2I8	RIPK4	P57078
LRMDA	Q9H2I8	SNRNP40	Q96DI7
LRMDA	Q9H2I8	ISY1	Q9ULR0
LRMDA	Q9H2I8	SYF2	O95926
LRMDA	Q9H2I8	MFAP1	P55081
LRMDA	Q9H2I8	SNRPB	P14678
LRMDA	Q9H2I8	SF3B4	Q15427
LRMDA	Q9H2I8	RBM25	P49756
LRMDA	Q9H2I8	LSM10	Q969L4
LRMDA	Q9H2I8	YJU2	Q9BW85
LRMDA	Q9H2I8	EFTUD2	Q15029
LRMDA	Q9H2I8	SNRPG	P62308
LRMDA	Q9H2I8	SNRPE	P62304
LRMDA	Q9H2I8	SNRPF	P62306
LRMDA	Q9H2I8	CWC22	Q9HCG8
LRMDA	Q9H2I8	PRPF19	Q9UMS4
LRMDA	Q9H2I8	SNRPB2	P08579
LRMDA	Q9H2I8	EEF2	P13639
LRMDA	Q9H2I8	SNRNP35	Q16560
LRMDA	Q9H2I8	XAB2	Q9HCS7
LRMDA	Q9H2I8	SF3B1	O75533
LRMDA	Q9H2I8	PRPF6	O94906
LRMDA	Q9H2I8	PRPF3	O43395
LRMDA	Q9H2I8	SNRNP70	P08621
LRMDA	Q9H2I8	SF3A3	Q12874
LRMDA	Q9H2I8	SNRPA	P09012
LRMDA	Q9H2I8	CRNKL1	Q9BZJ0
LRMDA	Q9H2I8	PRPF39	Q86UA1
LRMDA	Q9H2I8	SRRM2	Q9UQ35
LRMDA	Q9H2I8	CDC5L	Q99459
LRMDA	Q9H2I8	SF3B2	Q13435
LRMDA	Q9H2I8	SF3B3	Q15393
LRMDA	Q9H2I8	PRPF8	Q6P2Q9
LRMDA	Q9H2I8	PPIL1	Q9Y3C6
LRMDA	Q9H2I8	SNRPD3	P62318
LRMDA	Q9H2I8	PRPF31	Q8WWY3
LRMDA	Q9H2I8	SNRPD2	P62316
LRMDA	Q9H2I8	RNPC3	Q96LT9
LRMDA	Q9H2I8	SNW1	Q13573
LRMDA	Q9H2I8	CDC40	O60508
[truncated: 645,551+ more rows]

## Sheet: Figure 2a,d
Figure2a,d. Network proximity between drug targets and pathways (z-score)
Pathway	AICA RIBONUCLEOTIDE	AKT INHIBITOR VIII	AXITINIB	BI-2536	BMS-536924	BORTEZOMIB	CAMPTOTHECIN	CETUXIMAB_GEFITINIB	CHIR-99021	CISPLATIN	DOCETAXEL_PACLITAXEL	DORAMAPIMOD	DOXORUBICIN	EMBELIN	ENZASTAURIN	ERLOTINIB	FLUOROURACIL	FULVESTRANT	GEMCITABINE	GSK269962A	IRINOTECAN	JQ1	KU-55933	LENALIDOMIDE	LESTAURTINIB	LINSITINIB	METHOTREXATE	MK-2206	MOTESANIB	NAVITOCLAX	NILOTINIB	OBATOCLAX MESYLATE	PALBOCICLIB	PF-562271	RO-3306	RUXOLITINIB	SELUMETINIB_TRAMETINIB	SGC0946	SORAFENIB	TALAZOPARIB_VELIPARIB	TANESPIMYCIN	VINBLASTINE	VORINOSTAT	XAV939
REACTOME_REGULATION_OF_SIGNALING_BY_CBL	0.20729	-1.09428	-1.24793	1.16228	-0.881776	1.95376	-0.119159	-0.340529	-0.432273	-0.30937	-1.65646	-1.74791	3.4915	0.410401	2.1782	-0.319398	0.965144	-0.771295	2.07114	-1.94303	0.569878	0.269761	3.64496	-0.0628151	-4.19677	-0.883066	-0.0920389	-0.820709	-1.9962	-0.485545	-0.766356	-1.87643	0.315465	-1.45041	2.52286	-0.628179	-1.6064	1.70605	-0.614767	-0.586303	-0.838002	1.1203	3.25001	0.210583
REACTOME_IRAK1_RECRUITS_IKK_COMPLEX	-0.19384	-2.02531	-0.647929	0.164818	-1.68264	0.933645	-0.443636	-0.880211	-1.26711	0.589892	0.353363	-2.19265	1.27416	-2.15923	-1.50574	-1.07676	0.42026	-1.23739	1.26894	0.304037	-0.0213858	0.331146	-1.82945	-0.566479	-1.30014	-1.60078	-0.464054	-1.51168	-1.72275	-0.203168	0.636034	0.352154	-2.27289	0.462986	0.987876	0.984847	0.535905	-0.894105	0.630109	-2.76041	-0.181008	1.15567	1.12586	-0.300618
REACTOME_LIPID_DIGESTION_MOBILIZATION_AND_TRANSPORT	0.609424	1.82385	0.409469	0.407272	-0.764713	2.04938	-1.97797	-0.111299	-1.7022	-1.89804	-0.943064	0.701694	1.57785	0.777215	0.870711	0.0624826	1.13967	-0.679697	2.63877	-1.28282	-0.312492	0.906994	2.41854	2.86069	0.580545	-0.804641	0.372911	1.16524	-0.400542	-1.27042	-0.651538	0.174737	-0.84934	0.464761	-0.131507	1.42652	-1.20949	-0.106124	0.825359	1.36712	-0.671229	-0.980458	2.57463	0.898671
REACTOME_ACTIVATION_OF_THE_PRE_REPLICATIVE_COMPLEX	0.54678	2.66234	1.65644	-2.56582	1.08343	-0.946366	-2.10194	2.47848	3.32	1.94239	0.464806	0.629241	0.933353	0.716714	-0.543542	1.65011	-0.768162	-0.804641	-0.997074	1.20699	-1.91114	0.572793	-0.75489	0.0503753	1.11241	1.10115	-2.08535	2.49123	1.78129	-0.179637	-0.818199	0.0936002	-0.970749	1.76565	-0.346151	2.4154	1.3864	-0.228891	1.68537	-1.50401	-0.898209	0.416403	2.1289	0.736958
REACTOME_PI3K_CASCADE	-1.01007	-2.21474	-0.614939	0.933323	-0.504453	3.62449	0.609178	-0.0391234	-1.44355	-0.386253	-0.289349	-0.709485	1.60158	1.29612	2.6335	0.223131	1.86632	-0.421447	2.18927	-0.882952	1.46435	0.395328	-0.442913	0.437337	-2.89019	-0.435376	0.555854	-2.65789	-0.86571	-2.16621	-0.325298	-0.982691	1.28751	-0.619292	-0.0824371	-0.438297	-0.827302	0.178384	0.22286	0.515526	-0.372911	4.86298	4.44736	1.35842
REACTOME_RECYCLING_OF_BILE_ACIDS_AND_SALTS	-0.910656	-1.41667	-1.80583	-1.13399	-0.310574	-0.142575	-1.11421	-1.80556	-0.887849	-3.73371	-2.62924	-0.672994	-0.499529	-0.812648	-1.06355	-3.48651	-0.252146	-2.32215	0.098201	-0.637443	-0.88634	-1.65473	0.489403	0.701348	-1.75378	-0.319318	-1.15429	-1.35381	-1.80022	-2.45017	-0.245306	-2.23222	-0.477749	-0.191231	0.321953	0.230196	-0.566031	0.395783	-1.59971	-0.758798	-2.88697	-0.564371	-0.216838	1.36217
REACTOME_PHASE_II_CONJUGATION	-0.944395	0.243321	1.07369	1.17183	0.75	1.17384	0.429902	1.15605	0.761675	-0.632683	0.469237	0.842276	2.04893	-1.27335	1.78894	-0.446398	-1.27733	0.758158	-0.0461194	0.965216	1.03721	0.827632	0.274352	2.67784	1.92905	0.751628	-1.87787	-0.137699	1.22542	0.666013	0.722544	1.07523	0.750049	0.866615	1.11904	0.817083	1.06127	-0.163367	1.20152	1.16292	1.42248	0.611819	1.49269	1.13232
REACTOME_NEGATIVE_REGULATION_OF_FGFR_SIGNALING	0.753534	-0.661794	-0.947313	0.621085	-0.700224	-0.659708	0.374532	0.0682917	0.0262402	0.410097	-1.61002	0.901183	2.15902	-1.09034	-0.685249	0.188676	1.20208	-0.575811	1.6042	-1.32093	-0.141633	1.06886	-0.211972	0.330918	-3.21933	-0.645314	0.417449	-0.407729	-1.43669	-1.10051	-0.552705	0.228998	2.67349	-0.854061	0.0719415	-0.451032	-1.15328	0.00958971	-0.163985	-1.31563	-0.436654	-0.82709	2.99543	-1.72767
REACTOME_APC_C_CDC20_MEDIATED_DEGRADATION_OF_MITOTIC_PROTEINS	0.95699	4.3803	4.6592	-1.4417	4.22863	-3.75814	0.696015	0.358263	0.685395	2.81801	-0.809404	1.38122	0.285525	-0.592749	0.580968	0.611572	-0.257095	0.165355	0.17152	3.08053	0.16044	1.51209	-0.0316386	0.665604	2.46342	4.84039	0.72615	2.72738	4.17777	0.886606	3.74376	-0.937488	-0.0644692	3.93402	-2.4699	5.19952	1.77447	0.266108	3.64207	-0.789694	0.342329	-1.81156	4.5519	-1.35424
REACTOME_GLUCONEOGENESIS	0.574066	-0.11325	-0.0550273	0.179273	-1.01005	1.48268	0.21899	-0.364724	-0.524096	-1.40106	-0.476313	0.688981	-0.707009	0.525105	1.30521	-0.198026	0.837507	-0.906363	1.01681	1.04125	-0.54761	0.670073	1.12587	2.56407	1.08535	-1.06405	0.207528	-0.956677	-0.911229	-1.55303	1.09224	-0.202583	-1.39475	-0.105017	-0.368448	0.298093	-1.70515	-0.278624	-0.769947	-0.348746	-0.958973	-1.54141	0.500448	0.789544
REACTOME_GLYCOPROTEIN_HORMONES	1.7159	0.677399	0.314967	2.96567	0.244346	0.455292	1.29372	0.68331	1.15777	0.129799	2.1561	-0.218663	2.48055	-0.22935	4.7083	1.15346	2.66777	-2.64696	3.28908	3.16137	2.3272	-0.0492506	0.103731	1.095	0.731573	0.225351	1.26105	0.637803	0.0560358	1.59067	0.245912	-0.166441	0.275194	-0.0102305	0.631857	0.447327	0.163125	0.79751	1.26276	1.3623	2.20432	3.90897	3.6123	2.09171
REACTOME_NEGATIVE_REGULATION_OF_THE_PI3K_AKT_NETWORK	-2.18761	-4.85042	-1.95404	-2.10913	-1.41237	1.01443	-0.473972	-0.822615	-2.35371	-0.282076	-1.7189	-0.060356	1.27634	-2.12872	-1.12167	-0.896084	0.432144	-1.07374	1.23798	-2.59056	0.0213048	-0.544655	-1.49161	-0.573506	-2.25482	-1.47052	-0.505523	-4.02824	-2.66318	-3.35285	-1.07944	-2.41805	-0.610503	-0.947693	1.14353	-1.80126	-2.39117	-0.85383	-1.45385	-1.3148	-1.26665	-0.225974	1.35389	-0.35675
REACTOME_ASSOCIATION_OF_TRIC_CCT_WITH_TARGET_PROTEINS_DURING_BIOSYNTHESIS	0.351028	1.25788	0.1788	1.34391	1.02476	1.67874	0.0560358	2.42828	1.09897	1.84124	0.0746338	0.475002	-0.257373	0.566561	0.343207	1.42633	1.07631	1.10778	1.17423	1.09395	-0.620904	-0.477193	4.40547	-2.32987	1.11684	1.12686	0.10786	0.574456	0.410776	0.821016	1.03875	1.2124	1.40373	1.89808	-0.429923	2.6343	1.29377	1.90393	0.465742	1.0269	-0.962022	-0.522233	2.10289	0.368842
REACTOME_GPCR_LIGAND_BINDING	2.5902	0.944596	0.310715	4.03791	0.479629	0.290957	1.77465	0.504683	0.0284637	1.4164	1.96761	-0.0730865	3.06679	6.86036	5.59053	1.53592	7.65695	0.298872	6.17579	-0.0633724	2.75594	1.83431	6.69067	1.55713	1.34756	0.463891	1.82456	0.597614	0.300645	2.12266	0.280622	0.282922	4.24655	0.31805	0.561977	2.60055	0.456318	2.84514	1.46072	6.69392	4.54079	5.06189	8.41488	3.55756
REACTOME_SIGNALING_BY_BMP	0.327891	0.833494	-0.340523	-0.178068	-1.18975	-1.36599	0.00638166	-0.459849	-0.587987	1.40589	0.770569	0.477712	2.25935	-1.42043	0.43751	-0.391884	0.72638	-1.15605	1.98778	0.798166	0.581723	0.319398	1.38707	-0.142432	0.702644	-1.25354	-0.0434783	0.418702	-1.12629	0.540846	0.875662	1.15156	0.0918131	1.34153	-0.393514	1.82443	1.00314	-0.431532	0.0599397	-0.669471	1.90693	0.681128	0.410475	0.36954
REACTOME_PRE_NOTCH_TRANSCRIPTION_AND_TRANSLATION	0.605252	-0.992416	-1.10918	-2.3662	-0.763072	-0.905714	-2.11446	-0.126441	-0.232602	1.09601	-0.249669	-1.17378	-0.165572	-1.04787	-0.148946	-0.0149608	-0.915552	-0.717741	-0.979946	1.22391	-1.80498	-0.178646	-0.245451	0.168025	1.55016	-0.828473	-1.99002	-0.680746	-0.46594	-1.36019	-0.678125	-1.3315	-1.02021	-1.188	-0.112333	2.84135	0.0791276	-0.264077	-0.471942	-0.121307	-0.662684	0.620624	-1.61349	0.844497
REACTOME_COMPLEMENT_CASCADE	2.1138	1.1874	0.705837	2.64185	0.48664	0.781038	1.87698	1.06405	1.82705	-1.18838	-0.00889042	0.202819	1.61338	0.087929	4.00123	0.556238	0.428905	-1.75556	2.82487	0.52309	1.62884	0.676086	2.88438	1.5859	0.975538	0.438645	1.79863	1.13662	0.625965	0.00895583	0.562544	-0.885696	2.42762	0.765678	1.07048	1.07815	0.545913	1.24626	0.704511	2.0177	1.17218	2.31076	3.28398	-0.0323054
REACTOME_REGULATION_OF_APOPTOSIS	0.750822	-0.315501	3.62089	0.620479	2.1864	-3.07259	-1.73908	0.0411402	0.319185	2.07213	-0.539661	-1.04331	0.861175	-0.872103	0.515018	0.231236	1.94543	-0.0397888	2.08019	0.523673	-1.50613	1.04645	-1.00803	0.37873	1.52246	2.38048	0.367131	-0.0365121	3.07806	-0.974121	-0.0270234	-1.26788	3.20491	0.441437	-0.0273964	3.12835	-0.849792	-0.0167355	2.69991	-1.09245	-0.0383765	2.91652	3.14763	-1.81399
REACTOME_IRON_UPTAKE_AND_TRANSPORT	0.497413	0.236184	0.991801	0.965696	0.651558	1.09689	0.248996	-0.95119	0.495945	-2.90219	0.665195	0.507861	1.89329	0.301113	1.55862	-0.836899	0.637571	0.806328	3.12597	0.741234	0.642806	0.249147	0.250541	2.3188	1.40377	0.665663	0.214128	-0.157145	0.936628	0.339371	0.7371	0.846732	0.601915	0.588348	1.05766	0.848511	0.843439	1.53814	0.985574	0.738253	1.29244	1.85007	2.3749	0.63734
REACTOME_ACTIVATED_NOTCH1_TRANSMITS_SIGNAL_TO_THE_NUCLEUS	0.355946	1.00433	1.20374	0.112983	0.895434	-1.44048	0.0812034	-0.313112	-0.531038	0.520518	-1.53185	0.444228	1.17092	-1.7708	-1.62507	-0.125154	0.691026	-1.10333	0.816229	0.826287	-0.624125	0.454172	-0.517134	0.012701	0.905916	0.849283	0.13955	0.57444	1.08231	-0.499611	0.992032	-0.450418	1.4117	1.33392	-0.336686	1.90029	-1.94792	-0.296346	1.19247	-2.17372	-0.98479	1.63837	1.36418	-2.54384
REACTOME_TRIGLYCERIDE_BIOSYNTHESIS	-1.77535	0.0706171	0.890711	0.833409	0.600476	0.930991	0.19267	1.09446	0.566157	1.18411	-0.940199	0.455644	0.37868	0.290615	-0.589414	0.722751	0.597573	0.61125	0.756139	0.724381	-0.599528	-0.607912	0.668714	2.20866	2.33058	0.603537	0.184484	-0.284534	0.869246	-0.890597	0.626704	-2.22693	0.763864	0.777414	-0.890008	0.980085	0.832383	1.70678	0.895611	0.757722	1.22366	1.83355	1.51341	0.55696
REACTOME_REGULATION_OF_INSULIN_SECRETION	1.15919	0.310419	-0.260251	1.37326	-0.209383	6.84235	0.79083	0.470142	-1.10345	1.699	1.28672	-0.629885	0.559357	1.89293	4.79241	0.744341	3.21547	-0.127515	3.39136	3.43566	0.351189	-0.136478	10.1124	0.615969	-0.218117	-0.209383	0.828859	0.406972	-0.488256	-0.39124	-0.160128	1.17254	-0.217072	-0.403321	0.439831	4.97931	-0.462538	0.400892	0.913129	3.03866	2.79238	0.639319	5.08843	1.79412
REACTOME_DOWNSTREAM_TCR_SIGNALING	0.51427	-0.528409	-0.714273	-1.13688	-0.59861	-0.595204	0.173782	-0.158021	-1.67937	1.44368	0.645071	-1.25302	2.65859	-1.4139	1.13952	0.00368858	1.30905	-0.291345	2.58555	-1.49165	1.01492	-0.172148	-0.589668	0.232456	-1.59851	-0.596092	0.233614	-0.370323	-1.38099	-1.29903	-0.222099	-1.43987	-0.793294	-1.24418	3.4008	-0.575924	-1.1191	-0.207528	-0.06235	-1.44426	1.5478	1.93601	0.622275	0.73019
REACTOME_REGULATION_OF_RHEB_GTPASE_ACTIVITY_BY_AMPK	-1.89146	-3.25069	0.585363	-1.14455	0.361461	0.674831	-0.432338	0.679023	-1.62167	1.37715	0.195689	0.11774	1.13949	0.253172	-0.228325	1.395	0.391697	0.318466	1.26101	0.418888	-0.0537215	-0.672766	0.102378	1.35054	1.12439	0.352685	-0.395371	-2.53286	0.486847	-0.552422	0.373642	-1.33794	0.26909	0.345726	-1.4027	0.478103	0.427963	-0.968255	1.58133	1.66903	0.790615	1.72247	0.738273	-0.123293
REACTOME_RESOLUTION_OF_AP_SITES_VIA_THE_SINGLE_NUCLEOTIDE_REPLACEMENT_PATHWAY	-0.392449	0.718478	0.333253	-0.30999	0.194257	0.509999	-0.549594	0.671189	-0.233782	-1.76104	-0.158185	-0.0909464	-0.765227	-0.288663	-0.416216	-0.14646	0.171563	-1.72415	-1.54135	-0.0229512	-1.64574	-0.853134	-3.52174	-0.760289	0.771706	0.184921	-0.587	0.716285	0.105751	0.50753	0.349462	-0.043514	-3.64476	0.0384592	-1.40292	0.416058	0.144533	-0.991837	1.37894	-3.2763	0.714273	1.33201	-1.86552	-0.429109
REACTOME_PEROXISOMAL_LIPID_METABOLISM	-0.209175	3.52402	0.166403	1.93281	0.10983	0.261769	-0.382304	0.446372	-0.35478	-0.0137274	-0.0658896	-0.0932305	0.845091	1.54143	1.97209	-0.266766	0.0870507	0.167875	0.991133	-0.00836857	-0.12754	0.931582	-0.126723	1.17877	0.806321	0.0657952	-0.357415	2.25857	-0.105252	1.71854	0.154164	-0.0888855	-0.13654	1.66381	0.461266	0.180027	1.66415	0.911047	1.30287	1.52	0.429223	0.332188	0.133189	2.35856
REACTOME_POST_NMDA_RECEPTOR_ACTIVATION_EVENTS	0.621078	-0.658145	-0.901832	-0.883232	-0.605546	0.974258	0.29364	-0.0182605	-1.82768	1.45574	-1.64625	-1.06167	1.36421	-0.936995	0.140231	0.0882376	1.33177	-0.512213	1.56819	-1.34894	1.13504	0.840613	-0.44775	0.227795	-1.47251	-0.616881	0.298329	-0.398412	-1.26241	-1.13669	-0.472526	0.352062	-0.72324	-1.04218	-0.0328811	-0.564994	-1.10992	-0.115841	-0.15532	0.0795904	1.53188	-0.717904	1.75897	0.883825
REACTOME_ACTIVATION_OF_THE_MRNA_UPON_BINDING_OF_THE_CAP_BINDING_COMPLEX_AND_EIFS_AND_SUBSEQUENT_BINDING_TO_43S	0.777288	-0.237574	4.36384	0.819893	2.73871	-0.162195	0.498237	-0.00608592	0.537813	1.18142	1.43739	1.02075	0.23573	-0.792884	1.67857	0.365877	2.51607	4.1451	2.4694	2.46706	-0.0672258	-0.544271	0.14646	0.487057	2.06908	3.03923	0.508965	-0.189873	3.69034	0.629212	4.55402	2.73747	4.57244	3.4356	0.012911	7.20495	1.17271	0.111468	3.22243	-0.778591	-0.204419	4.60178	4.74792	-1.63765
REACTOME_MEIOTIC_SYNAPSIS	0.899715	3.22725	2.9007	-1.74517	2.16375	3.94031	-1.50723	3.60972	2.17048	3.40477	2.31267	1.11802	0.242225	0.955754	-1.26517	2.14176	1.61963	-0.131994	3.38169	1.93114	-1.37323	-0.593023	-0.135388	0.475169	2.13912	2.17124	0.605937	2.21426	2.91868	2.02345	-0.16202	2.44254	-0.534528	2.85109	0.201904	5.73698	2.46102	-2.20656	3.93864	-1.0862	0.0177151	1.71043	-1.00338	-1.46842
REACTOME_ACTIVATION_OF_NF_KAPPAB_IN_B_CELLS	0.845991	0	4.03055	0.865676	3.14361	-3.57312	0.509781	0.0102603	-1.54901	2.36632	0.595954	1.07893	1.61736	-0.686014	-1.07795	0.435205	2.39932	0.117242	2.5731	-0.830243	-0.0144353	1.21304	-0.396746	0.474377	1.06672	3.0941	0.54761	0.148289	3.77959	0.622262	3.13184	0.807579	-0.189203	-0.766975	0.0842545	-0.201163	1.34828	0.085418	4.85217	-0.872459	0.152039	3.32946	0.612712	-1.56036
REACTOME_ABORTIVE_ELONGATION_OF_HIV1_TRANSCRIPT_IN_THE_ABSENCE_OF_TAT	0.605273	3.94901	2.00025	3.16724	1.5685	2.73041	0.269948	3.28859	0.0365897	3.48889	2.56149	0.803172	1.85105	0.79698	4.31824	1.93083	1.15134	-0.517134	1.45275	1.58089	-0.340846	-0.989624	-0.206768	0.249135	3.66516	1.44115	0.312208	3.57928	2.02987	1.37941	1.87203	1.93023	2.89092	2.27204	3.07112	4.14236	1.78345	-0.0882879	1.85448	1.31105	3.42621	3.64915	2.96706	0.850585
REACTOME_SIGNAL_ATTENUATION	0.235878	-1.45447	-1.60341	1.04662	-1.11684	1.47329	-0.173537	-0.366015	-0.701272	-0.571402	-2.59869	-1.80251	2.73321	0.261373	0.587964	-0.449105	0.74028	-0.956927	1.856	-2.25983	0.417429	-0.83967	1.99377	-0.212619	-4.14482	-1.04711	-0.170035	-0.997559	-2.26023	-1.81963	-0.972397	-0.48709	1.51338	-1.62686	2.00209	-0.977931	-1.86996	-0.51819	-0.914866	-0.765326	0.560758	2.4002	2.5392	0.137235
REACTOME_GENERIC_TRANSCRIPTION_PATHWAY	1.53911	0.10581	-0.144614	1.51091	-0.162835	0.115773	-0.874961	0.229595	0.8521	-1.01045	-0.0692217	-0.285306	0.603878	-0.50483	1.95555	-2.68319	-0.188538	-4.27716	0.440231	3.42557	-0.76396	-1.55661	-0.0654325	0.674088	1.07494	-0.169534	-0.941912	0.160128	-0.445229	1.18762	0.0592646	-0.387109	-0.328634	4.96316	0.241838	-0.0385624	2.0226	0.442323	1.07175	-2.15273	0.191319	2.82293	-2.33006	-0.841381
REACTOME_RESPIRATORY_ELECTRON_TRANSPORT	1.15837	0.821277	0.105573	1.73659	0.997788	1.73064	0.609594	-0.612793	1.06694	-0.104031	1.02141	1.17322	2.17041	-0.902379	2.50877	-0.230497	1.23501	-0.976281	2.68378	1.42942	1.42873	1.23049	0.318311	0.396473	1.5572	1.05018	0.655383	0.397266	0.73334	-1.31797	1.02225	-1.09421	1.03356	1.19552	1.62369	1.18584	1.51845	2.63309	0.635329	0.24805	1.94932	3.07357	2.0779	1.49071
REACTOME_DOWNSTREAM_SIGNALING_EVENTS_OF_B_CELL_RECEPTOR_BCR	-0.878675	-6.51164	-0.00509654	-0.141286	-0.132712	-4.01087	0.777923	0.165577	-2.96524	0.170493	0.205595	-0.614089	2.17773	-0.543449	-2.09914	0.56888	4.22705	0.231326	3.19193	-0.616534	0.285667	1.5746	-0.153432	-1.4991	-0.441419	-0.120251	0.762245	-4.81959	-0.364515	-3.30589	0.260341	-0.710832	-0.012022	-0.412873	0.183101	0.0478356	-0.398907	0.230632	0.921098	-0.645092	0.262319	4.08873	1.23329	-1.18335
REACTOME_MYD88_MAL_CASCADE_INITIATED_ON_PLASMA_MEMBRANE	1.25209	-0.00386337	1.9046	-1.41609	-0.226779	-0.285143	0.628298	0.218156	-1.16537	1.38768	-0.662611	-2.41341	0.442713	-0.694541	0.317996	0.559941	-0.309422	-0.144715	0.112936	-0.636729	0.258855	0.691301	-0.0548546	0.577562	-0.403118	-0.250642	0.696483	0.0654325	0.782985	-0.514547	-0.106502	-0.686515	-0.324476	-0.618269	-3.16349	0.0160665	-3.96028	0.286669	1.98109	-0.812482	0.12304	-0.914837	0.869068	-1.26155
REACTOME_GAP_JUNCTION_ASSEMBLY	-1.28409	-2.42804	-1.30758	0.221795	-0.936453	1.37404	0.421937	-0.465844	-1.72869	-0.923071	-3.02774	-1.22051	-0.576248	-1.39525	-1.42088	-0.187795	0.950202	-0.83757	1.20759	-1.45992	-0.192457	-0.66494	-0.984511	0.252875	-2.1621	-0.874908	0.414218	-2.28289	-1.73437	-2.35917	-0.855896	-1.51531	1.16342	-1.53753	-0.402455	-1.19023	-1.4028	0.0062692	-0.439444	-0.207802	-0.840072	-5.03192	0.494775	0.747114
REACTOME_NCAM1_INTERACTIONS	0.674583	1.71881	-0.117515	1.30855	0.856976	1.37828	0.254718	1.52753	0.859484	1.71088	0.292758	0.690695	0.147852	1.05464	2.89599	1.04933	2.93687	-1.16554	3.35649	1.23339	0.902672	0.64962	0.340693	2.67301	0.90001	0.930967	0.240671	1.61885	-0.553418	0.659374	0.826742	-0.411405	1.04489	-1.79424	1.48152	1.12242	1.23125	-0.252517	0.261527	1.19584	1.60515	2.62577	3.53981	3.69225
REACTOME_NFKB_AND_MAP_KINASES_ACTIVATION_MEDIATED_BY_TLR4_SIGNALING_REPERTOIRE	1.08704	-0.084668	1.82418	-1.51108	-0.291683	-0.297493	0.710957	0.238919	-1.24851	1.21543	-0.844145	-2.27685	0.352565	-0.830191	0.233707	0.47546	-0.320949	-0.126723	-0.0129326	-0.733999	0.182472	0.577346	-0.0633724	0.496671	-0.497519	-0.258591	0.657003	0.0766714	0.702297	-0.549208	-0.165714	-0.705245	-0.369284	-0.588387	-3.188	-0.0460667	-4.0525	0.187867	1.9126	-0.785835	0.0680671	-1.08242	0.735297	-1.28339
REACTOME_LIGAND_GATED_ION_CHANNEL_TRANSPORT	1.49601	3.14988	-0.200601	1.60623	2.41516	3.73833	1.03671	0.253764	0.805331	0.525907	2.46967	-0.436821	3.69636	1.42355	3.17935	0.852411	2.34056	2.77909	2.86351	-0.431104	2.09036	1.3135	2.88307	0.852488	1.14775	2.15339	1.09642	2.07834	0.777944	1.20804	-0.0884207	2.48708	2.46407	-0.51796	3.10921	1.86447	-0.332033	2.36346	0.973218	2.41639	0.0949158	3.1586	5.29899	1.8668
REACTOME_SIGNALING_BY_NODAL	0.040634	-2.17186	0.932324	-0.746823	-1.69182	0.920009	-0.291321	1.00214	0.401808	-0.156412	0.878327	0.222726	1.32523	0.0877637	0.674365	0.4019	0.523799	-1.27696	1.6223	0.567612	0.258186	-0.195022	-4.03253	-0.392736	-0.212097	-1.74194	-0.25114	-1.53164	0.743408	0.0637652	0.714976	0.620913	-2.17153	0.511683	1.01214	0.922299	0.666661	-0.670575	0.851154	-1.15369	1.18103	1.48614	-0.763089	0.0941279
REACTOME_CLASS_C_3_METABOTROPIC_GLUTAMATE_PHEROMONE_RECEPTORS	2.13383	2.03535	1.23108	4.2676	0.77652	4.25092	1.67866	1.74136	2.33253	3.02399	1.83336	0.099933	3.1445	2.16702	5.97637	2.37258	2.71324	1.0081	3.79953	0.653943	1.54774	2.21018	2.81584	1.72828	1.73894	0.776404	1.68429	1.89037	1.1208	1.54448	1.06406	0.980819	3.44236	1.08081	1.71377	1.78767	0.847226	3.20057	2.13724	2.03012	1.91806	5.44202	4.81447	2.54237
REACTOME_SIGNALING_BY_ROBO_RECEPTOR	0.459292	1.29719	-1.34687	0.124061	-1.04501	-1.00578	0.253478	-0.326063	1.26326	-0.221785	-1.29185	-1.50342	2.58128	0.449112	0.203244	-0.205767	0.908211	-0.707397	1.02567	-1.93513	0.845565	0.496828	-0.618972	-0.0218596	-2.51296	-0.978237	0.180838	0.8106	-1.8795	-1.55484	-2.76028	-1.63666	-1.16968	-1.5822	-0.286865	-0.788702	-1.69443	1.75238	0.414489	1.01973	-0.768206	-1.60395	1.82656	0.578225
REACTOME_PTM_GAMMA_CARBOXYLATION_HYPUSINE_FORMATION_AND_ARYLSULFATASE_ACTIVATION	-0.0481066	-0.502994	0.5247	0.151958	0.349563	-3.05264	1.74339	-1.22737	0.0247551	-1.51894	0.530113	0.0309987	1.68308	-0.0759015	1.83945	-1.0693	0.334016	-2.31507	1.38808	0.335357	1.4048	0.499828	0.941713	1.51922	-0.173079	0.338951	-2.33595	-0.856584	0.288581	-0.275688	0.350314	0.247226	0.226115	0.529213	0.80479	0.890655	-3.29734	0.985624	0.4321	0.191874	0.841288	1.89233	0.98947	-0.213754
REACTOME_CTLA4_INHIBITORY_SIGNALING	-1.66645	-4.992	-0.912994	0.239203	-0.608337	-0.69738	0.116722	0.0274666	-1.85038	1.23143	-2.17124	-1.39937	1.91595	-1.43396	-0.745912	-0.0284743	1.22986	-0.496396	1.36151	-1.50066	0.895172	0.621201	-0.181818	0.092125	-0.745355	-0.652234	0.137338	-4.44846	-1.63741	-2.64079	-0.502603	-1.55469	2.79971	-1.08855	0.00375296	-0.302858	-1.19538	-0.246647	-0.272821	-0.146327	-0.457024	-0.974755	4.07266	0.549873
REACTOME_RNA_POL_II_PRE_TRANSCRIPTION_EVENTS	1.00002	5.93606	4.88366	2.29683	3.35523	7.72104	-1.35804	3.44615	0.620112	5.46221	2.6727	1.37358	0.30014	1.6673	6.71862	2.17226	2.95547	-0.179264	2.72274	2.79913	-1.2982	-2.24137	-0.0839604	0.481337	3.45749	3.14553	0.574427	5.45288	4.20726	2.25248	4.57504	2.80709	-0.231892	3.57197	0.281627	8.75789	3.56021	0.201988	3.27802	-0.726745	0.159	3.53066	2.4846	1.43787
REACTOME_PHOSPHOLIPASE_C_MEDIATED_CASCADE	0.986237	-0.173504	-0.473296	0.952485	-0.374501	4.76162	0.610386	0.245952	0.458991	2.28458	-1.03593	-0.737065	2.32508	1.34158	3.58844	0.479298	2.14382	3.06005	2.41792	2.44561	1.44888	1.43238	-0.135388	2.81055	-1.77778	-0.431555	0.594557	-0.036087	-0.838073	-0.714229	-0.253728	0.866378	-0.453638	-0.62175	0.210011	-0.229416	-0.681891	0.0936586	0.424243	2.13617	-0.015169	-0.0641119	3.52547	1.37368
REACTOME_INTERACTION_BETWEEN_L1_AND_ANKYRINS	2.29742	1.27791	0.880068	0.570348	0.668856	0.919365	-0.0885461	1.05766	1.69868	2.03501	0.938984	0.279643	1.59977	0.168451	2.21077	1.94975	0.599264	0.61436	1.83631	0.766903	0.438792	-0.0874635	0.298872	1.98364	1.85266	0.613904	-0.0510175	1.19466	0.817944	-0.0327035	0.622085	0.508525	0.677955	-1.04785	1.01613	0.790159	0.82494	1.28087	1.91273	0.579116	1.17932	2.38456	4.10862	3.04427
REACTOME_ASSOCIATION_OF_LICENSING_FACTORS_WITH_THE_PRE_REPLICATIVE_COMPLEX	0.253478	0.600604	1.00503	-0.379277	0.686882	-1.62532	-0.0221458	-0.548201	-0.880478	0.175802	0.354361	0.439143	-1.11967	-1.3751	-2.33135	-0.577006	-1.45487	-1.26931	-1.84402	0.767188	-0.881914	0.0212512	-1.15371	-0.269953	0.381271	0.670956	-2.16162	0.183503	0.921905	0.333588	-1.25064	-0.540607	-1.63364	0.854547	-0.565617	1.3465	-0.627798	-0.54356	2.02659	-2.03918	0.168143	1.17038	-0.939911	-2.28789
REACTOME_TRAF6_MEDIATED_NFKB_ACTIVATION	0.365518	-1.09274	0.199741	1.32312	-0.937253	-1.01814	0.0541407	-0.356383	-0.465341	0.767179	-0.786928	-1.5111	2.29672	-1.29541	0.796759	-0.292505	0.890566	-0.815577	2.09137	-1.78404	0.679845	0.431434	1.17033	2.49472	-1.05873	-0.879251	0.0756402	-0.775057	-0.688981	-0.483227	-0.750004	-0.273988	-1.28338	1.37317	2.01762	-1.04474	-1.48467	-0.378404	0.439325	0.974993	-0.820698	1.11813	-0.208664	0.439208
REACTOME_SYNTHESIS_SECRETION_AND_DEACYLATION_OF_GHRELIN	0.105835	-0.561951	-1.71172	0.856302	-1.28831	1.19215	-0.099933	-0.601782	0.658698	0.246338	-0.448065	0.210235	0.477656	0.247638	2.31755	-0.493084	0.709925	-1.16104	0.779686	0.810435	0.42236	-0.831544	0.888205	-0.185695	-0.717121	-1.328	-0.146366	-1.24338	-1.22081	-0.888642	-1.17033	-0.68605	1.13425	-0.414722	1.56427	-1.37019	-0.493636	-0.544823	-1.10343	-0.892855	1.76307	2.19845	1.99537	0.180842
REACTOME_IL_RECEPTOR_SHC_SIGNALING	0.42379	-0.735381	-0.914171	1.61523	-0.594803	2.65414	0.121529	-0.101727	-0.112528	1.22996	-1.21258	-1.38656	3.8463	0.730649	3.14074	-0.0761455	1.37245	-0.492428	1.39596	1.38459	0.897289	0.542703	5.70045	0.0910474	-4.78729	-0.565727	0.10817	-0.535853	-1.46268	-0.137342	-0.52649	-1.54315	0.805664	-1.10346	3.71422	-4.41108	-1.09633	2.11202	-0.205184	-0.242022	1.42907	1.86642	1.82592	0.454133
REACTOME_RNA_POL_II_TRANSCRIPTION_PRE_INITIATION_AND_PROMOTER_OPENING	0.791431	5.66802	3.27052	2.17258	2.31044	4.76185	0.392861	3.62259	0.450965	4.73711	2.14597	1.09263	2.15252	1.15148	6.01627	2.0634	1.90516	-0.297659	2.19748	2.0722	-0.0359211	-1.66865	-0.14646	0.369889	4.06041	2.28421	0.44489	4.40887	3.1631	1.93076	2.73968	2.42465	-0.436005	3.19656	0.220144	5.95567	2.64837	0.0849664	2.74127	-0.866107	-0.0239801	2.86505	1.8442	1.08467
REACTOME_LATE_PHASE_OF_HIV_LIFE_CYCLE	1.30489	7.62831	6.30274	1.31089	4.45496	0.0746278	-1.16118	0.343078	0.920835	1.86667	1.33909	1.86948	0.532806	-0.311781	3.41251	0.752726	3.65001	0.0335599	3.54607	4.33211	-0.937953	-2.04166	-0.0447661	0.703473	2.05174	4.40722	0.800486	5.52427	5.62234	1.27503	5.18802	1.33118	-0.00690082	5.23374	0.339847	7.31575	2.51455	0.399804	4.19037	-0.320569	0.29394	3.0987	1.88189	-0.987948
REACTOME_INTEGRIN_ALPHAIIB_BETA3_SIGNALING	-1.60174	-2.32498	-0.881551	1.66342	-0.640513	2.3639	0.128896	-0.220947	-1.93774	0.191141	-3.12209	-1.31654	3.67757	-1.11303	0.943717	-1.80549	1.29089	-0.57735	2.53709	-1.44135	0.923804	0.653066	-0.31063	0.150441	-3.68945	-0.624147	0.107413	-2.54988	-1.38374	-2.83152	-0.583509	-1.59102	2.04164	-2.62867	-0.184869	-0.549183	-1.14945	-0.263397	-0.280675	-0.107289	-0.605708	1.826	3.78584	0.669705
REACTOME_SYNTHESIS_OF_PE	1.31423	2.49347	1.20597	-0.699491	2.23921	-0.201882	1.00431	0.349651	0.709126	2.40157	0.635231	1.45576	0.319846	1.25059	-2.16171	0.815854	-0.226721	-0.145792	-0.781643	2.51501	0.691563	1.19186	-0.402829	0.86608	1.87664	2.0084	0.979956	1.76178	0.617085	1.08305	2.0241	-0.482866	-0.471055	-0.539602	-2.05734	1.51807	-0.314447	0.571048	1.87534	2.27705	0.101769	0.485405	2.4924	1.67101
REACTOME_PLATELET_SENSITIZATION_BY_LDL	0.173913	-1.12071	-1.29749	-0.164092	1.0346	-1.04492	-0.0338148	-0.235413	-1.90685	0.581372	-1.60174	-1.71068	1.63734	0.430709	-0.376378	-0.275579	0.992032	-0.868554	0.949214	1.00977	0.620341	0.240895	4.3589	-0.177223	-0.0859588	1.03681	-0.0606385	-0.82552	-0.800423	-0.400364	-0.811403	-0.282525	2.12829	-1.2813	-0.279617	-0.512264	-1.73327	1.74791	-0.688457	0.803074	0.826995	-1.46337	3.27921	0.206758
REACTOME_SYNTHESIS_OF_PC	1.54922	0.169655	-0.0566019	-0.514802	-0.0453304	-0.0714456	1.11115	0.447295	0.952701	-0.311625	0.299709	-0.271251	0.652178	1.33195	-2.13729	0.980819	-0.0694904	0.00487956	-0.567909	-0.248715	0.93335	1.54351	-0.262111	0.902483	-1.19315	-0.076915	1.13267	0.239397	-0.355875	0.191369	-0.0266102	-0.243188	-0.282082	-0.384049	-2.05258	-0.0539949	-0.183697	0.707267	1.00808	1.20582	0.227122	0.0683006	3.23052	2.09284
REACTOME_ANDROGEN_BIOSYNTHESIS	1.86796	1.06426	0.557854	3.52023	0.360109	3.82131	1.55709	0.927426	1.51958	1.43011	0.318006	-0.078802	2.77631	1.65214	5.01266	0.256031	2.80431	0.439085	3.6341	3.41468	2.65597	0.337679	0.539612	1.38656	0.531285	0.409702	1.45239	0.996226	0.294556	1.91649	0.439085	0.281082	2.10933	0.443608	0.939705	0.830487	0.410166	0.984729	0.440079	3.10976	1.04979	4.20391	2.91237	2.43719
REACTOME_SYNTHESIS_OF_PA	2.41234	1.0353	0.736517	0.752702	0.527094	0.805749	0.191536	-1.18754	1.94198	2.03738	0.43906	0.516749	1.51796	0.333233	0.336701	-0.915559	2.79859	0.509388	4.21656	0.7171	0.584386	-0.806807	0.190734	2.06683	0.331313	0.537506	0.0853355	1.00943	0.776637	1.38561	0.498468	0.723503	2.51424	0.553639	0.81142	0.648599	-2.55995	1.48132	0.717511	2.27349	0.953294	2.43508	1.11627	3.35999
REACTOME_REVERSIBLE_HYDRATION_OF_CARBON_DIOXIDE	0.167132	-2.05098	-1.99081	-2.78291	-1.51147	-1.9252	-2.18661	-0.847257	-2.35325	-2.6473	-2.55085	-1.93235	-1.06905	-1.73884	-2.49258	-0.687937	-1.62779	-1.44751	-0.646177	-2.43486	-1.97374	-1.36992	-1.49209	-0.168736	-1.43866	-1.47693	-2.14486	-1.52089	-2.54068	-1.97484	-1.46854	-2.27289	-2.16034	-2.09806	-0.809349	-0.476558	-0.773082	-0.435	-2.08969	-0.910979	-1.55884	0.0509906	-2.87309	0.216014
REACTOME_THROMBIN_SIGNALLING_THROUGH_PROTEINASE_ACTIVATED_RECEPTORS_PARS	0.721712	-0.0681889	1.18038	2.11093	-0.400116	4.20836	0.522628	0.320445	2.34432	2.05655	-1.24586	1.08155	4.34911	1.00842	3.58029	0.503058	1.74602	-0.353354	3.3843	-0.902168	1.37282	1.24084	15.7797	2.84187	1.08979	-0.429923	0.537025	0.0592646	0.228585	-0.88318	-0.335182	0.624824	4.24925	-0.727557	0.356534	-0.146679	-0.726455	2.3763	1.5148	0.326468	0.126099	4.79259	5.83959	1.08449
REACTOME_INTERFERON_ALPHA_BETA_SIGNALING	0.992143	-0.64444	-0.505742	0.821087	-0.382641	-0.461269	0.609178	-0.284747	0.169449	3.33077	0.569824	-0.842276	0.952984	-0.694387	1.14114	0.10278	1.90745	2.42828	3.36262	2.00152	0.00139347	1.21231	1.07048	0.414213	0.809078	-0.381318	0.581856	-0.51769	0.503973	0.440491	-0.439679	0.663863	0.817613	0.5937	-0.257095	-2.40764	-0.70545	2.72997	0.301954	1.99344	-0.522257	2.6605	3.56783	-1.23689
REACTOME_L1CAM_INTERACTIONS	1.13651	4.07738	-0.438112	1.0683	-0.168223	-0.138764	-1.17634	-4.53713	0.610817	-0.140279	-0.851095	-0.745193	0.0539609	1.35682	1.15016	-1.24521	2.13437	-0.126215	2.53364	-0.503697	-1.11202	-0.343672	2.63373	0.519633	0.385257	-0.0853087	0.681897	2.59538	-0.805833	-0.69332	-0.0935197	0.986258	4.08778	-0.682518	0.103119	-0.327177	-3.52844	0.180851	0.542377	0.607461	0.0397888	3.0866	-0.6015	1.51811
REACTOME_ANTIGEN_ACTIVATES_B_CELL_RECEPTOR_LEADING_TO_GENERATION_OF_SECOND_MESSENGERS	0.434876	-0.9388	-1.03607	1.67745	-0.780156	2.3506	0.126988	-0.308691	-0.186958	-0.0179926	-2.20831	-1.46713	3.90717	0.710051	2.64999	-0.182969	1.17033	-0.599144	2.4919	-1.66133	0.856359	0.599497	5.17472	0.0627211	-3.93423	-0.796819	0.122991	-0.686515	-1.62731	-0.211184	-0.638787	-1.5757	0.504217	-1.21758	3.34591	-0.391313	-1.45502	2.02343	-0.409302	-0.237623	-0.696581	1.52932	3.78076	0.630836
REACTOME_ENDOSOMAL_VACUOLAR_PATHWAY	-0.201563	-1.07093	0.859823	1.1997	0.486733	0.902308	1.53054	0.868698	0.136755	0.617522	-1.13835	-0.0453363	1.15079	-1.88982	1.19315	0.178384	0.516956	0.67833	2.49516	0.486089	1.23675	2.0467	0.265374	1.43057	-0.597001	0.481376	1.49007	-1.66916	0.600098	-1.47564	0.703896	-1.15363	0.467292	0.381133	0.856279	0.817708	0.620493	0.998831	1.63823	1.82763	1.09651	1.23891	3.07166	-1.7371
REACTOME_IMMUNE_SYSTEM	0.381465	-2.98794	0.807268	0.615209	0.489037	-2.48269	-0.0508047	0.746748	-1.41249	0.945416	-0.515149	-2.87389	2.16312	0.267976	-0.239762	2.24767	0.52644	0.622063	2.27131	0.459793	0.575692	1.03914	0.854461	-0.163383	-0.642773	0.503123	3.92628	-2.10758	0.865881	-2.68666	0.659333	-1.25205	0.488432	-1.15827	-1.35978	-2.07509	-3.65681	1.60083	1.87255	0.608248	-0.486709	1.72022	1.05644	0.400575
REACTOME_N_GLYCAN_ANTENNAE_ELONGATION_IN_THE_MEDIAL_TRANS_GOLGI	1.35536	1.64337	1.56988	-0.643807	-0.107644	-0.158825	0.998461	0.432675	-0.632118	0.563247	1.71162	-0.367789	0.546126	1.36237	3.19232	0.965003	2.0917	-0.0979342	2.87866	2.87071	0.74956	1.25974	2.65024	0.827808	2.05369	-0.128681	1.03939	0.212758	0.67726	1.23626	-0.162088	1.05845	1.74996	1.13701	0.449819	1.8065	3.24546	2.54378	1.91432	2.36703	1.94676	0.662917	-0.387526	1.7832
REACTOME_PI_METABOLISM	0.531341	-0.893538	-1.12702	-0.980735	-0.786208	2.39189	0.28234	-0.215205	-0.184716	1.11589	1.50156	-1.37209	3.20167	0.674593	2.70178	1.81855	1.13736	-0.55609	1.40872	-1.67935	-0.407116	0.781545	-0.372763	0.13387	-1.53148	-0.808018	0.326787	-0.5822	-1.53762	-0.0675275	-0.598708	-1.62581	0.607535	-1.27601	3.15118	-0.57551	-1.41826	2.12289	-0.297483	-0.250179	1.2376	2.50236	3.54001	0.763772
REACTOME_PKA_MEDIATED_PHOSPHORYLATION_OF_CREB	0.441512	-0.573046	2.00779	0.348868	-0.685994	2.68619	0.140159	0.147643	0.00532841	2.40906	-0.147399	-1.23323	1.86781	0.663364	2.13339	0.162666	1.07265	1.69371	1.3207	1.40097	0.966391	0.808039	-0.226991	2.70486	-0.558578	-0.717741	0.233114	-0.30391	0.788122	-1.26946	-0.462691	0.154544	-0.744483	0.504252	0.163813	1.93712	-1.18607	-0.167862	1.84728	1.18954	1.63645	-0.89938	1.77891	3.42481
REACTOME_ENDOGENOUS_STEROLS	1.80477	0.930619	0.362006	3.21869	0.238575	3.62416	1.47693	0.894596	1.38131	0.260353	-1.3628	-0.126979	2.56239	1.56738	4.02624	-1.03801	2.52775	0.2971	3.41965	3.27951	2.49105	0.26168	2.60178	1.23102	0.232828	0.273002	-0.464351	0.887983	0.0574156	1.75175	0.350419	0.129658	0.415374	0.293372	0.876419	0.668223	0.240343	0.928305	1.43173	1.5545	0.835407	3.25604	0.633209	2.18194
REACTOME_LIPOPROTEIN_METABOLISM	0.339733	0.471779	-0.411058	1.02131	0.665663	1.09727	0.0207064	-0.609707	-2.17761	-2.56802	-1.06062	0.416766	0.530066	0.357436	1.57236	-0.485683	0.777923	-1.33916	2.04795	0.847431	0.601758	0.269539	1.00602	2.08045	0.606062	0.687571	0.00466257	0.148688	-0.11419	-0.74515	0.737028	-0.550164	1.3259	1.17442	1.7048	1.47904	0.940586	-0.478902	-0.0150808	0.838146	-1.42879	0.505259	1.08929	0.441272
REACTOME_PROTEOLYTIC_CLEAVAGE_OF_SNARE_COMPLEX_PROTEINS	0.171743	1.26198	0.786229	0.414945	0.508493	0.929952	1.85549	-0.861632	0.247523	-0.239349	0.809071	0.299119	2.20901	0.277927	1.65424	0.476549	2.85175	0.572013	2.91498	0.628042	1.72989	1.57978	1.64691	1.78438	2.07994	0.494842	1.94277	1.16858	0.778886	1.11407	0.580996	0.478066	0.387505	1.00874	1.0858	1.30518	0.655531	1.33919	1.8571	0.494574	1.27814	2.41506	2.5448	0.227
REACTOME_G_ALPHA_S_SIGNALLING_EVENTS	1.32321	0.449819	8.9965	3.95596	-0.0646846	19.0537	2.80107	0.490079	2.88292	2.0339	3.39294	1.84534	2.59169	2.52624	7.58378	0.873439	4.82731	-0.0776931	4.05334	5.9342	3.273	0.98459	13.0265	2.81255	1.0466	-0.0462059	2.78358	0.454156	4.87568	2.81632	11.9104	3.4129	5.50152	2.44047	2.92351	13.0537	3.33133	2.73794	4.15389	3.70593	5.40175	7.72489	11.4271	2.03338
REACTOME_TGF_BETA_RECEPTOR_SIGNALING_ACTIVATES_SMADS	0.462116	1.76634	0.414649	0.226054	-0.794574	-0.822802	-2.08894	-0.14204	-0.211999	-0.0458218	0.445082	0.651298	1.58104	-1.39626	-0.0519957	-0.106247	1.01412	-0.582539	1.1841	-1.61428	-1.91382	-0.337416	-0.337025	0.0589026	0.219046	-0.786208	0.137895	1.30978	-0.563107	1.15888	1.55467	1.74809	0.663793	1.98921	-0.162753	3.19799	0.0333905	-0.221033	0.671127	-1.72194	1.16791	0.592085	0.439184	-2.18291
REACTOME_POST_TRANSLATIONAL_MODIFICATION_SYNTHESIS_OF_GPI_ANCHORED_PROTEINS	1.29798	0.143796	-2.12787	1.64769	-0.145968	-0.0740547	1.07238	-2.34266	0.965101	0.612964	-0.4866	-0.451789	0.627637	1.48759	0.544572	-1.84251	2.23921	-0.0421283	3.05688	-0.318788	0.880294	0.602647	3.11388	0.927851	-1.35418	-0.109109	1.08313	0.221699	-1.82345	0.121775	-0.0990062	-0.364829	3.26586	-0.427525	0.365032	-2.48683	-0.272606	0.719079	-0.302101	1.02032	0.258282	2.45425	4.67758	-0.711673
REACTOME_DESTABILIZATION_OF_MRNA_BY_KSRP	-1.84299	-2.59175	-1.0864	1.04331	0.937795	1.61053	-0.0286156	-0.515311	-2.09088	0.574885	-0.775562	-1.80506	0.533746	-1.61271	-0.205549	-0.421406	1.02694	-0.968496	1.08216	1.01471	0.649943	0.290987	-0.998002	-0.143512	-1.26034	0.949163	-0.029452	-2.56167	-0.626908	-2.94172	-1.02431	-1.81931	1.48205	-1.57588	1.81527	-1.07455	-1.6458	-0.384295	-0.587653	-0.468409	-1.11347	2.67252	2.46974	0.233723
REACTOME_COLLAGEN_FORMATION	0.905123	1.9214	1.41145	4.06312	0.915552	1.65675	0.536539	1.49191	2.45717	0.87846	3.35289	0.990173	2.15683	1.21615	2.36051	1.16271	3.03355	-1.11678	3.54882	1.34876	1.18178	1.84166	0.364009	2.7425	4.17661	0.890008	0.573106	1.83332	1.94265	2.19719	0.884608	1.36317	1.12937	-0.211112	1.57619	1.15453	1.35951	-2.33716	1.49196	2.86189	-1.3171	1.08136	2.00912	3.70174
REACTOME_TANDEM_PORE_DOMAIN_POTASSIUM_CHANNELS	-0.0601874	0.93755	0.548015	1.259	0.317953	0.618366	-0.293329	0.824859	1.47628	0.523234	1.12167	0.0391234	-0.0567848	-0.0589315	0.865763	1.55084	2.49635	0.453463	2.40648	0.363863	0.234604	-0.223074	0.475341	1.55993	2.04265	0.392544	1.59983	0.847349	0.379304	-0.236737	0.391304	0.283112	0.416102	0.329775	0.858713	0.695358	0.437522	1.13913	1.50562	0.17869	0.873558	3.78918	-0.0248341	-0.159205
REACTOME_TIE2_SIGNALING	0.173263	-1.46502	-1.6422	1.0339	-1.19245	1.3882	-0.0478639	-0.269454	-0.566528	0.383924	-1.87807	-1.91737	3.02861	0.279575	1.56228	-0.411518	0.737046	-1.11906	1.89198	0.76416	0.62561	0.204887	2.84445	-0.135823	-4.04946	-1.17757	-0.0898027	-1.09241	-2.36413	-0.735447	-1.05766	-1.97341	0.228916	-1.56487	2.4078	-0.862489	-1.96612	1.53253	-1.00913	-0.797693	0.512484	0.651663	2.62801	0.141853
REACTOME_AMINO_ACID_TRANSPORT_ACROSS_THE_PLASMA_MEMBRANE	-1.21182	-0.896891	-0.901014	1.91081	-0.673634	-0.774936	0.592135	-0.0892535	-1.37829	1.42738	-1.07846	-1.03225	-0.196153	0.841313	-0.120771	0.221528	1.20597	-0.548364	1.60447	-1.15112	0.170159	1.38918	-0.71643	0.509803	-0.837108	-0.672491	0.569253	-0.564729	-1.29266	-2.04687	-0.628298	-1.18562	0.200947	-1.10302	-0.182144	-0.747805	-0.992253	-1.77912	0.00473095	0.125259	-0.547217	1.67067	0.345703	1.08603
REACTOME_LAGGING_STRAND_SYNTHESIS	0.228484	1.45874	1.65839	-0.0670095	1.06404	1.95621	-2.4341	-0.329346	1.29298	1.76428	0.0512125	0.413228	-0.489979	0.511582	-0.453775	-0.239181	-0.955011	-0.651825	-1.37302	1.04871	-2.15612	-0.533192	-0.535725	0.00519882	0.818972	1.09788	-2.21376	0.948552	1.60856	-0.4119	-0.630226	-1.81044	-0.943917	1.73477	-0.343401	2.57908	1.2834	-0.353591	1.53405	-1.81353	2.56583	2.09208	2.15715	0.317323
REACTOME_SEMA4D_INDUCED_CELL_MIGRATION_AND_GROWTH_CONE_COLLAPSE	0.524142	1.61558	-1.19519	0.210954	1.11826	1.85098	0.242225	-0.269246	1.23559	-0.177113	-1.23793	-1.48862	2.31927	0.520936	0.990467	-0.169998	0.958846	-0.657648	1.12857	-3.9783	0.883222	0.613795	1.19465	0.0854485	-0.801093	1.14765	0.260134	0.994726	-0.666248	-1.52962	-0.59848	-0.0546945	1.66247	-1.52598	2.35354	-0.955927	-1.31581	1.97698	-0.474566	1.03124	-0.659296	1.36814	2.58872	0.705693
REACTOME_CD28_DEPENDENT_PI3K_AKT_SIGNALING	-1.89325	-4.74387	-1.40891	1.2643	-0.990599	1.64435	0.00618865	-0.354593	-2.05491	0.625002	-1.6779	-1.80664	2.42824	-1.62789	-0.662865	-0.349279	0.886421	-0.881413	1.94342	-1.94867	0.702068	0.335981	-0.704987	-0.0864625	-2.13317	-1.02045	0.0346077	-3.92388	-2.03835	-3.02863	-0.79083	-1.86211	0.361395	-1.48811	2.36077	-0.910398	-1.76371	-0.43876	-0.755345	-0.55495	-0.867826	2.80758	2.62912	0.276914
REACTOME_SIGNALING_BY_CONSTITUTIVELY_ACTIVE_EGFR	0.315041	-0.797476	-1.12163	0.214334	-0.797928	-0.853595	0.090046	-3.2969	-0.263998	-0.0184708	-1.23821	-1.45907	1.75918	-1.57243	-1.80112	-1.69979	1.10333	-0.678125	1.15206	-1.61556	-0.48838	0.560945	-0.222076	0.0367304	-3.88292	-0.756523	0.0555175	-0.530794	-1.79829	-0.192033	-0.639101	-1.70185	-0.879943	-1.28758	-0.0313266	-0.48935	-1.42331	-0.298504	-0.425093	-1.70591	-2.36333	-1.08858	-1.65104	-2.35253
REACTOME_TRAFFICKING_AND_PROCESSING_OF_ENDOSOMAL_TLR	-0.428566	-4.30317	-0.0634889	1.62215	-0.120746	-0.0259248	1.09181	0.395382	-1.89342	0.572706	-2.01638	-0.328643	0.558442	-2.08747	-1.17072	-0.40432	-0.122828	0.00835298	0.547387	-0.237626	0.799286	0.604296	-0.247632	0.935722	-0.449286	-0.0444918	-0.67682	-3.38704	-0.387034	-2.30094	-0.0408589	-1.7682	-0.392934	-0.339629	0.378175	-0.0347911	-0.121447	0.723254	0.836463	-0.396586	-3.35696	0.745649	-0.217978	-0.628463
REACTOME_REPAIR_SYNTHESIS_FOR_GAP_FILLING_BY_DNA_POL_IN_TC_NER	0.0980982	1.40843	1.58668	1.1372	1.01872	1.79148	-2.24792	-0.319542	1.22477	1.63639	-0.0726794	0.31674	-0.587073	0.412115	-0.487892	-0.322885	-1.20457	-0.618708	-1.57423	0.95148	-2.22567	-0.651032	-0.532632	-0.157481	0.642288	0.98616	-2.35457	0.887602	1.53838	-0.477925	-0.639084	-1.8518	-1.05332	1.59079	-0.338712	2.47189	1.16166	-0.432202	1.40359	-2.03494	2.5382	1.76231	1.96922	0.123502
REACTOME_ABC_FAMILY_PROTEINS_MEDIATED_TRANSPORT	-0.325217	0.858748	0.415699	-0.178469	0.266096	-2.99359	-0.455211	-1.3568	-0.0113371	-1.67963	-0.598936	-0.156189	0.97642	-0.203352	0.709696	-2.63012	0.240168	-2.20778	-0.127224	0.166993	-0.132712	0.19212	0.115899	1.20163	0.121379	0.27896	-0.484797	0.779549	0.189579	-0.451335	-2.23012	0.176429	0.497289	0.151345	0.698638	0.636518	0.253871	0.941191	-0.941252	-0.0282079	-2.33544	0.767616	0.676014	-0.427167
REACTOME_TGF_BETA_RECEPTOR_SIGNALING_IN_EMT_EPITHELIAL_TO_MESENCHYMAL_TRANSITION	0.240738	-1.3786	-0.226286	-0.188618	-1.16556	-1.32256	-0.0424859	-0.381626	-0.511009	-0.618728	-0.155659	-1.56251	0.723176	-1.68789	-1.73536	-0.377379	0.74433	0.915616	0.6823	-2.03125	-0.797523	0.188636	-0.758158	-0.163311	-0.276095	-1.19465	-0.0288653	-1.03151	-1.20483	0.584292	1	1.02619	1.54248	-1.62215	-0.351384	0.378284	-0.418352	-0.540147	0.104683	-2.10539	0.575837	0.697272	0.532846	-2.28283
REACTOME_CYCLIN_E_ASSOCIATED_EVENTS_DURING_G1_S_TRANSITION_	0.855449	-0.0331477	-0.218346	-1.92467	3.34591	-3.68051	-1.4846	0.142606	0.530343	2.48983	0.571374	1.13121	0.218198	-0.674985	0.23525	0.414023	-0.351562	0.040032	-0.0271252	2.5079	-1.44011	-1.51992	-0.149983	-1.86927	1.14065	3.32388	0.525072	0.128681	0.958081	0.698647	0.00652342	-0.973816	-0.167782	3.41323	0.0798355	0.0249126	1.26525	0.176284	0.651346	-0.833577	0.123823	2.45728	0.79349	-1.55209
REACTOME_SULFUR_AMINO_ACID_METABOLISM	-2.24154	0.428802	0.208351	2.08947	3.08295	0.25985	1.38824	0.46806	2.75639	0.0224556	1.5864	-0.0863744	0.925168	-2.32513	2.07524	-0.203847	-2.67069	0.170568	-1.53347	3.843	1.18571	0.965602	4.29411	1.23174	2.74265	2.87268	-2.25835	0.47852	1.26665	0.569916	0.229416	-0.0625939	-0.0727873	3.78445	0.485736	0.233614	3.84262	0.832755	0.103258	1.5881	0.442446	3.20273	2.84278	2.51767
REACTOME_PROLACTIN_RECEPTOR_SIGNALING	0.311501	-1.20367	-1.47182	-0.114155	-0.992032	-1.24077	-0.0393096	-0.209086	-2.10175	1.54097	-0.874287	0.369281	2.85587	0.385101	0.785831	-0.291977	0.803105	-0.915552	1.86817	0.902612	0.576687	-0.618694	1.95133	-2.69958	-5.09368	-1.01823	-0.0221458	-0.910708	-1.04619	-0.583667	-0.932303	-0.350911	-1.27745	0.0893877	-0.267261	-2.47685	-1.79684	1.58417	0.250561	-1.97383	-0.861038	0.978235	0.721433	0.361294
REACTOME_AMYLOIDS	0.734543	1.27509	-0.718696	-0.567801	-0.476439	3.65274	0.479585	0.312083	0.320145	0.763217	-0.479658	-0.937006	0.179087	0.832702	0.864859	0.497802	1.51544	-0.280119	3.07429	1.85866	-0.0219416	-1.5229	-0.139169	0.438465	1.06138	-0.495308	0.524142	-0.0455265	-1.23447	-1.0381	-0.323212	0.565421	1.47829	-0.850239	0.326947	-0.31182	-0.896275	-2.20364	0.167131	0.230213	1.96153	2.53356	-1.02766	1.14466
REACTOME_BINDING_AND_ENTRY_OF_HIV_VIRION	-0.624125	-0.196361	-1.2086	-0.425001	0.227257	0.485044	-0.838659	-1.13689	-0.269461	-0.996181	-1.83817	-0.404397	1.52146	-0.510993	0.243631	-1.42112	0.163766	0.224586	1.7562	-0.208909	-0.471779	-1.9272	1.12691	0.985607	-1.73277	0.236053	-0.768437	-0.688191	-1.2016	-1.98498	0.263123	-1.58077	0.213129	-2.39497	0.822088	-0.433743	0.10537	0.745705	-1.01405	-0.295901	-1.9813	0.504089	0.763172	-0.920626
REACTOME_HDL_MEDIATED_LIPID_TRANSPORT	-0.190375	-0.494632	-1.31114	0.0197376	0.259857	0.532408	-0.441736	-1.18342	-3.1759	-3.69161	-2.23695	-0.0207064	0.0545302	-0.263664	0.924978	-1.24818	0.340579	-2.25193	1.19936	0.313491	-0.0557384	-0.612676	0.838942	1.27319	-0.525059	0.278543	-0.437436	-0.695358	-1.01855	-1.66174	0.309566	-1.42241	0.238693	0.458558	0.777551	0.878392	0.286938	0.941993	-0.865489	0.133809	0.817347	-0.841344	0.952799	-0.335672
REACTOME_GLUCURONIDATION	1.87995	0.765326	2.3313	3.61753	0.263781	4.02124	1.68664	0.640058	1.58371	2.5643	1.17083	0.198419	2.96526	1.77615	4.21793	-1.42925	2.65627	0.377805	3.89983	3.87056	2.64298	2.873	0.0916001	1.34586	2.25342	0.332243	-0.225631	0.712251	1.60271	2.02733	0.347835	1.81877	1.93269	3.649	0.639426	0.396641	2.08983	1.08804	2.78627	1.85142	2.37642	3.37548	0.623005	2.518
REACTOME_PACKAGING_OF_TELOMERE_ENDS	0.614425	2.37614	2.17855	0.588203	1.52753	2.70465	0.366171	3.18102	1.65028	2.56153	1.75309	0.826287	-0.00621515	0.702736	0.376594	1.97326	1.20957	1.94543	2.47514	1.53643	-0.270172	-0.932629	-0.211972	2.74142	3.78589	1.56091	0.288462	1.60623	1.94677	1.47981	1.86126	1.90017	1.11852	2.15605	0.189234	3.97638	1.75926	-2.55247	3.08746	-1.49116	1.68527	1.95588	-1.32046	-1.77654
REACTOME_GASTRIN_CREB_SIGNALLING_PATHWAY_VIA_PKC_AND_MAPK	1.94774	1.01984	0.385045	-0.448005	0.463891	0.283092	1.39016	-1.69596	1.37723	2.2732	-0.601097	-0.360477	0.891953	-0.302825	1.4139	-0.260766	-0.0548546	0.351625	1.29186	-0.108198	0.898974	1.39112	0	1.08347	-1.4425	0.499151	1.35682	0.656588	0.109684	0.238328	0.357161	-0.400596	0.0158134	-0.00900487	-1.68268	0.307076	-4.14678	0.60678	1.45503	2.77891	0.693485	1.65252	7.02466	2.65184
REACTOME_CIRCADIAN_CLOCK	0.775193	-0.218986	1.24552	0.79074	-0.468521	-0.366402	0.540056	0.215824	-1.62033	-1.4846	-0.438984	-0.906505	2.2692	-0.913708	-0.113333	-1.30593	1.90738	-0.279959	2.17425	2.01645	-0.065992	0.355132	-0.119159	0.409304	0.0799361	-0.474858	0.531194	-0.0481066	0.316597	0.595581	-0.147643	-1.25474	-0.465465	2.78838	0.221387	3.00106	0.748464	0.0482805	1.52965	-1.01339	-0.0453304	-0.174366	-2.29878	-1.60206
REACTOME_PLATELET_ACTIVATION_SIGNALING_AND_AGGREGATION	-0.42173	-5.03516	0.340954	0.778194	0.211669	3.1056	1.26762	0.541905	-0.596671	-2.91471	-1.44837	-0.30737	2.82193	-0.111364	-1.08532	-0.432835	0.25324	0.252646	2.91576	0.205295	2.46055	2.28199	0	1.01613	-1.41212	0.205008	1.35418	-3.64635	0.222132	-1.23739	0.209609	-0.368184	3.97406	-2.45229	0.523452	0.212191	0.231892	0.644662	-0.0863211	2.8385	0.553566	0.278018	4.37781	3.10425
REACTOME_PROCESSING_OF_INTRONLESS_PRE_MRNAS	0.132742	2.48969	1.58837	2.3674	1.04294	1.85869	-0.0657881	2.47278	2.79823	3.57476	3.26339	0.375545	0.481425	0.434313	3.2637	3.18968	0.937939	1.34584	0.824883	0.948718	0.544631	-1.55421	0.884624	2.14448	3.2506	1.03667	-0.0381362	2.6225	1.52852	-0.440148	1.35709	1.29289	2.06231	2.71166	2.14279	2.01659	1.16692	-0.50757	2.50426	0.83068	2.49831	3.47679	2.6724	0.162029
REACTOME_IONOTROPIC_ACTIVITY_OF_KAINATE_RECEPTORS	-0.33423	-0.358581	0.491656	-0.100498	0.261831	0.631218	-0.539978	-1.14901	0.0124937	1.1704	-3.01837	-0.209099	1.00806	-0.164828	0.14106	0.104992	0.23623	0.359041	1.05978	0.139347	-0.226949	0.101243	0.0860663	-0.691324	-1.74587	0.315935	-0.550622	-0.607351	0.193212	-1.60404	0.399706	-1.18954	0.703797	0.25745	0.877462	-0.873355	0.252369	0.885217	0.288683	0.046946	-0.577399	-0.0280769	0.844304	2.1656
REACTOME_SOS_MEDIATED_SIGNALLING	0.269015	-1.00152	-1.38939	-2.7032	-0.76842	-1.07122	-0.0563461	-0.136366	-0.383759	0.722652	-3.30427	-1.67094	1.51312	-1.59197	-1.18831	-0.147449	-1.03048	-0.786208	-1.3657	-1.65424	-0.74291	0.334589	-0.333333	-0.0245514	-4.00695	-0.755012	-0.0609249	-0.856591	-1.88586	-1.63103	-0.816497	-1.81041	-0.996078	-1.38129	-2.91913	-0.667054	-4.06922	-0.396331	-0.690854	-0.493438	-0.679761	-1.47278	2.04189	0.356205
REACTOME_SPRY_REGULATION_OF_FGF_SIGNALING	0.331055	-0.968015	-1.28853	0.0785955	-0.8668	-0.932295	-0.0261951	-0.00289887	-0.357394	-0.215601	-2.27951	0.458807	1.66841	-1.53451	-1.0462	-0.0939576	0.910093	-0.766356	0.955463	-1.78095	-0.625605	0.465777	-0.290859	-0.0220287	-3.79201	-0.910093	0.0021874	-0.664852	-1.94472	-1.69559	-0.768001	-0.23605	2.19324	-1.29583	-0.0748066	-0.651431	-1.54585	-0.323567	-0.646018	-1.83669	-0.584971	-1.32254	2.1688	-2.38354
REACTOME_FGFR_LIGAND_BINDING_AND_ACTIVATION	0.371768	0.101693	-2.12506	0.797784	-1.62389	1.02684	0.0402673	-0.953115	0.573237	1.07954	-0.342063	0.481483	1.66322	0.324811	0.740458	-0.802955	0.636185	0.709834	2.07036	0.823153	0.481052	0.120424	0.284747	2.16598	-0.627112	-1.55722	0.042679	-0.197597	-1.49077	-1.01953	0.690804	-0.760861	0.65729	0.651805	1.09224	-2.29545	0.903323	1.5046	-1.26759	0.734142	-0.168143	1.82304	1.32598	0.463753
REACTOME_DESTABILIZATION_OF_MRNA_BY_BRF1	-1.96953	-2.78532	-1.27809	0.86593	0.891446	1.30816	-0.0417972	1.39391	-2.13583	0.343081	-1.84912	-1.72218	0.217615	-1.60357	0.000747644	0.878708	0.858873	-1.11904	0.995492	0.953946	0.504245	0.189869	-1.46446	-0.202808	-2.33756	0.889432	-0.021827	-2.67818	-0.861412	-3.0479	0.831894	-2.08357	1.07552	1.03799	1.42842	-1.46381	-1.71146	-0.420656	-0.691565	-0.681141	-1.34253	2.43449	1.95419	0.317825
REACTOME_TRANSMISSION_ACROSS_CHEMICAL_SYNAPSES	1.80044	0.484775	0.0105415	0.578752	-0.0141436	4.24913	1.1824	0.531085	-0.656411	-0.596911	0.105066	-0.368761	2.71815	-0.32311	1.02766	1.08431	4.30085	0.153633	4.13918	-0.195819	2.27203	2.18055	0.119159	0.844364	0.445228	-0.0141436	1.15376	0.541595	-0.146247	0.164731	0.148457	1.68716	0.0121475	-0.293032	0.525135	0.193525	-0.122291	0.556041	1.24051	2.03821	0.5211	1.10297	5.89122	2.4996
REACTOME_INNATE_IMMUNE_SYSTEM	1.9978	0.450186	0.301474	-0.667961	0.153919	0	1.30016	0.324071	-0.485014	-0.3107	-0.312081	-2.77497	1.00431	-0.198547	-0.0291989	1.19299	0.0672335	0.278653	1.28571	0.0203901	0.974042	1.49322	0	1.01613	-0.254707	0.128323	1.38583	0.430024	-0.0314782	-1.02829	0.274352	-1.99409	0.0957826	-0.0898648	-2.76062	0.296547	-5.47711	0.650128	1.44958	-0.162986	-2.01453	-0.00839694	0.273499	-0.405786
REACTOME_METABOLISM_OF_PROTEINS	-0.104402	0.331756	3.56981	2.80726	5.1947	0.237874	1.84061	0.141365	1.66897	0.0554342	1.11702	4.70474	1.33105	0.0588296	1.48856	1.42503	3.50523	0.123404	3.30588	8.46441	1.28373	1.07778	0.254878	-0.674768	3.40515	4.2255	-0.459292	0.201701	5.78638	0.778295	8.09722	0.208909	6.68421	5.37416	0.166581	2.50619	0.222988	0.880602	3.30999	0.262136	0.182144	-1.37764	5.26484	-0.189638
REACTOME_TRANSPORT_OF_MATURE_MRNA_DERIVED_FROM_AN_INTRONLESS_TRANSCRIPT	0.540975	2.68234	2.6848	0.423818	1.60669	3.61165	-2.12653	-0.154421	1.96442	2.76179	0.93931	0.748403	-0.419084	0.91028	3.36925	0.0694489	1.64762	2.32746	1.75714	1.62117	-1.79629	0.844775	1.5996	2.81113	1.30825	1.80843	0.241431	1.77911	2.71772	0.254217	2.18302	0.460444	3.1406	2.1124	-0.12959	3.34594	2.00348	2.07894	3.45835	1.47004	-0.423434	3.1576	3.10034	0.728692
REACTOME_PI_3K_CASCADE	-1.11379	-5.32225	-0.708111	-0.727003	-0.532385	-0.533919	0.461779	-0.0555175	-3.27073	-0.573225	-1.38586	-0.965588	3.19658	-0.983121	-0.613236	0.121383	1.5422	-0.371527	2.95911	-1.21359	1.32708	1.13308	-0.450965	-2.10006	-3.19336	-0.516859	0.467006	-4.58022	-1.20714	-3.65307	-0.351339	-1.13706	-0.792224	-0.971663	-0.115064	-0.513246	-1.00223	0.0492819	0.0112374	-1.09465	-0.351964	2.40836	1.96496	1.11827
REACTOME_RNA_POL_III_TRANSCRIPTION_INITIATION_FROM_TYPE_3_PROMOTER	0.547741	3.02461	1.70719	1.57395	1.31331	2.11683	0.188328	2.74135	-0.190284	2.09251	2.19975	0.705267	1.24928	0.855717	3.19521	1.64252	1.19196	1.35383	1.26024	1.30894	-0.450392	-2.14113	-0.514026	0.0964165	3.38302	1.31615	0.161459	2.77579	1.97788	1.11058	1.40263	1.53721	2.09686	1.88151	2.89397	2.8005	2.94083	-0.196648	1.80952	1.22943	2.8751	1.54077	0.357828	0.691887
REACTOME_G2_M_DNA_DAMAGE_CHECKPOINT	-0.0230694	0.766446	-0.38087	-2.85332	0.749827	-1.62188	-2.23287	2.06688	0.68613	1.98314	-2.05812	0.17711	1.00491	0.103576	-3.40871	1.0917	-1.58524	0.892371	-2.03884	0.59347	-2.37115	-0.0672308	-3.06041	-0.375376	0.333372	0.711807	-0.198099	0.336769	-0.311002	-0.887581	-1.14914	-2.10899	-1.47962	1.25851	-2.7291	1.94725	-0.655372	-0.598288	-0.142087	-0.977254	-1.1487	-2.23665	1.27757	-0.0701003
REACTOME_MRNA_SPLICING_MINOR_PATHWAY	0.771893	5.71764	3.66938	3.35433	2.61008	4.5108	0.411405	3.2485	0.506703	3.52304	2.99418	1.02199	0.21988	1.15134	6.49366	2.10876	2.2096	-0.194538	2.33578	2.08369	-0.0649316	-0.657241	0.168025	0.43622	4.25051	2.7741	0.477903	4.97524	3.38703	1.97395	3.24172	2.36933	4.62317	3.13516	3.23669	7.52715	2.60358	0.0914784	2.89321	1.99412	4.76659	5.2579	1.9974	1.05414
REACTOME_DEPOSITION_OF_NEW_CENPA_CONTAINING_NUCLEOSOMES_AT_THE_CENTROMERE	0.718616	3.28279	2.99754	-0.517695	2.04041	4.23799	0.449949	3.35431	0.361976	3.06837	2.17617	0.910656	0.154421	0.971179	1.19443	2.11216	-0.558796	2.79167	0.820142	2.10706	-0.0914375	-1.58458	-0.110208	0.426112	0.940535	2.18217	0.485089	2.06724	2.976	1.8443	-0.277456	2.38923	1.75209	2.88158	0.188933	7.14317	2.70485	-2.36498	2.8315	0.308382	2.21948	1.80801	-0.828774	1.03527
REACTOME_APOBEC3G_MEDIATED_RESISTANCE_TO_HIV1_INFECTION	-1.4922	-1.30005	-1.25216	-2.1059	-0.951933	-1.09531	-1.77473	-0.465062	-0.346004	-1.00376	-1.72785	-1.23639	-0.498736	-1.40366	-2.0151	-0.149896	-1.02266	-0.871041	0.137467	-1.48563	-1.46216	-1.61456	-0.910418	0.270231	0.318475	-1.02169	-1.72364	-0.853409	-0.788543	-2.41475	-0.911839	-1.59278	-1.55121	-1.52724	-0.453487	-1.05307	-1.41918	0.00596443	-1.58353	-0.258333	-3.57116	-1.13994	-1.84764	0.721342
REACTOME_M_G1_TRANSITION	1.02634	5.01095	4.32502	-1.81353	3.46594	-3.27189	-1.45591	-0.0717466	0.556067	2.68437	1.78571	1.35095	-0.0407383	-0.544969	0.0702421	0.375788	-0.237547	0.0937425	0.0454839	2.71945	-1.23062	1.43373	-0.496873	0.527366	2.35012	2.97704	-1.41191	3.2299	4.13264	0.811423	0.0916332	-0.752279	-0.164163	2.97224	-0.0165167	4.9281	1.38968	0.18188	3.38536	-0.710026	0.0932842	2.48345	2.00837	-1.18577
REACTOME_BASE_FREE_SUGAR_PHOSPHATE_REMOVAL_VIA_THE_SINGLE_NUCLEOTIDE_REPLACEMENT_PATHWAY	-0.5674	0.395413	0.0849941	-0.642861	0.0481066	0.23762	-0.773903	0.480537	-0.499505	-2.2974	-0.583282	-0.424174	0.490912	-0.489755	-0.084973	-0.424683	-0.0683006	-1.62728	-0.708296	1.19678	-0.499269	-1.2653	-0.181041	0.879966	0.258232	-0.00682893	-0.759929	0.470007	-0.302678	0.148043	0.165714	-0.361554	-3.49229	-0.382158	-1.67661	0.152114	-0.159139	0.674637	0.982888	-3.38707	0.402275	0.813238	-2.23075	1.84812
REACTOME_SHC1_EVENTS_IN_EGFR_SIGNALING	0.331234	-0.796255	-1.21446	-2.52823	-0.6711	-0.910575	0.0505359	-3.16161	1.32936	-0.0708881	-2.99885	-1.48415	1.65544	-1.59055	-0.977229	-1.74761	-0.945484	-0.63755	-1.24787	-1.51091	-0.648103	0.489052	-0.261488	0.0474054	-3.9425	-0.753254	0.0279179	-0.646162	-1.86483	-1.4506	-0.678125	-1.74162	-0.863196	-1.23793	-3.27602	-0.604961	-3.98391	-0.371021	-0.436955	-0.351471	-0.590616	-1.16173	2.37734	0.36393
REACTOME_METAL_ION_SLC_TRANSPORTERS	1.17657	-0.144162	1.31697	-1.04201	2.34223	-0.337784	0.960948	0.26751	0.664532	-4.02815	-0.138385	-0.620843	0.268923	-0.745398	1.10212	-0.729695	-0.382399	-0.248648	0.205567	2.46849	0.625341	1.09613	-0.416523	0.7241	0.831648	2.37353	-0.843914	-0.00192095	1.74405	1.05693	-0.236951	-0.679307	3.16177	-0.683835	0.24561	-0.26379	-0.494658	0.552247	1.66195	2.2732	0.036658	-0.524248	2.72948	1.63571
REACTOME_NRIF_SIGNALS_CELL_DEATH_FROM_THE_NUCLEUS	0.125662	0.74744	-1.62946	-0.280039	-1.13969	-1.5983	-0.0909939	-0.500154	-0.701517	0.269926	-1.82735	-1.85732	0.559424	-1.76628	-1.95477	-0.51615	0.695666	-1.09224	0.764144	0.739005	-0.828668	0.0868108	-0.854461	-0.247505	-2.27387	-1.15605	-0.056023	0.323278	-2.27827	-1.87997	-1.08347	-2.12205	1.31536	-0.363101	-0.552653	0.169829	-0.494438	-0.545057	-1.01279	-2.32248	0.317664	0.602398	1.17554	-2.81589
REACTOME_BASE_EXCISION_REPAIR	0.113083	0.738199	1.13282	0.887461	0.787874	1.21394	-2.40328	-0.590203	0.669657	-0.501668	-0.426818	0.278553	-1.36033	0.226941	-2.28286	-0.60592	-1.42169	-0.87811	-1.75693	0.843141	-2.25195	-0.671475	-1.59172	-0.172081	0.260548	0.759864	-2.46454	0.345599	1.03021	-0.901454	-0.930858	-2.19356	-1.51992	0.854648	-0.604857	1.28924	0.892134	-0.443836	1.10755	-2.52789	1.69706	1.26472	-0.0463015	0.205266
REACTOME_EXTENSION_OF_TELOMERES	0.405964	1.95052	2.06383	0.153148	1.26966	2.41583	-2.0992	-0.192215	1.66728	2.23783	-0.358947	0.549997	-2.11933	0.760811	0.00828195	-0.106502	-0.840526	-0.440299	-1.00877	1.34371	-2.03059	-2.98964	-0.504683	0.147493	1.15819	1.28685	-2.11473	1.27954	2.03252	-0.132773	-0.456817	-1.60655	-0.664371	2.1206	-0.205449	3.24493	1.67286	-0.255967	1.94613	-1.62973	1.50028	0.695593	1.7104	-0.982869
REACTOME_AMINO_ACID_AND_OLIGOPEPTIDE_SLC_TRANSPORTERS	-0.76632	-0.22455	-0.386797	2.50382	-0.293501	-0.276482	0.976152	0.197194	-0.847867	0.333622	-0.924477	-0.597082	0.478489	1.27729	0.211931	0.74364	-0.378811	-0.252296	0.222407	-0.566357	0.658969	1.21012	-0.229416	0.728728	-1.79942	-0.277155	0.958611	-0.0474876	-0.690056	-1.37863	-0.219813	-0.664532	-0.547046	-0.581284	0.180475	-0.194617	-0.540219	-1.32779	0.732994	0.799569	-0.038894	0.303241	1.62985	1.66284
REACTOME_ELONGATION_ARREST_AND_RECOVERY	0.658006	4.62462	2.55558	2.01871	1.85062	3.25529	-1.76993	3.31694	0.267846	4.0152	2.78123	0.872808	-0.0342259	1.08239	5.01764	2.00728	1.47779	-0.395056	1.79553	1.73873	-1.63241	-1.76511	-0.181818	0.300483	3.76603	1.96928	0.389721	3.93041	2.62209	1.70273	2.25778	2.0881	-0.564519	2.75705	3.36539	5.55638	2.1369	-0.0320202	2.36117	1.57202	1.86046	4.46037	3.76421	0.923866
REACTOME_SIGNALING_BY_PDGF	-0.546169	-6.70964	-3.40171	-1.04125	0.070338	0.205964	1.05343	0.416828	-2.57471	0.586166	-1.07162	-0.38955	0.584583	-0.174284	-0.458586	0.94423	0.0758098	0.0824985	0.716216	-0.133702	0.518955	1.99145	0	-1.272	-2.06494	0.0759156	0.982222	-4.54242	-1.95145	-3.21814	0.0675737	-0.547953	0	-0.0404476	-2.40998	0.0654325	-5.64009	0.39611	-0.313199	-0.316143	0.392619	0.922238	4.02059	2.17912
REACTOME_FORMATION_OF_FIBRIN_CLOT_CLOTTING_CASCADE	0.406522	1.20746	1.56893	1.40189	1.11252	1.61938	0.116481	-0.4021	1.06055	-1.10866	0.211197	0.518065	2.74017	0.563791	3.29319	-0.245275	0.941555	-0.893622	3.42679	1.13052	0.847935	1.40247	1.65268	0.0525675	0.954004	1.08663	0.185585	0.657828	1.55027	0.777795	1.12587	1.17502	0.0259366	-1.41811	2.429	2.15124	-1.47345	1.90779	1.55582	1.06607	2.31882	3.01069	1.73541	0.555108
REACTOME_GOLGI_ASSOCIATED_VESICLE_BIOGENESIS	0.927975	3.23569	-0.53621	2.22472	-0.381645	3.46432	0.537584	-0.0782195	2.12201	0.671248	1.31048	-0.816345	1.82284	1.09072	5.31406	0.265516	1.66541	-0.190445	1.97056	-1.04387	1.29854	1.17241	2.91513	2.98387	0.0212723	-0.395135	0.486943	2.03289	-0.960832	1.8648	2.56548	2.42998	3.0832	2.46434	-0.0481628	4.85483	-0.699892	0	0.216444	1.79667	-0.205386	4.60168	4.7358	1.31591
REACTOME_UNFOLDED_PROTEIN_RESPONSE	0.738804	-0.706674	-0.54446	0.697262	-0.493552	-0.75493	0.497619	-0.213546	-3.02532	1.71217	-0.48299	-1.021	1.22191	1.04501	2.03891	0.285143	1.52086	-0.575811	0.839759	1.79145	1.27634	0.256048	1.52028	0.39871	-2.06932	-0.578159	0.504196	-0.609127	-1.0188	0.226174	-0.588128	0.268405	-0.866984	-1.03137	-0.204669	-0.600665	-0.868752	0.132905	0.110143	1.67956	-0.613904	2.36964	1.79894	1.05649
REACTOME_ION_CHANNEL_TRANSPORT	2.47932	0.747103	-1.56136	2.5949	0.265433	4.73439	1.75794	0.588152	1.56182	-1.34444	0.66936	0.0948354	1.40864	2.01486	1.55742	0.0813251	0.271764	0.319542	0.210844	0.283288	1.61465	2.30146	0.108144	1.43769	1.64831	0.282436	1.74721	0.644659	-1.17442	0.965701	0.371237	0.229286	0.178274	0.169054	0.586612	0.414609	0.3773	1.12903	0.382147	1.98246	0.691199	1.06195	0.630573	3.08674
REACTOME_PRE_NOTCH_EXPRESSION_AND_PROCESSING	0.685323	-0.796031	-0.986015	-2.19657	-0.745124	-0.791759	-1.75731	-0.112453	-0.0660819	0.26504	0.0603723	-1.05281	0.0103148	-1.11402	0.0290592	0.103945	-0.808018	-0.565032	-0.806104	1.33081	-1.61868	0.078684	-0.257614	0.251651	1.72069	-0.708168	-1.69718	-0.540565	-0.303562	-1.21456	-0.55887	-1.34683	-0.951738	-1.12672	0.00386337	3.26647	0.207192	-0.089249	-0.20756	0.0832246	-0.51843	0.897902	-1.46568	0.999742
REACTOME_ANTIGEN_PRESENTATION_FOLDING_ASSEMBLY_AND_PEPTIDE_LOADING_OF_CLASS_I_MHC	0.261129	0.908153	1.33126	-0.35857	0.939808	-1.18931	-0.0469323	1.43136	0.724312	1.534	-0.243731	0.430134	1.72241	0.531043	0.770574	0.875781	0.887379	1.06741	2.00593	0.93241	0.602689	1.97942	0.377964	2.21769	0.328802	0.917399	-0.0130942	0.322117	1.41021	0.396118	1.05381	0.922862	0.951891	0.930972	-0.685994	1.20662	1.13717	1.64738	1.31859	0.823877	-1.09783	0.727754	1.88072	0.317781
REACTOME_RNA_POL_I_TRANSCRIPTION_INITIATION	0.339066	2.79861	1.75069	1.29848	1.13274	2.18812	0.105792	3.05714	-0.13856	2.70378	0.299369	-1.60174	-0.385789	0.52743	2.46325	1.60926	1.1077	1.47997	0.958209	1.06687	-0.553255	-0.598916	-0.351562	-0.00243253	1.00112	1.15134	-0.0115632	2.71658	1.7402	1.03358	1.46376	1.61588	-0.857234	1.92775	-0.247142	3.06205	1.34039	-0.339079	1.63409	-1.66894	-0.644336	-3.208	-1.59101	0.301531
REACTOME_CELL_CYCLE_CHECKPOINTS	1.37999	0.49307	0.144598	-1.03116	0.087979	-3.7218	-1.0906	0.374964	0.921439	3.45007	-0.316348	-0.484322	0.591107	-0.408486	-1.72606	0.814543	0.020004	0.256463	0.638066	4.81728	-0.899923	0.88364	-6.00309	-1.33916	2.10236	0.0267357	-1.05381	0.465465	1.78396	-0.126717	0.276686	-0.509602	0.194394	-0.239977	-2.38087	0.212191	2.84961	0.419184	1.18699	-0.313894	0.468445	-1.53393	4.04298	-0.818257
REACTOME_RAP1_SIGNALLING	0.202113	-1.29782	-0.200608	-1.41669	-1.04539	1.4349	-0.0584838	1.88319	-0.772484	1.4425	-1.76047	0.43337	2.10048	-1.38664	-0.28283	1.20741	0.781465	0.9455	1.88005	0.848185	0.647039	0.252573	1.13274	-0.101144	-2.3586	-1.02095	-0.153818	-1.09717	-1.0356	-1.84183	0.921118	-0.541842	-1.40958	-1.57639	-0.385646	0.26028	-1.73723	1.50206	0.128245	0.755977	0.43751	-1.68171	2.15846	0.282069
REACTOME_ACTIVATION_OF_RAC	0.146164	0.696549	-1.84289	-0.465966	-1.322	-1.36288	-0.146115	-0.609007	0.656791	-0.899727	-0.461937	-1.64647	2.0755	0.144372	0.828066	-0.654128	0.691188	-1.09004	0.4855	-2.45064	0.412172	-0.0728662	1.32757	1.96924	-1.50786	-1.33052	1.78615	0.291052	-2.60958	-0.836101	-1.03667	0.897289	1.12054	-1.87299	-0.57115	-1.20296	-2.13507	1.33883	-0.0999184	0.623163	-1.23391	2.82719	1.98552	0.203092
REACTOME_PLATELET_CALCIUM_HOMEOSTASIS	-0.592903	-1.34782	-0.0973561	1.62279	-0.117946	1.75706	1.11417	0.315095	-0.632533	-0.332881	0.1743	-0.328589	0.57719	-0.393094	-0.356915	0.953556	-0.0887055	-0.0760776	1.65926	-0.2492	0.870109	1.40278	-0.254494	0.884635	-1.36157	-0.117379	1.1595	-1.61312	-0.356383	-0.985222	-0.0248737	-0.451629	-0.348901	-0.211816	0.360333	-0.00188646	-0.219311	0.626142	0.878936	1.00832	0.203765	0.711973	-0.277244	1.9257
REACTOME_P53_INDEPENDENT_G1_S_DNA_DAMAGE_CHECKPOINT	0.632917	3.67757	1.50449	-2.35069	2.19697	-3.40628	-1.76559	-0.0659712	0.3003	1.94116	2.04495	0.806199	-0.0231689	-0.866783	-1.33126	0.175547	-0.478018	-0.0602083	-0.551219	1.86114	-1.5722	1.93773	-3.66592	0.367036	1.68117	2.24675	0.395056	2.28766	1.82129	1.79519	-0.0810072	2.28477	-0.377833	2.69057	-0.0616757	5.54679	0.846781	0.0563461	2.83654	-1.12406	2.27595	3.88275	4.07703	-1.82725
REACTOME_RNA_POL_I_TRANSCRIPTION_TERMINATION	0.217665	2.59704	1.61025	1.23486	0.976281	1.93866	-0.0743991	2.87707	-0.348437	2.48357	0.86869	0.391086	-0.40429	0.417607	2.9131	1.38124	0.934162	1.29299	0.871437	0.90744	-0.779345	-0.59471	-0.372763	-0.129797	0.787118	0.988087	-0.0545058	2.46764	1.46578	0.876627	1.1883	1.36829	-1.06108	1.81893	-0.314327	2.67511	1.16074	-0.375467	1.49107	-1.74013	-0.788349	1.04933	0.193411	0.23605
REACTOME_PEPTIDE_HORMONE_BIOSYNTHESIS	2.05911	1.23568	0.666542	3.52203	0.455644	0.728469	1.60624	1.02321	1.59304	0.668466	1.18441	-0.0828728	2.814	-0.0868598	4.92904	1.69288	2.83602	-1.57869	3.69906	3.59534	2.65525	0.426405	0.550233	1.34857	0.514352	0.482098	1.62222	1.12578	0.473485	2.06409	0.522691	0.313491	0.793152	0.541357	1.0831	0.918363	0.488304	1.03534	1.68415	1.86231	2.66464	3.63376	3.02679	2.6254
REACTOME_REGULATION_OF_INSULIN_LIKE_GROWTH_FACTOR_IGF_ACTIVITY_BY_INSULIN_LIKE_GROWTH_FACTOR_BINDING_PROTEINS_IGFBPS	-0.0799115	-0.109634	0.644738	0.193679	-1.74871	0.735065	-0.387783	-0.984189	0.0298941	-2.60082	-0.372547	-0.0598684	1.60095	-0.157014	0.54195	-1.00462	0.417688	-1.86794	1.39013	0.349054	0.110313	-0.414945	0.911931	1.3766	-0.265775	-1.76772	-0.406285	-0.50046	0.390499	-1.70968	0.433617	-1.25219	-1.13355	-0.884928	1.03254	1.06055	-2.60008	1.03396	0.558959	0.264985	-0.370887	1.25771	0.220688	1.27239
REACTOME_RECEPTOR_LIGAND_BINDING_INITIATES_THE_SECOND_PROTEOLYTIC_CLEAVAGE_OF_NOTCH_RECEPTOR	0.0579801	1.30657	0.671563	-0.626621	0.468775	-2.2116	-0.247839	-0.739356	-1.15769	-0.278427	-0.0223729	0.23103	0.146327	-1.88244	-2.18942	-0.730048	0.401096	0.605546	0.222535	0.416402	-1.07352	0.617803	-1.2286	-0.411492	-0.0459387	0.488237	-0.207554	1.29185	0.407503	-0.0755479	0.583853	0.501771	0.824856	0.628387	-0.754297	1.05852	-0.950096	-0.767911	0.627479	-2.61907	-0.128848	0.526962	0.336071	-2.90149
REACTOME_G2_M_CHECKPOINTS	0.75378	2.62579	0.996423	-2.2414	1.69238	-0.515645	-1.83857	-0.0916698	2.07691	2.89441	-0.688067	0.966807	0.0891176	1.0284	-2.64243	0.104695	-0.547336	-0.440282	-0.535725	1.68882	-1.64202	1.04204	-5.72532	0.278897	1.917	1.67552	-1.72994	1.87218	1.33329	0.325994	-0.420942	-1.07825	-0.62995	2.69412	-4.45509	4.6114	0.524773	-0.0608769	1.31089	-1.01084	-0.37974	-0.602965	3.72546	1.05956
REACTOME_APOPTOSIS	-0.607471	-2.42036	0.0871534	-1.17414	0.00442812	-3.69482	-0.984608	0.199007	-0.87634	1.88713	-1.21402	-0.362284	0.601948	-2.93538	-0.713849	0.781572	-0.157091	0.201619	0.570524	-2.62669	-0.893788	0.0662889	-0.131507	0.71801	-0.916034	0.00451759	-1.06034	-2.86317	-0.209257	-4.39538	0.201619	-2.60288	0.135388	-2.99761	0.187036	0.12446	-0.248434	0.435909	1.04931	-0.509967	0.250642	0.681161	1.63111	-0.928793
REACTOME_PPARA_ACTIVATES_GENE_EXPRESSION	1.38103	-0.371586	-0.587835	1.16392	2.29129	3.65171	0.8521	-0.0526965	2.1213	-1.27085	0.299719	1.50813	1.66404	1.62899	4.03025	-1.31418	2.22539	-0.330515	3.76556	2.38935	0.375471	0.708842	1.92795	0.578096	2.49156	2.49928	0.836139	-0.279627	0.809709	0.721569	-0.307148	1.05731	-0.662161	2.68673	-0.00451759	3.74395	-0.607605	0.294895	0.366015	0.852636	-0.310671	2.83905	-1.92276	1.79492
REACTOME_DOWNSTREAM_SIGNAL_TRANSDUCTION	-0.700361	-6.36645	-2.6936	-1.13765	0.00894463	0.138246	0.863505	0.395973	-2.66701	1.7158	-1.38396	-0.551189	0.47713	-0.485497	-0.657276	0.724512	-0.0131888	0.0496751	0.532535	-0.357975	0.353488	1.80833	0	-1.46111	-2.22952	-0.0321454	0.870721	-4.55638	-2.28616	-3.16259	0.0804373	-0.704846	-0.0708881	-0.208004	-2.30885	0.104069	-5.05057	0.329204	-0.480077	-0.467143	0.361977	0.677615	3.43338	1.88405
REACTOME_DIABETES_PATHWAYS	1.14742	-0.3407	-0.212523	1.14876	-0.255584	-0.337933	0.738123	0.0316386	-2.78087	0.122654	0.224117	-0.688463	2.60431	1.50401	3.78328	0.616349	2.24765	-0.304789	1.62116	2.76794	1.66956	-0.190901	7.22324	0.574484	-1.41615	-0.226991	0.697704	-0.197051	-0.522479	0.864265	-0.314485	0.95699	-0.413228	-0.541667	0.0566593	-0.079136	-0.449922	0.327543	0.692119	0.976888	-0.267459	3.50967	3.66002	1.53216
REACTOME_G1_S_SPECIFIC_TRANSCRIPTION	-1.94735	1.11057	1.39634	-2.63395	0.949163	-1.07103	-2.0309	-0.410437	1.0132	1.73358	-1.62732	0.389242	-0.969928	0.583633	-1.73988	-0.382044	-2.80262	-0.886405	-3.62626	1.04896	-2.08938	-0.565262	-1.07479	-0.0537651	0.661322	0.970822	-4.30517	0.582493	1.43219	-0.53584	-0.911867	-1.91312	-1.16487	1.28122	-2.95557	1.88124	-0.172595	-0.452159	1.41466	-1.77872	-0.956705	-1.52413	0.636201	0.30769
REACTOME_GAMMA_CARBOXYLATION_TRANSPORT_AND_AMINO_TERMINAL_CLEAVAGE_OF_PROTEINS	-0.365723	-0.87044	0.154676	-0.389645	0.0496968	0.256636	1.22914	-1.48527	-0.498488	-2.13931	-0.356753	-0.269948	1.24882	-0.349651	1.17661	-1.56333	0.164645	-2.41817	1.99119	-0.0533912	0.935212	0.703287	0.893312	1.06818	-0.832205	0.0769503	-0.667285	-1.04966	-0.163383	-0.921902	0.0760664	-0.26445	-0.202721	0.246171	0.598916	0.660938	-3.21232	0.725995	-0.0803571	1.30694	0.520722	1.13648	0.53166	-0.608921
REACTOME_NEUROTRANSMITTER_RECEPTOR_BINDING_AND_DOWNSTREAM_TRANSMISSION_IN_THE_POSTSYNAPTIC_CELL	1.43879	0.452958	0.0578315	0.312004	-0.0846288	4.35064	1.03674	0.499151	-0.893312	1.86222	-0.18513	-0.479245	2.61591	-0.506797	0.947264	0.956099	3.62921	0.0810944	3.57029	-0.37615	1.96412	2.11457	0	0.779494	0.163498	-0.0717466	0.980196	0.454159	-0.327476	-0.0704645	0.0677387	1.3864	-0.0952981	-0.392067	0.546765	0.175494	-0.216634	0.50802	1.06602	1.51638	2.61488	0.861213	5.14456	2.20557
REACTOME_LOSS_OF_NLP_FROM_MITOTIC_CENTROSOMES	0.681899	0.0618091	4.24853	-3.21999	-0.314485	-0.229044	0.558452	0.0936586	0.49834	3.86919	-1.25085	1.02181	0.200698	1.28005	-1.16152	0.414278	-0.23468	-0.115499	-0.0415586	-0.769397	-0.0688687	0.357101	-0.105463	0.438075	1.11012	-0.314485	0.541667	-0.0785099	2.27314	-0.813729	-0.0654595	-1.04223	-0.270066	-0.65646	-4.51038	0.185127	-0.633549	0.169357	3.11085	-0.990386	-2.82286	-5.49972	-0.610364	1.16815
REACTOME_MITOTIC_M_M_G1_PHASES	1.65748	0.421353	5.43296	-2.3277	5.73824	-3.01561	-0.901028	0.183101	-0.574846	3.39382	-0.869683	2.44806	0.695049	-0.246544	-1.50008	-0.896927	0.183766	0.353878	1.02579	0.218006	-0.729901	0.177606	0	0.934178	3.38869	6.06281	-0.88647	0.445527	6.32638	1.49641	0.365826	-0.222588	0.437527	6.06716	0.211112	5.61428	0.206835	0.511328	4.07465	-0.278231	0.39207	-1.33902	0.542827	-0.797111
REACTOME_DOWNREGULATION_OF_ERBB2_ERBB3_SIGNALING	-2.12447	-4.79951	-1.63781	-0.306368	-1.00011	-1.31603	-0.162052	-0.357975	-2.1628	-0.660006	-2.03958	0.26615	0.880586	-1.82617	-2.56059	-0.423917	0.666499	-0.902379	0.606031	-2.13501	-0.918877	0.0580733	-0.589668	-0.24626	-2.32954	-1.09474	-0.193717	-3.72866	-2.34455	-3.09049	0.96866	-2.03843	1.32582	-0.241649	-0.389315	-1.12275	-0.415599	-0.458169	-0.957895	-2.30087	-0.933382	0.641702	1.31525	-2.79043
REACTOME_O_LINKED_GLYCOSYLATION_OF_MUCINS	2.64462	1.08066	0.705837	3.04909	0.507801	4.16284	2.17694	0.865015	1.91169	3.2797	3.05453	2.75218	3.4538	2.22527	2.86504	1.9927	2.90394	0.5125	3.17549	0.594496	1.94066	2.92807	4.94711	2.12876	4.10837	0.481173	2.13468	0.97146	1.99162	2.62784	2.97348	2.3319	2.57204	2.39989	0.850963	0.656045	2.39152	3.2757	1.96722	3.93614	2.56949	2.52439	0.936388	3.51297
REACTOME_REGULATION_OF_COMPLEMENT_CASCADE	1.6417	0.580287	0.219217	1.79314	0.140164	0.417913	1.18279	0.688457	1.19949	-1.06212	-0.289459	-0.256234	2.36661	-0.286822	3.78914	-0.134053	0.174208	-2.31963	2.13846	0.0202114	0.970685	-0.0410737	2.65427	1.08424	-0.0521997	0.13292	1.19135	0.60124	1.24453	1.58139	0.183133	-0.152906	3.48924	0.283079	0.63826	0.715296	0.145929	0.777127	0.0755214	1.45477	0.607938	1.30532	2.5951	2.085
REACTOME_PYRUVATE_METABOLISM	0.0249126	-3.19339	0.373	-0.0306557	0.312374	0.458535	-0.389449	0.72096	-3.23118	0.255439	-0.539355	0.0683836	1.05444	-0.139409	-1.23099	-0.0333005	0.174775	0.313564	1.18983	0.182788	-0.0508825	-0.577197	0.0498893	-0.59703	-1.51641	0.302083	-0.425951	-2.43154	0.166242	-1.82225	0.333535	0.239447	0.193095	0.0712658	0.682863	-3.81277	0.364408	0.891176	0.226912	0.0721525	-0.829037	0.723773	0.491812	2.51872
REACTOME_TRNA_AMINOACYLATION	0.380386	1.26189	0.849104	0.853445	0.615629	0.915727	0.225161	0.974392	0.54463	1.15866	-0.173883	0.504188	-1.63498	0.424846	0.602498	-0.650169	0.629822	0.563492	0.809861	0.683428	-0.521087	1.21072	-3.64496	2.31245	2.37735	0.625543	0.206093	1.07585	0.879838	1.49632	0.572756	0.766792	0.618517	0.650787	0.960785	0.793883	0.800853	1.63244	0.87105	2.28861	-0.401113	0.95608	1.20661	2.07302
REACTOME_DOWNREGULATION_OF_SMAD2_3_SMAD4_TRANSCRIPTIONAL_ACTIVITY	0.269953	1.65647	0.228761	0.0636525	-0.88283	-0.963827	-2.06495	-0.143463	-0.286459	0.826055	-1.37184	0.441196	1.19606	-1.73569	-0.286698	-1.85201	0.996024	-0.599704	0.940899	1.01191	-1.86097	-0.446681	-0.532632	0.022866	0.0438616	-0.861504	0.102726	1.06504	-0.741655	-0.286794	-0.681737	-1.79129	-1.00457	1.68466	-0.150518	2.58884	-0.138066	-0.301772	0.498981	-3.28412	1.05588	1.31653	-2.7509	-2.49349
REACTOME_TRAFFICKING_OF_AMPA_RECEPTORS	0.340725	2.27471	0.13227	1.28127	0.924818	1.65264	0.0606385	-0.449359	-0.366365	0.730322	0.204095	0.475602	2.10483	0.572552	1.66796	1.362	0.969277	1.22359	2.21771	1.16219	0.794831	1.31109	1.04292	2.41593	-1.16409	0.910046	0.0497519	2.30292	-0.692846	2.16688	1.27602	1.38288	1.79469	-1.54785	2.11293	-1.00369	1.20905	1.77647	1.47945	-0.460831	0.725002	3.44044	0.835419	0.436221
REACTOME_CHYLOMICRON_MEDIATED_LIPID_TRANSPORT	0.165577	1.40452	0.871266	0.554068	0.552807	0.919365	2.19147	-0.816497	-2.44171	-1.99816	0.227325	0.290767	1.42725	0.243122	1.6533	-0.816498	2.80974	0.600476	4.2913	0.716259	1.73483	1.66435	0.335252	1.74228	0.84121	0.532871	-0.129516	1.2721	0.804638	0.138667	0.56667	0.669639	1.10651	0.660582	1.14201	1.00678	0.750929	-0.672649	0.87101	0.624127	-1.73876	-0.0239993	0.522782	0.16394
REACTOME_DEADENYLATION_OF_MRNA	0.178987	0.874636	1.20254	1.00299	0.790336	1.32453	-0.0469026	-0.477185	0.903436	1.33062	2.30427	0.349546	0.828133	0.250541	1.99951	1.11258	0.727752	1.0202	0.660386	2.32866	0.61319	0.130606	1.41209	2.14889	1.4297	0.811263	-0.0253628	0.424242	2.26005	-0.600549	0.947446	1.01299	1.51823	1.22601	1.79491	0.35194	0.9435	1.51465	2.28729	0.700059	0.414456	1.40031	2.29862	-2.90249
REACTOME_NEGATIVE_REGULATORS_OF_RIG_I_MDA5_SIGNALING	0.416038	1.97383	1.88364	0.255635	1.3718	-0.768505	0.1958	-0.11109	-0.164261	1.17097	0.518708	-1.33919	1.87371	-1.27472	0.0427757	0.0324081	-0.866783	-0.641351	0.177274	1.17876	-0.419471	1.58139	-0.234206	0.0729761	1.31877	1.33333	0.173025	1.13747	1.8705	-0.133785	-0.612078	0.0181606	2.38197	2.178	-0.174008	1.61981	0.118077	-0.24038	1.79303	-1.65411	-0.601393	1.60519	2.80055	-2.38987
REACTOME_MAPK_TARGETS_NUCLEAR_EVENTS_MEDIATED_BY_MAP_KINASES	0.567472	-0.67623	0.526792	0.456395	-0.657773	-0.716086	0.327565	-0.0367856	-0.030353	2.49813	-0.92451	-2.97085	2.17467	0.675887	-0.61702	0.159619	1.27193	-0.543129	1.3182	-1.48768	0.999608	-0.165094	-0.181818	0.231338	-0.442141	-0.690728	0.283288	-0.425645	-0.402956	-1.27377	-0.494337	-1.35343	0.908093	-1.10455	-0.0104137	-0.353554	-1.215	-0.126375	0.815846	-0.109231	1.39709	-1.90698	0.755474	0.734158
REACTOME_DOPAMINE_NEUROTRANSMITTER_RELEASE_CYCLE	-0.244798	0.873595	0.462164	1.02543	0.319723	0.564938	1.33153	-1.09249	-0.131223	-0.721779	0.0569065	-0.109239	3.23286	-0.0547037	1.98876	0.138345	2.72597	0.364353	2.29339	0.256264	1.19835	0.976912	1.55538	1.29592	0.399989	0.320711	1.39988	0.845433	0.230294	0.524729	0.330937	0.0338055	0.171699	0.604048	0.876642	1.05456	0.364523	0.881556	1.44499	0.0418697	0.932702	1.76807	4.02613	-0.360114
REACTOME_IL_6_SIGNALING	0.0247909	-1.57843	-1.63009	0.755675	-1.20234	1.31121	-0.280675	-0.531116	0.691647	-0.80163	-1.23453	-1.89244	2.79946	0.328835	1.26552	-0.599044	0.747084	-1.07049	1.74625	0.704639	0.382114	-0.0130421	2.7741	-0.324297	-3.41615	-1.22125	-0.238633	-1.11942	-2.29349	-0.813455	-1.05343	-2.03192	1.39578	-1.53325	1.95801	-3.83936	-1.98205	-0.571168	-1.05922	0.656927	0.43043	0.582246	1.62244	-0.0681288
REACTOME_TRANSPORT_OF_INORGANIC_CATIONS_ANIONS_AND_AMINO_ACIDS_OLIGOPEPTIDES	-0.29452	0.435205	0.153471	2.14121	0.0697391	0.22507	1.51263	-2.41925	-0.347277	1.16692	-0.725099	-0.135476	1.21487	-0.275886	0.12021	-1.79284	0.028054	0.199728	1.0769	-4.8008	1.17644	1.82382	0.0426394	1.10106	-0.908576	0.044634	1.51079	0.417815	-0.0899376	-0.741973	0.192098	-0.0558643	0.00207168	-0.141973	0.423734	0.318466	0.0305648	-0.882681	1.42449	1.72811	0.427951	0.366897	3.19959	-0.473288
REACTOME_DOWNREGULATION_OF_TGF_BETA_RECEPTOR_SIGNALING	0.415509	1.76543	0.285043	0.0617555	-0.833616	-0.928081	-2.16253	-0.114936	-0.274975	-0.033682	0.326909	0.560486	1.56691	-1.50124	-0.185372	-0.0791492	1.06406	-0.644984	1.13172	-1.72582	-1.92776	-0.348137	-0.351562	-0.0314209	0.189632	-0.838795	0.0654778	1.18323	-0.680901	1.02181	1.40378	1.58636	0.531933	1.87184	-0.189358	3.09349	-0.0920367	-0.286228	0.56333	-1.79818	1.10037	0.484812	0.362566	-2.47899
REACTOME_ACTIVATION_OF_THE_AP1_FAMILY_OF_TRANSCRIPTION_FACTORS	0.0922757	-1.12935	-0.0839847	1.08837	-1.06003	1.63729	-0.141472	-0.239977	-0.545774	1.35936	-1.74459	-3.58136	2.82953	0.254878	0.855884	-0.358562	0.796644	-0.9231	1.78371	-2.02615	0.458174	-0.744836	-0.454172	-0.191008	-0.396231	-1.03515	-0.123288	-0.866089	-1.10227	-1.78344	-0.88827	-1.93417	0.265731	-1.55118	-0.284274	-0.800262	-1.77457	-0.477386	0.139563	-0.698819	0.820933	1.78957	2.70872	0.0529997
REACTOME_CYTOKINE_SIGNALING_IN_IMMUNE_SYSTEM	2.76994	0.554674	0.525341	-0.368529	0.32969	0.333405	-0.534582	0.364009	-0.282733	1.01401	-0.119755	0.0217694	1.04078	0.0253266	1.27216	1.2762	0.436436	0.284747	1.60039	0.136355	-0.335701	0.69348	0.0839604	-0.768162	-2.29129	0.369331	1.59341	0.491368	0.518084	-0.853175	0.298872	0.219675	0.193956	-2.51558	-2.90413	-5.05747	-4.9055	0.773364	1.45609	0.29364	0.468259	1.54466	2.51153	-0.203479
REACTOME_SIGNAL_TRANSDUCTION_BY_L1	0.577801	2.43294	-0.834346	0.43845	-0.466159	2.74232	-2.00214	-3.90937	0.131528	-0.781323	-0.908369	-1.1399	1.50025	0.836139	1.32095	-1.82274	1.3718	-0.426481	1.52572	-1.10724	-1.70456	-0.0945008	2.22539	0.278596	-0.490503	-0.46834	0.304757	1.60357	-1.37993	-1.13282	-0.438681	0.313769	2.90506	-1.0908	-0.0834412	-0.527963	-3.532	-0.0935776	-0.139282	-0.0366479	-0.409058	3.63951	-1.16734	0.825662
REACTOME_TRANSPORT_TO_THE_GOLGI_AND_SUBSEQUENT_MODIFICATION	2.51465	1.29655	0.897587	-0.582111	0.571407	1.00407	-0.0305708	1.06191	0.367129	2.02194	0.269271	0.363737	1.60036	0.358096	0.652874	0.629695	0.605839	0.667148	1.8767	0.652659	0.414955	1.85976	0.28269	1.95192	3.01489	0.61436	-0.130806	1.25793	0.961732	2.66355	0.697054	0.59375	0.680521	2.22297	-0.919249	2.4349	0.747884	1.35177	1.91754	0.625831	1.25037	0.805621	1.22478	3.30781
REACTOME_SCFSKP2_MEDIATED_DEGRADATION_OF_P27_P21	0.760847	-0.0762849	3.83253	-2.14007	2.96714	-3.38477	0.463184	0.0824371	0.440352	2.21677	0.492179	0.966107	0.0455658	-0.728967	0.0281332	0.255626	-0.41513	0	-0.288214	2.19852	-0.0836464	1.16088	-0.222076	-1.83089	1.02062	2.70801	0.501442	0.0696508	3.62809	0.580117	0.00582232	0.703585	-0.215136	3.17243	0.118096	3.15952	1.17014	0.0672134	2.99785	-0.97092	0.0753415	2.10652	1.94853	-1.73155
REACTOME_SIGNAL_AMPLIFICATION	0.694387	-0.135891	1.27547	1.97756	-0.439679	4.24881	0.469925	0.330464	2.16256	3.32628	-1.33756	-1.00296	4.17479	1.03875	4.73832	0.453954	1.69587	-0.265658	3.14998	1.98033	1.2907	1.20682	15.7797	2.82652	0.974747	-0.44614	0.483248	0.140776	0.226156	0.451506	-0.309897	0.658873	4.07773	-0.850352	0.243738	-0.241249	-0.789726	2.46571	1.56754	1.78604	0.0754915	4.57943	5.40937	1.03014
REACTOME_PI3K_EVENTS_IN_ERBB4_SIGNALING	-1.36756	-4.93484	-1.10042	-0.978456	-0.7154	-0.911482	0.297925	-0.222531	-3.32902	0.0907223	-0.961112	-1.40328	2.68697	-1.36381	-1.01194	-0.089671	1.12131	-0.458367	2.44311	-1.64012	1.02188	0.787885	-0.657773	-2.52996	-2.53991	-0.70903	0.302118	-4.07144	-1.70475	-3.81948	-0.531303	-1.32225	-1.05555	-1.34345	-0.246183	-0.696526	-1.30518	-0.191233	-0.315103	-1.44503	-0.570615	1.64148	1.27535	0.830819
REACTOME_TRAF6_MEDIATED_INDUCTION_OF_TAK1_COMPLEX	0.22533	0.410801	-0.472475	-0.404173	-1.42064	-1.8432	-0.165899	-0.651892	-2.4563	0.0452501	-0.431133	-1.70532	0.29251	-1.89141	-1.73598	-0.677638	0.583142	0.738716	0.534197	0.713333	-0.948894	-0.0782416	-1.23013	-0.335829	-1.68092	-1.42496	-0.153063	0.0579528	-1.42565	0.245358	0.692605	0.717709	1.07371	0.835613	-0.600137	-0.188495	-0.756652	-0.589901	-0.223585	-2.24831	0.0419632	0.159059	0.71262	-2.71049
REACTOME_MRNA_PROCESSING	1.44462	4.46534	5.07654	1.57783	5.47509	4.30498	-0.978253	0.324628	1.13319	3.31643	1.79331	1.82971	-1.17399	2.64575	2.2361	0.955712	5.24971	0.455916	4.06332	6.08608	-0.734385	-0.793135	0.166581	0.911883	3.20357	6.14981	1.04526	2.53083	5.85297	0.239925	3.03448	1.4324	0.20902	5.04973	0.331551	5.0721	7.722	0.590458	3.95159	-0.232198	0.526581	4.5467	3.59039	2.06965
REACTOME_NOREPINEPHRINE_NEUROTRANSMITTER_RELEASE_CYCLE	-0.253172	0.942164	0.380116	1.01689	0.390592	0.530612	1.33048	-1.03474	-0.216045	-0.863832	-0.74735	-0.166308	3.03432	-0.0676491	1.8983	-1.30301	2.95525	0.26849	2.43665	0.256122	1.07676	0.963408	1.52766	1.29787	0.441705	0.393794	1.39709	0.866718	0.240352	0.572093	0.309269	0.00963287	0.0930841	0.67909	0.896407	1.00491	0.327758	0.850359	1.53659	0.0195217	0.898117	0.00741069	1.09117	-0.305106
REACTOME_ACETYLCHOLINE_NEUROTRANSMITTER_RELEASE_CYCLE	-0.189873	1.04388	0.522432	1.14867	0.411569	0.698048	1.40018	-1.00817	-0.0693709	-0.793747	0.0978314	-0.121377	1.88562	-0.0683586	2.06075	0.180877	2.84258	0.388151	2.45359	0.293092	1.15498	1.0022	1.6708	1.3203	-0.318439	0.397617	1.34116	0.940044	0.305483	0.60142	0.374316	0.0984259	0.20067	0.720443	0.930967	1.10404	0.482476	0.989851	1.61893	0.0988058	0.960469	1.73322	4.07517	-0.317776
REACTOME_CASPASE_MEDIATED_CLEAVAGE_OF_CYTOSKELETAL_PROTEINS	-0.076562	-2.14763	0.75935	0.122381	0.559043	0.823134	-2.21706	-1.17516	-2.76292	-0.398642	-2.71097	-1.8312	-0.449183	-2.00394	-0.47816	0.117225	0.465662	0.630524	0.15523	-1.34301	-1.3027	-0.484672	0.156871	-0.5446	-0.433156	0.52737	-0.319846	-1.84353	0.472992	-2.70651	-1.50791	-2.64378	0.404939	-2.93535	-1.13974	0.741555	0.572933	1.06487	0.588672	-3.10707	1.10399	-0.456119	0.935542	-0.185301
REACTOME_INCRETIN_SYNTHESIS_SECRETION_AND_INACTIVATION	0.273977	-1.00425	1.57188	1.31589	-0.861487	1.83054	0.0696605	-0.271163	-1.9901	1.85229	0.177535	-1.43185	-0.571542	0.516658	2.66992	-0.166111	0.932287	-0.746748	1.10098	1.12707	-0.646577	-0.424036	1.48843	-0.0251657	-1.05813	-0.906363	0.0495019	-0.74117	0.404487	-0.393107	-0.751628	-0.213247	1.79773	0.0558729	2.52285	0.700592	1.37937	1.73784	2.63751	0.945405	2.49502	3.06258	0.90959	0.458012
REACTOME_HEPARAN_SULFATE_HEPARIN_HS_GAG_METABOLISM	2.70938	1.44719	0.973347	0.989355	0.689168	0.996044	0.226991	-0.818199	0.569763	2.48043	1.62189	-1.68326	0.117688	0.460735	2.50494	-0.627798	0.728986	0.703398	3.32242	0.878901	0.833346	1.40219	0.306744	2.26707	0.689829	0.709779	0.276193	1.4148	1.09512	0.48021	-1.46111	0.83033	0.924803	-2.41919	1.20957	0.888552	0.90941	1.77594	1.0738	0.879064	1.34345	2.12064	3.38872	3.60537
REACTOME_FGFR4_LIGAND_BINDING_AND_ACTIVATION	0.0563144	-0.290683	-2.68122	0.148577	-2.04903	0.721574	-0.286327	-1.28886	0.055179	0.482239	-1.08458	0.24116	1.18095	0.138202	0.90574	-1.25964	0.37983	0.511345	1.48775	0.473538	0.169829	-0.468195	0.199834	1.46114	-0.383256	-1.97228	-0.234487	-0.678612	-1.93785	-1.41164	0.539196	-1.11882	0.209262	0.3837	0.745124	0.659518	0.503283	1.04658	-1.83335	0.372206	0.940491	1.06707	1.85264	0.00819565
REACTOME_GLYCOSAMINOGLYCAN_METABOLISM	0.730738	0.843858	0.0688437	0.447125	0.971646	1.55086	0.550348	-0.523341	1.03536	3.03354	0.85463	-1.22988	-1.27412	0.790467	-1.2314	-0.0533144	-0.956927	1.08566	0.237405	-1.60365	-0.0286048	2.12794	0.371021	0.384876	1.30543	0.978485	0.541182	0.415198	0.50837	1.01435	-0.976281	1.14881	1.17288	-1.84546	-0.527989	1.30279	1.24819	2.06104	0.588669	1.29626	0.441272	-1.22665	2.00795	3.63976
REACTOME_CYTOCHROME_P450_ARRANGED_BY_SUBSTRATE_TYPE	2.69767	1.76334	1.16933	1.22701	0.833616	1.2158	0.317495	1.47587	2.31362	1.5528	0.288983	0.645627	1.99886	0.657398	3.02495	-0.301971	0.826758	-1.22474	2.23504	3.82105	0.944331	0.612742	0.597371	2.48809	1.70846	0.808018	0.319307	1.63975	1.27216	1.84747	0.789542	0.9623	1.04764	0.996537	1.48221	1.21095	1.08086	1.84816	2.24864	2.51248	1.61453	4.9817	1.74388	3.75341
REACTOME_SYNTHESIS_AND_INTERCONVERSION_OF_NUCLEOTIDE_DI_AND_TRIPHOSPHATES	0.407298	1.2254	0.871136	-0.622194	0.612078	0.948701	-0.0221458	0.972444	0.34934	-0.0851512	-0.472178	0.462369	-2.04689	0.325464	-0.987668	0.509933	-1.54996	-1.65699	-5.39277	0.734485	-0.927107	-0.914099	-3.95826	-0.25775	1.02606	0.60428	-2.18218	1.11046	0.881322	0.0220618	0.61436	0.67097	0.66936	0.575594	-0.980196	0.787414	0.836799	1.39345	0.788971	0.716648	1.12395	0.852274	1.23488	3.16583
REACTOME_DESTABILIZATION_OF_MRNA_BY_TRISTETRAPROLIN_TTP	0.135897	0.325884	1.103	0.593521	0.823229	1.09377	-0.112333	1.05554	0.613351	2.30999	-1.27532	-1.82438	-0.18669	0.35538	1.71072	0.574352	0.852936	0.745124	0.8409	0.92956	0.409006	0.86088	0.360477	-0.262925	-1.83266	0.73666	-0.12178	-0.195992	1.12388	-0.977825	0.678203	0.697486	0.827687	0.746196	1.08566	-0.375758	-1.96027	1.47634	1.03872	0.72864	1.23266	2.78565	1.65991	0.14023
REACTOME_CONVERSION_FROM_APC_C_CDC20_TO_APC_C_CDH1_IN_LATE_ANAPHASE	0.563528	2.19225	2.07396	-2.16014	1.46785	-0.73814	0.271601	0.281176	1.53916	2.28978	1.48622	0.668618	1.89334	0.486844	0.33319	0.259849	-1.01207	1.89955	0.173406	1.38358	-0.315743	2.69259	4.83635	0.215256	1.5247	1.46785	0.25713	1.6101	1.83277	1.27341	1.97534	1.89899	-0.770936	2.12974	0.270048	1.75123	1.6764	-0.15656	1.91242	1.14251	3.33878	2.55546	3.82315	0.671353
REACTOME_MHC_CLASS_II_ANTIGEN_PRESENTATION	1.10333	6.9306	0.00894463	-1.73805	-0.126441	0.242811	0.685568	-0.105463	2.36601	2.81673	0.0680306	1.28282	1.97554	-0.467448	2.97113	0.419212	-0.169031	0.185431	0.19527	-0.551651	0.180678	-0.368612	3.36833	0.547708	1.45862	-0.173887	0.681899	6.03202	-0.376223	0.866097	0.135202	1.16792	4.70528	1.48476	-0.119159	6.51325	-0.420596	2.68188	0.85053	2.61887	0.144926	1.46449	7.06088	1.51362
REACTOME_GLUTATHIONE_CONJUGATION	0.466252	0.905769	0.608164	0.487787	0.413465	0.72255	-0.0553131	0.723173	1.75444	-0.366515	1.06471	0.369524	1.5735	0.0759787	1.77996	0.266591	0.438599	0.490429	0.533249	4.20452	0.425059	1.62298	0.171106	1.87351	1.93583	0.458264	0.028709	0.842152	0.464281	-0.0432206	0.464281	0.597643	0.251713	0.391452	0.646261	0.536683	2.32951	-0.61288	0.562131	2.11416	0.864936	1.17461	0.855969	2.85088
REACTOME_REMOVAL_OF_THE_FLAP_INTERMEDIATE_FROM_THE_C_STRAND	-0.00231249	0.743408	1.1553	0.67632	0.763142	1.23403	-2.41634	-0.506797	0.780028	1.1977	-0.552021	0.145711	-0.912182	0.161774	-1.28445	-0.558222	-1.42197	-1.00522	-1.9283	0.69136	-2.43154	-0.931156	-0.847475	-0.366546	0.129724	0.719627	-2.39761	0.355508	1.00902	-0.873642	-1.03816	-2.1397	-1.15922	1.14211	-0.502144	1.77975	0.872122	-0.590886	1.01895	-2.448	1.87895	1.17017	1.23565	-0.129118
REACTOME_SLC_MEDIATED_TRANSMEMBRANE_TRANSPORT	-1.21976	1.11365	0.991385	0.772225	1.72167	3.45679	-1.72325	-0.154924	2.12488	-1.37785	-0.266592	0.884608	-0.0552394	1.03254	2.6245	-1.66439	1.66104	-0.438127	1.89081	-1.10054	-1.22752	1.55175	-0.510915	2.67464	0.947021	1.79769	0.533921	-0.388883	1.47012	0.556772	2.12403	0.565669	2.85207	2.3059	-0.13469	3.75371	2.06143	0.244807	1.51004	1.73708	-0.406418	2.48227	2.10711	1.06936
REACTOME_AMINE_DERIVED_HORMONES	-0.503547	0.338038	0.0504862	0.529189	0.00782485	0.189504	1.11021	0.491234	1.03008	1.7853	0.27789	-0.3693	0.67728	1.47756	1.75019	1.08653	0.00697503	0.0863913	1.82855	2.92893	0.904534	0.590612	-0.106295	0.902784	-0.506724	0.038889	-0.76535	0.397702	-0.211178	0.2051	0.0260025	-0.311795	1.71417	-0.211697	0.518065	0.183447	-0.0795925	0.759721	1.11315	1.16903	0.439488	2.60381	3.35901	1.93063
REACTOME_NUCLEOTIDE_EXCISION_REPAIR	0.731315	4.13449	3.9392	2.11048	2.67664	5.8142	-1.57625	0.26926	0.528098	3.48148	1.44099	1.08185	0.206725	1.28277	1.44643	0.411748	-0.327177	-0.0638177	-0.133346	2.53593	-1.50447	-0.555584	-0.0776931	-1.83015	2.12161	2.62417	-1.56505	2.50467	3.50622	0.637774	-0.0800898	-1.05409	-0.168651	3.25647	0.244634	7.52201	3.15586	0.0795131	3.15001	-0.91674	0.12428	3.37391	2.08411	1.12348
REACTOME_THROMBOXANE_SIGNALLING_THROUGH_TP_RECEPTOR	0.622239	-0.314883	2.4195	1.91205	-0.55887	3.18841	2.49252	3.17218	1.96686	2.76994	2.66004	0.84382	4.08868	0.764078	4.92479	3.53323	3.54674	-0.357808	5.08582	1.64581	2.5211	2.82301	7.18551	2.80697	1.78934	-0.572731	2.44554	-0.128776	2.43229	1.63858	2.38155	2.06418	3.17288	0.824943	3.14225	5.17448	0.559233	2.28333	3.38638	2.79643	3.81179	4.79587	4.82059	3.59533
REACTOME_MRNA_SPLICING	1.09888	4.53853	5.36292	1.29511	8.1035	4.33852	-1.14324	3.52506	0.930727	4.31111	2.10087	1.63196	-1.2628	1.99377	2.12492	2.3817	7.38617	0.387563	3.93611	4.36648	-0.937089	-0.912087	0.114766	0.77475	4.73432	7.38617	0.820909	2.60106	5.1198	1.19869	2.97203	2.70536	7.19065	4.29497	0.312419	5.57147	6.63748	0.403799	4.02691	3.58199	4.50288	4.32179	3.36942	1.64997
REACTOME_PYRUVATE_METABOLISM_AND_CITRIC_ACID_TCA_CYCLE	0.560062	-2.43216	-0.5717	0.896805	0.615084	0.958703	0.219162	0.994018	-2.67464	0.1311	0.693878	0.565047	1.87505	0.332577	-0.0988832	0.661003	0.640675	0.629822	0.824935	0.748845	0.686465	0.282449	0.278543	-0.0752211	-0.45131	0.663206	0.25713	-1.85119	-0.28589	-0.848241	0.617426	0.847704	0.674205	0.651559	1.05978	-2.52764	0.875398	1.52598	-0.194087	0.799923	-0.244328	1.98081	1.20972	3.43449
REACTOME_PHOSPHOLIPID_METABOLISM	1.42652	-0.422404	-0.528003	-1.02038	-0.338422	-0.347305	0.946046	-0.0633724	0.610908	2.22502	1.50054	-0.448678	2.03271	1.54293	1.15744	0.729081	2.37118	-0.281209	2.7064	-0.898134	0.569746	1.07163	-0.278543	0.661849	0.0937408	-0.33259	0.970323	-0.269047	-0.804489	1.05022	-0.294417	-0.657631	1.19659	-0.596174	0.0149088	-0.316283	-0.690103	0.423434	0.596191	0.831275	2.44919	4.21145	5.58752	2.03813
REACTOME_TRAF6_MEDIATED_INDUCTION_OF_NFKB_AND_MAP_KINASES_UPON_TLR7_8_OR_9_ACTIVATION	1.14353	-0.0838235	1.86958	-1.44967	-0.264108	-0.303562	0.687429	0.27553	-1.14831	1.22812	-0.845388	-2.44378	0.3616	-0.709562	0.28193	0.544699	-0.379733	-0.147958	-0.0130644	-0.717307	0.263084	0.62579	-0.0708881	0.582533	-0.462726	-0.29772	0.666312	0.0820117	0.68349	-0.572194	-0.17157	-0.754791	-0.361461	-0.612895	-3.57445	-0.0268425	-4.0284	0.280802	1.85882	-0.808002	0.0760664	-0.998142	0.801494	-1.23642
REACTOME_DARPP_32_EVENTS	0.48608	-0.802022	2.00073	0.339619	-0.685994	-0.759695	0.217924	-0.012911	-0.101555	1.24303	-1.98848	0.659119	1.80241	0.834846	0.143072	0.0786848	1.25064	1.60755	1.35418	-1.37822	1.01678	0.73188	-0.226991	0.162109	0.445983	-0.709779	0.182765	-0.548252	0.873897	-1.39754	-0.64376	0.0816383	-0.736858	0.626177	-0.0646846	1.85109	-1.19414	2.2011	1.94218	1.23632	-0.544688	-0.952886	3.78967	0.658135
REACTOME_GLYCEROPHOSPHOLIPID_BIOSYNTHESIS	0.908045	1.83052	1.28517	-1.88915	0.89145	1.40588	0.576105	-0.671847	0.937376	1.83142	0.746022	0.868752	2.02499	0.722504	-0.794124	-0.344592	0.915552	0.95119	1.26202	1.14732	-0.0647492	0.0356755	-3.16054	2.56101	0.301131	0.895743	0.535318	1.61453	1.59475	0.88799	0.870327	1.23848	0.862707	1.00096	-0.618972	1.08589	-1.57486	-0.0952981	1.49714	1.23929	1.72775	2.73236	1.62924	1.11996
REACTOME_PHOSPHORYLATION_OF_CD3_AND_TCR_ZETA_CHAINS	0.135966	-1.19542	-1.47914	0.710404	0.893639	1.52384	-0.161476	-0.583509	0.829318	1.23334	-0.277857	-1.79125	1.5295	0.210267	1.66837	-0.5894	0.779579	1.15299	1.86941	0.778664	0.412247	0.0247569	0.349763	1.96496	-0.825554	0.833682	2.06398	-0.89689	-0.974522	0.51851	-0.648036	1.02857	1.48087	-2.18973	1.5685	-1.40656	-1.97743	1.42998	-0.910388	0.669203	1.8814	2.14268	2.02532	0.099539
REACTOME_ACYL_CHAIN_REMODELLING_OF_PI	1.78656	0.56152	0.371841	-0.130566	0.256193	0.505913	1.5131	0.554555	1.30907	1.1685	0.205424	0.161975	2.64234	-0.0563834	-0.534608	-0.16236	2.65208	0.307598	3.68132	0.16855	1.23972	1.80349	-0.0545319	1.36535	0.281534	0.249154	-0.358925	0.576101	0.230571	0.556593	0.226645	0.226093	3.30702	0.180429	0.579971	0.324633	-3.30371	0.882877	1.33535	1.65186	0.624964	1.43657	0.397848	2.42377
REACTOME_ACYL_CHAIN_REMODELLING_OF_PC	0.321207	0.912055	0.644502	0.342765	0.39908	0.701858	1.87555	0.732206	1.63881	1.66259	-0.0376206	0.421146	1.37412	0.159113	-0.113572	0.209359	0.382399	0.402645	2.82999	0.515166	1.66134	2.36506	0.162088	1.62938	-0.129345	0.387601	-0.0641315	0.862033	0.55217	1.02561	0.443488	0.503194	4.05308	0.436898	0.735694	0.540147	-2.92957	1.25565	1.72017	2.09502	0.863626	2.00245	0.827179	2.93716
REACTOME_ACYL_CHAIN_REMODELLING_OF_PE	0.390513	0.888726	0.576252	0.308592	0.421321	0.705771	1.97117	0.823335	1.6888	1.64155	-0.0389257	0.393804	1.42254	0.129422	-0.0998012	0.122207	2.74266	0.434289	4.13079	0.489367	1.61855	2.3218	0.158945	1.58498	-0.169963	0.430649	-0.130666	0.807268	0.561597	1.02176	0.443419	0.502312	4.0565	0.410991	0.737188	0.492198	-2.97046	1.11683	1.71953	2.05796	0.845551	2.02522	0.797415	3.0351
REACTOME_ACYL_CHAIN_REMODELLING_OF_PG	1.95899	0.761636	0.432117	0.0341196	0.287825	0.589756	1.62355	0.689225	-0.110889	1.36385	0.446517	0.186406	2.895	0.0502879	-0.397944	-0.00557937	2.66156	0.38014	2.56272	0.352477	1.44772	2.15269	0.0739882	1.35892	0.463587	0.293297	-0.273362	0.760813	0.282702	0.704349	0.330668	0.396047	3.83195	0.276104	0.658257	0.386549	-2.94595	0.977898	1.63993	1.75667	0.687945	1.71088	0.587383	2.63662
REACTOME_MITOCHONDRIAL_PROTEIN_IMPORT	0.654131	0.575042	1.24832	1.34206	0.924818	1.36013	0.414986	1.44115	0.909594	-0.404649	2.15153	0.727644	2.05402	0.825263	1.46117	2.48884	0.920217	0.84226	1.23418	1.1004	1.03239	-0.128789	0.377964	2.8415	1.0303	0.937923	-1.80231	0.102772	1.49184	-0.411852	0.814797	-1.66576	0.934981	1.05607	1.41209	1.17996	1.26135	1.90223	1.36362	1.15305	-1.26007	2.52916	1.8598	0.91083
REACTOME_SPHINGOLIPID_DE_NOVO_BIOSYNTHESIS	0.167782	-0.547659	-1.30333	0.396346	-2.11378	0.58983	-0.0608455	0.718185	-1.30922	0.722722	0.854592	0.387917	1.37769	0.0925416	-0.896171	1.6884	0.438127	0.465379	2.98698	0.479017	0.334305	0.73776	0.168234	1.5387	-1.08121	-2.11324	-0.0686704	-0.831668	-0.854854	-0.218182	0.415301	0.426876	0.390917	0.357185	0.700391	-3.33115	0.548822	1.2166	0.505465	2.07001	0.801412	1.1855	3.3069	0.203864
REACTOME_VIF_MEDIATED_DEGRADATION_OF_APOBEC3G	0.629241	5.89365	3.55099	0.552164	2.61008	-3.35605	0.380074	0.00953506	0.329272	1.99514	2.1895	0.895824	1.73663	-0.875662	2.21283	0.272786	2.16375	-0.073444	2.12201	2.02313	-0.182917	0.987936	-0.367524	-2.00298	0.819139	2.72091	0.386078	5.45742	3.34613	1.91005	2.74174	2.39539	3.47119	2.64192	-0.00912909	2.82508	0.932865	0.0786574	3.97392	-1.04512	2.25138	4.00976	4.02006	-1.834
REACTOME_3_UTR_MEDIATED_TRANSLATIONAL_REGULATION	1.04946	0.0149088	6.72315	1.14597	4.43255	0.103835	0.680812	0.12226	0.820347	1.61467	1.94302	1.51312	0.482046	-0.597371	2.06008	0.580202	3.68292	8.1035	1.96808	3.80527	0.228356	-0.247508	0.238919	0.631857	2.57231	4.30792	0.682714	-0.00975947	4.94495	1.11103	7.18551	2.83561	6.19635	3.86177	0.116248	4.76789	2.12817	0.27679	3.98208	-0.573111	-0.0144688	5.36849	5.6881	-1.35988
REACTOME_ACYL_CHAIN_REMODELLING_OF_PS	1.90477	0.687858	0.52552	0.0509407	0.308199	0.595119	1.69935	0.661377	1.4637	1.3652	0.490208	0.31698	2.88742	0.00914434	-0.326495	0.0124221	2.66389	0.370203	3.96831	0.402535	1.42384	2.19498	0.0390658	1.49773	0.566402	0.303289	-0.262586	0.774193	0.338243	0.744724	0.353475	0.361871	3.4807	0.232945	0.631678	0.39919	-3.10505	0.969636	1.49214	1.849	0.707301	1.77676	0.62586	2.65009
REACTOME_ENERGY_DEPENDENT_REGULATION_OF_MTOR_BY_LKB1_AMPK	-1.86041	-3.05228	0.658237	-0.901357	0.45522	0.813724	-0.20679	0.786225	-1.43739	0.667561	0.657522	0.290409	1.35302	0.430903	0.110722	1.60023	0.515677	-2.03858	1.58779	0.567585	0.206579	-0.251501	-4.31535	1.70114	-0.199836	0.461952	-0.218006	-2.23636	0.749033	-0.220174	0.458931	-1.15019	0.445082	0.519643	-1.17299	0.638923	0.629935	-0.682651	1.79957	1.98161	-0.737209	2.16084	0.956205	0.152837
REACTOME_GLUCOSE_TRANSPORT	-1.53799	0.654312	2.07924	0.252603	1.40204	2.5323	-2.25536	2.54218	1.69977	1.3202	0.732384	0.630544	0.831481	0.761728	2.39	1.60583	1.31807	1.82036	1.51619	1.35479	-1.91976	0.709693	1.05554	2.64258	0.191247	1.41392	0.25029	-0.655552	2.16312	0.00392908	1.66055	0.255891	2.34807	1.59631	-0.34796	2.66295	1.62903	1.94309	2.07134	1.27759	-0.659868	2.69829	1.43068	2.1171
REACTOME_SYNTHESIS_OF_PIPS_AT_THE_PLASMA_MEMBRANE	0.316301	-1.07747	-1.21364	-1.2614	-0.955011	1.82879	0.184884	-0.334107	-0.413715	0.770066	1.07372	-1.67467	3.14624	0.449467	2.03189	1.53045	0.897248	-0.758763	1.03053	-2.00667	0.805078	0.500488	-0.381412	0.0123101	-1.8	-0.917399	0.120501	-0.763177	-1.98441	-0.413368	-0.679251	-1.72217	0.0134928	-1.54399	2.42288	-0.760475	-1.62829	1.82426	-0.654264	-0.528779	0.858584	2.88425	2.92134	0.447059
REACTOME_STEROID_HORMONES	0.19025	1.41419	0.845112	3.00219	0.625684	0.930084	1.92356	-0.802834	0.43505	1.02105	1.10097	0.308924	0.118783	0.294908	2.51331	-0.704284	0.576383	0.616076	0.615032	0.625206	1.65907	0.0896654	0.574295	1.88773	1.12952	0.61101	-0.0329176	1.29224	0.86137	1.2715	0.626789	0.63881	2.40578	0.71775	1.16471	1.07141	0.837954	1.38179	0.876106	0.589461	1.33177	3.29718	2.42656	0.219646
REACTOME_TRAFFICKING_OF_GLUR2_CONTAINING_AMPA_RECEPTORS	2.13608	1.89779	-0.222128	0.605449	0.706386	1.4286	-0.280195	-0.620517	-0.787137	0.99362	1.08249	0.141215	1.69857	0.172482	0.90613	0.816402	2.6751	0.942007	3.90041	0.635145	0.313056	1.54909	1.01816	1.83929	-0.866892	0.709834	-0.233926	1.76961	-1.14592	1.36862	0.977149	0.905574	1.5052	-1.89882	1.56091	0.188078	0.817347	1.27378	1.06861	0.540073	0.39128	2.77015	2.074	-0.0465212
REACTOME_SIGNALLING_TO_RAS	0.561338	-0.620306	-0.95906	-2.30202	-0.565727	-0.701719	0.221622	0	1.78411	1.34899	-2.84143	-1.17272	1.91424	-1.38173	-0.5536	0.100087	-0.79959	-0.552705	-0.952816	-1.34327	-0.381541	0.769346	-0.217072	0.227474	-4.67474	-0.511147	0.241675	-0.445435	-1.56656	-1.27262	-0.541905	-1.38574	-0.740772	-1.07179	-3.47759	-0.354907	-3.64719	-0.168248	-0.159673	-0.145478	-0.470601	-0.849235	3.0271	0.737582
REACTOME_ION_TRANSPORT_BY_P_TYPE_ATPASES	1.83652	0.34912	0.123961	1.9414	0.0708881	4.62422	1.32788	0.4791	1.11794	-1.00652	-0.046676	-0.119415	0.975077	1.66354	0.940557	-0.290795	0.109978	0.0497614	-0.168982	-0.0114215	1.1335	1.83272	-0.0141436	1.11681	1.73446	0.0470211	1.33496	0.373888	-0.198707	0.397519	0.0880202	-0.18294	-0.173609	-0.147296	0.431661	0.135002	0.0135482	0.831716	1.2768	1.44936	0.41899	0.381931	0.163058	2.37093
REACTOME_AQUAPORIN_MEDIATED_TRANSPORT	0.894013	0.00327915	3.22856	0.967798	-0.383131	5.46715	2.64295	0.482876	0.57402	2.19333	0.711239	1.16342	2.34316	1.10359	3.92331	0.644771	1.83745	-0.316402	2.30699	2.42052	2.79035	1.49555	8.53869	2.77342	1.30167	-0.396746	2.6635	0.277568	1.66782	-0.684818	3.30224	0.767309	-0.465645	-0.781149	0.455011	5.10197	-0.73157	2.43038	2.66102	1.92	2.27257	0.966807	6.39075	1.28728
REACTOME_ADAPTIVE_IMMUNE_SYSTEM	-0.0967866	-3.69138	0.589992	0.0325252	0.331478	-2.8837	2.24516	0.634448	-2.04952	1.62662	0.478395	0.0880451	1.75371	0.147643	-0.7286	1.74474	0.294884	0.543449	1.93014	0.276453	1.72395	1.28375	0.840526	-0.520714	-0.153081	0.276453	2.36696	-2.45129	0.66836	-1.96215	0.504683	0.251981	0.467281	0.544288	0.64376	0.911931	0.362304	1.02173	1.71022	0.319863	0.782712	2.0408	2.2836	-0.0141436
REACTOME_IL_7_SIGNALING	0.010449	-1.61866	-1.75161	0.501964	-1.23471	1.1938	-0.3407	-0.772963	-0.902382	-0.0436057	-0.0389052	-2.09101	1.61455	0.124113	0.5381	-0.813357	0.661377	-1.06858	1.54493	0.613911	0.239977	-0.301325	0.657853	1.67418	-2.80259	-1.23988	-0.363079	-1.31328	-2.51969	-1.06764	-1.1514	-0.725689	0.927816	-2.14169	1.19245	-2.93742	-2.14032	1.15986	-1.23547	0.517107	0.0996194	1.7678	1.73238	2.70165
REACTOME_SIGNALING_BY_ILS	1.39326	0.252489	0.0884207	-1.17419	0.0507746	0.122374	0.790467	0.299632	-1.06346	1.78797	-1.39255	-0.456553	2.5433	-0.43609	0.664602	0.682121	0.123587	0.0105415	0.596454	-0.326327	0.446227	1.74336	0.0969285	-1.43835	-3.0822	0.0793052	0.835148	0.235952	-0.241667	-0.336769	0.0823561	-0.685857	-0.0591109	-2.49515	-3.053	-8.13206	-4.70922	0.363666	0.990173	-0.541769	0.286865	0.734255	3.22946	1.80566
REACTOME_TRANSCRIPTION	1.85104	4.82406	8.48257	1.80131	0.00877092	8.03903	-0.857969	3.0219	1.22581	4.96048	0.242563	-0.22016	-1.14624	2.98941	1.18015	2.47849	5.32879	0.132254	4.56696	0	-0.641368	-1.51509	0	0.926603	2.58995	0.0338255	1.27195	2.89231	7.37831	-1.07098	6.39801	1.70542	0.245803	2.66956	0.468656	0.485381	0.0106741	-1.56534	4.68258	-0.108629	0.475953	-1.00133	0.556702	2.71442
REACTOME_CYCLIN_A_B1_ASSOCIATED_EVENTS_DURING_G2_M_TRANSITION	0.241891	1.35076	1.54301	-3.94085	0.922974	-1.01529	-0.0397355	-0.211408	1.21465	1.62869	-1.60503	0.417408	-0.295942	0.452866	-1.28574	-0.263064	-1.01615	1.24019	-1.4828	-0.5499	-0.724224	-0.571583	-0.230499	-0.13458	0.912907	0.9783	-0.043073	0.855563	1.42893	-0.422565	-0.828457	-1.79773	-1.18327	1.81513	-3.16132	2.87549	-0.219869	-0.41707	1.35888	-2.02892	-0.817781	-1.52346	2.13543	0.250901
REACTOME_ORC1_REMOVAL_FROM_CHROMATIN	0.826638	-0.122828	4.06337	-2.05455	3.26714	-3.24466	0.568091	-0.0165167	0.472132	2.38726	0.582567	1.09469	0.0451085	-0.574684	0.00837288	0.295587	-0.338724	0.00900487	-0.135232	2.50683	0.0288795	1.3434	-0.356925	-1.81639	1.20795	3.09025	-1.52357	0.0581448	3.94264	0.674727	0.022253	0.816113	-0.303555	3.15355	0.011181	2.91405	1.20933	0.154924	3.13547	-0.845889	0.0481628	2.27088	0.59944	-1.4338
REACTOME_SIGNALING_BY_WNT	0.881413	0.0302382	4.34587	0.817947	-0.254878	-3.58179	0.558179	0.216567	-1.32865	2.61545	-0.209762	-0.800378	0.20849	-0.656213	0.362204	0.462227	3.07477	0.0769076	2.68755	2.61524	-0.0453328	0.350795	-0.0952981	0.541552	0.196785	-0.286794	0.552848	0.148888	2.5493	0.736058	0.0690256	0.823262	-0.0605671	3.70327	0.20849	4.09817	-0.616131	0.166581	4.73766	-0.789481	0.158795	0.172228	1.00832	-1.52046
REACTOME_ACTIVATION_OF_NMDA_RECEPTOR_UPON_GLUTAMATE_BINDING_AND_POSTSYNAPTIC_EVENTS	0.698056	-0.640219	-0.835069	-0.765814	-0.600994	1.16791	0.39842	-0.0419131	-1.78789	1.61815	-1.70856	-1.03206	1.44502	-1.03456	0.238065	0.088876	1.25731	-0.452541	1.63172	-1.26145	1.17033	0.978218	-0.470108	0.313837	-1.41226	-0.596606	0.361253	-0.38631	-1.25999	-1.07779	-0.473515	0.360962	-0.665186	-0.976164	0	-0.529941	-1.05414	-0.0318277	-0.0869888	0.0924186	1.49406	-0.768773	1.87792	0.939148
REACTOME_SIGNALING_BY_EGFR_IN_CANCER	-0.661377	-5.81334	0.0324508	-0.895679	0.0316386	0.288916	0.921352	-1.99426	-2.86622	0.521644	-1.25578	-0.5	0.548146	-0.417767	-1.7805	-0.599767	-0.052778	0.138233	0.632449	-0.29821	0.515772	1.90312	0	-1.29101	-2.01568	-0.00461271	0.943837	-3.91415	-0.324702	-3.08709	0.0952981	-0.627866	-0.0663147	-0.228019	-2.03858	0.193525	-5.12163	0.393514	1.00677	-0.476919	-1.78395	0.850642	-0.133332	-0.893683
REACTOME_EXTRINSIC_PATHWAY_FOR_APOPTOSIS	0.0948736	0.24648	0.911764	0.484216	0.613135	-1.93904	-0.20506	-0.835406	0.287254	1.84312	-0.846876	-2.04503	1.78164	-1.69495	1.73246	-0.850005	0.620854	0.653584	1.72809	0.651224	0.234843	-0.213995	0.95119	-0.413142	-0.857683	0.559258	-0.238223	-0.195318	0.750737	-1.23412	0.67529	-2.58647	0.656157	0.790373	1.17516	-1.64437	0.722478	-0.637867	0.712517	-1.00243	1.26617	1.60641	0.498542	0.0377237
REACTOME_NITRIC_OXIDE_STIMULATES_GUANYLATE_CYCLASE	0.462788	-2.39282	0.935478	0.704136	0.588152	1.06927	0.0441081	0.990065	0.488063	1.0331	1.23975	0.529363	-0.154221	0.428026	-0.15308	0.492852	0.664099	-1.49549	0.746247	0.790837	0.499712	0.110463	0.296883	2.03059	-0.656835	0.586682	0.0194136	-1.73099	1.0406	-1.03179	0.684419	0.828925	0.594803	0.720214	0.980259	-0.837371	0.81932	-0.491172	0.873309	0.76799	-1.67816	1.77501	1.32971	3.1722
REACTOME_SYNTHESIS_OF_PIPS_AT_THE_GOLGI_MEMBRANE	-0.0848807	-2.45599	0.776429	0.25768	0.509483	0.911059	-0.319995	-0.840526	0.357314	0.629397	-0.147207	0.0957926	1.35098	0.152528	0.691864	0.432115	0.449544	0.602414	0.159346	-2.89047	-1.20977	1.37081	0.214286	1.59717	-0.422646	0.518769	-0.360197	-1.57426	0.681719	-1.13537	0.624381	-0.936732	1.16472	-1.12762	1.1011	0.942284	0.570098	1.06438	0.578333	0.384429	1.26115	1.29132	2.20251	-0.124546
REACTOME_TRANSCRIPTION_COUPLED_NER_TC_NER	0.75948	3.86107	3.77632	2.09925	2.57207	5.4792	-1.67239	0.247226	0.492447	3.2622	1.34451	0.980339	0.178316	1.11906	1.42787	0.370314	-0.44775	-0.152876	-0.361837	2.13048	-1.42606	-0.662904	-0.0839604	-1.99379	1.93845	2.41608	-1.60926	2.44282	3.35967	0.626455	-0.0919245	-1.11178	-0.17432	3.08205	0.238375	7.17928	2.70384	0.0485643	2.94623	-1.11471	0.114669	3.15287	1.96918	1.04083
REACTOME_NA_CL_DEPENDENT_NEUROTRANSMITTER_TRANSPORTERS	0.714839	-0.678609	0.362377	-1.80595	-0.601229	-0.858199	0.524144	-0.0819936	0.0196077	1.34162	-2.00578	0.851624	-0.312635	0.787143	-0.0907049	-1.15833	1.14534	1.34377	1.60912	1.44323	0.0669433	1.28234	1.19277	0.427384	-0.195326	-0.650282	0.577466	-0.469527	-0.288662	-0.916564	1.39471	-1.26458	0.464995	-1.16267	-0.0882879	-0.780004	1.66336	0.180516	0.937542	0.073411	0.925243	-2.2216	-1.36545	0.997402
REACTOME_VEGF_LIGAND_RECEPTOR_INTERACTIONS	-0.225755	-1.16225	-2.33906	0.162733	-1.80279	0.846203	-0.413107	-0.921244	-1.30803	-0.35538	-1.14138	-0.00872905	1.35157	0.0214884	0.67989	-1.06041	0.463461	-1.64646	1.38587	-2.92314	-0.00270667	-0.533458	0.636083	-0.532871	-2.21846	-1.83106	-0.428033	-0.35091	-1.87686	-1.45433	-1.64646	-1.15896	0.581501	-2.28752	1.03877	-2.05812	0.529599	1.01616	-1.6465	0.308794	-1.86711	1.29502	1.25166	1.1487
REACTOME_G1_S_TRANSITION	-0.54699	0.312374	0.159763	-1.171	5.17451	-4.06921	-1.04976	0.272372	0.813847	3.40612	0.502245	1.78932	0.529851	-0.410231	-0.674981	0.627272	-3.9004	0.216567	-2.58014	4.0975	-0.947321	-1.06304	0	-1.42819	1.92015	5.06883	-3.01464	0.284167	1.70523	1.20692	0.137838	-0.533023	0.138943	4.83665	-3.16454	0.236737	-0.297788	0.355078	1.10548	-0.419776	0.32026	0.732704	1.81583	-0.88659
REACTOME_INWARDLY_RECTIFYING_K_CHANNELS	0.524142	-0.497627	2.02381	3.1763	1.46109	2.3952	2.55231	3.33257	1.63304	2.23117	2.49568	0.645314	3.65824	0.48168	4.00456	3.80877	1.07481	-0.532632	3.67741	1.42301	2.57791	2.69434	4.60676	2.83631	1.57428	1.47124	0.315982	-0.262194	1.91935	1.36231	1.8401	1.79706	2.76846	0.476664	3.53009	3.55092	0.194624	2.31608	3.03588	2.6492	3.63881	4.47712	3.86842	3.66007
REACTOME_BASIGIN_INTERACTIONS	-0.11842	-0.581347	0.418944	0.0348015	0.320651	0.505913	-0.346338	-1.28359	-1.52592	-1.76566	-0.485257	0	1.51682	-0.187196	-0.724834	-1.30897	0.276301	-2.1513	0.0988031	0.357197	0.0501205	-0.533811	0.79083	1.37237	-1.25439	0.310875	-0.429337	-0.860361	0.323217	-0.497968	-2.18875	0.114053	0.198141	-2.48216	0.71643	-0.737281	0.367349	1.01327	0.387576	0.13262	-2.44473	0.833655	0.945012	-0.269342
REACTOME_CS_DS_DEGRADATION	1.46544	0.185506	-0.0300187	-0.416308	-0.0143854	0.087413	-0.618284	-2.01036	-0.554662	1.72311	0.368108	-0.174897	-0.973784	-0.38567	0.628117	-1.75672	-0.0331477	0.0272559	1.90081	-0.207001	-0.359986	-0.235903	-0.200194	1.02452	-1.20346	-0.0165474	-0.621631	0.303858	-0.183054	0.219892	0	-0.249663	-0.369274	-0.237991	0.377655	-0.0330417	-0.0551252	0.708838	0.986546	1.16497	0.304336	2.62447	3.25542	2.09376
REACTOME_CELL_CYCLE	-0.0173579	0.833034	0.537477	-1.2956	0.234206	-2.67819	-0.420942	0.700299	0.0338725	3.8467	-0.649312	-0.0304431	-0.692003	0.0697391	-3.2414	0.0647892	-3.41441	0.434811	-1.73239	0.495957	-0.16814	-1.72046	-6.82781	-0.469716	2.77137	0.259793	-3.00271	0.836433	0.534778	-0.508162	0.450965	0.331463	-3.17252	0.316228	-1.47465	0.60656	0.408266	-1.01613	1.66134	0.224544	-0.800307	-2.99977	-0.603586	-0.135831
REACTOME_NUCLEAR_EVENTS_KINASE_AND_TRANSCRIPTION_FACTOR_ACTIVATION	0.432338	-0.922168	1.61517	0.194975	-0.84226	-0.934737	0.154354	-0.179932	-0.256599	1.95796	-1.3007	-1.44628	1.8954	0.472349	-0.952612	-0.0395938	0.992032	-0.674768	1.11547	-1.84629	0.869287	0.593996	-0.265827	0.0597348	-0.657671	-0.831894	0.111439	-0.676123	0.438092	-1.42034	-0.622841	-0.0264622	1.91758	-1.38312	-0.120873	-0.588192	-1.52837	-0.239917	1.61931	-0.357442	1.04542	-1.28644	0.30778	0.619868
REACTOME_FGFR2C_LIGAND_BINDING_AND_ACTIVATION	0.00203701	-0.314328	-2.51282	0.0924443	-2.01144	0.742047	-0.285115	-1.26149	0.0176958	0.460493	-0.336866	0.134945	1.17406	0.0810959	0.873316	0.167093	0.378348	0.459571	1.38216	0.392883	0.0697012	-0.472354	0.194747	1.45555	-1.41215	-2.04796	-0.303094	-0.492639	-1.7707	-1.60731	0.490686	-1.25325	0.296336	0.39319	0.837132	-2.89732	0.473648	1.0101	-1.81817	0.347385	0.923897	1.05411	1.94504	-0.0398868
REACTOME_ABACAVIR_TRANSPORT_AND_METABOLISM	-2.10183	-0.0254493	-0.170413	-0.805573	-0.0815859	-0.0665547	-0.791859	0.275032	0.745466	-0.566869	-2.13146	-0.357538	-1.0936	-0.334379	-0.456256	-2.08715	-2.20136	-0.0927709	-4.08453	-0.380142	-0.558	-0.430877	-0.330105	0.876014	-0.637688	-0.173913	-0.847791	0.185431	-0.377898	-1.13743	-2.61886	-0.381173	-0.446834	-0.3145	0.286509	-0.153716	1.26099	0.621631	-0.370737	-0.454976	-3.30441	-1.193	-1.40764	1.80442
REACTOME_SIGNALING_BY_SCF_KIT	-0.936182	-6.23781	-2.68842	-1.5622	-0.140232	-0.146615	-1.28476	0.218986	-2.8471	0.0883397	-1.75961	-0.774614	2.41552	-0.768001	-2.2733	0.509708	-0.364009	-0.0665835	0.0238903	-0.686044	-1.16343	1.51106	-0.0548546	-1.82549	-3.75209	-0.126983	0.656538	-5.43247	-2.40971	-3.51992	-0.0347911	-0.843352	-0.24561	-0.52726	-4.19161	-4.00838	-4.30537	0.228904	-0.703658	-0.778943	0.107616	0.195855	2.44115	1.43625
REACTOME_DEFENSINS	0.158083	0.304534	0.861553	0.73155	0.662634	0.937622	2.13353	-0.771295	0.56046	1.0212	1.18875	0.252934	3.23957	0.131432	1.14853	-0.561108	0.536139	0.675004	1.85736	0.567421	1.75961	0.960585	0.947398	2.06526	-0.669089	0.615904	-0.0102711	-0.102642	0.792132	0.231814	0.685994	0.711619	0.763172	-0.629572	1.28279	-0.222326	0.678229	1.41773	1.95538	0.506439	1.39823	3.49052	2.62232	0.176974
REACTOME_BMAL1_CLOCK_NPAS2_ACTIVATES_CIRCADIAN_EXPRESSION	0.537584	2.13155	0.552807	0.387434	1.42167	2.23614	0.266868	-0.141955	-0.1593	-1.89648	-0.239037	0.67041	1.26303	0.692778	2.61708	-1.79706	1.1716	-0.556932	2.5675	1.32566	-0.403577	0.863363	1.80928	0.212813	2.44927	1.46109	0.307763	1.36975	0.847742	-0.0315292	1.55467	0.0671913	0.623286	1.76199	3.49096	2.94686	1.70003	-0.212029	0.884578	-0.162138	1.39439	1.8359	-2.65493	0.732344
REACTOME_P75NTR_SIGNALS_VIA_NFKB	0.243561	-1.20962	-1.53506	-0.234401	-1.03143	-1.23653	-0.086886	-0.465825	-0.611314	0.4262	-1.03488	-1.77637	0.611338	-1.48298	-1.82871	-0.445217	0.731315	1.04923	0.722527	-2.18731	-0.806231	0.191031	-0.831911	-0.117919	-3.36918	-1.02709	-0.0914374	-0.957895	-1.9913	-1.86276	1.04389	-0.42253	-1.51492	-0.266933	-0.447074	0.27079	-0.365834	-0.450613	0.159545	-2.097	0.606357	0.790165	-1.36352	-2.42493
REACTOME_KERATAN_SULFATE_KERATIN_METABOLISM	0.0760555	0.807754	0.463669	2.55661	0.373933	4.49233	1.57168	0.695547	1.66803	1.57992	1.53136	2.66827	1.47003	-0.0805497	5.30593	1.5523	2.97637	0.323212	2.75756	0.328936	1.5693	3.11192	4.74553	1.51146	-0.224833	0.319398	1.58549	0.716511	0.291972	0.952127	0.340394	2.01364	2.39761	0.176617	0.719504	0.52535	0.400431	1.11002	1.77598	3.72737	0.75257	1.95604	0.635733	3.00066
REACTOME_NEF_MEDIATED_DOWNREGULATION_OF_MHC_CLASS_I_COMPLEX_CELL_SURFACE_EXPRESSION	-0.151407	1.19566	0.828041	0.0718254	0.442511	1.02775	-0.469175	0.88647	0.0915978	-0.437706	-0.462271	0.0596552	1.20181	0.069108	3.58597	0.13642	0.526866	-1.35333	1.4195	0.493291	-0.0721111	1.96905	3.91208	1.3766	-0.583142	0.467642	-0.39374	1.02887	0.706612	0.874026	0.614605	0.256941	1.94047	0.361453	0.835406	0.744705	0.589926	1.03206	1.58835	1.77583	1.0652	1.08781	1.04268	-0.260433
REACTOME_METABOLISM_OF_MRNA	-0.557624	-2.16869	0.466099	1.78041	0.184619	-3.73579	1.12545	0.297241	-0.37491	2.20684	1.08542	-0.391666	-0.721733	-0.276453	0.349058	1.00259	3.43387	0.253764	2.72549	7.6744	0.754378	0.411819	0.257095	0.975538	0.542582	0.176218	1.1595	-2.16502	0.25185	-1.07674	0.271071	-0.12286	6.79869	0.198544	0.261973	0.627653	-0.0226837	0.606983	1.35959	-0.312588	0.426789	1.17929	4.92775	-0.851598
REACTOME_INFLUENZA_VIRAL_RNA_TRANSCRIPTION_AND_REPLICATION	1.06625	0.153572	7.30055	1.15006	-0.147979	-0.0573016	0.72592	0.338022	0.859798	3.07862	1.17707	1.42813	0.549408	-0.786208	0.961533	0.741961	4.50295	-0.131507	1.84458	-0.58684	0.328944	-1.10913	0.272239	0.665604	1.6182	-0.131678	0.723902	0.267659	4.53323	1.0867	-0.149983	1.05814	-0.196929	-0.203978	0.366255	0.530222	1.98709	0.349017	3.8062	-0.761482	-2.63102	0.530371	0.252219	-1.2982
REACTOME_N_GLYCAN_ANTENNAE_ELONGATION	1.11417	2.27796	1.14737	1.21022	-0.339124	2.95911	0.877669	0.172023	0.542389	0.207859	1.2609	1.39401	1.69627	1.15281	3.94642	0.623976	1.80444	2.02116	2.14068	2.17516	1.89021	1.88761	2.0355	0.738759	2.34479	-0.378579	0.966136	1.64453	1.53056	0.895864	2.03212	0.715811	0.784752	0.790249	0.171766	1.4042	2.33117	2.40954	1.68238	2.04301	1.58659	0.155036	-0.759196	1.56551
REACTOME_CDC6_ASSOCIATION_WITH_THE_ORC_ORIGIN_COMPLEX	0.0643557	-0.354643	0.571852	-0.87641	0.367221	-2.63316	-0.32095	0.861552	0.128916	0.444354	-0.307854	0.202552	-0.458152	-0.0444579	-3.9695	0.136906	-2.00656	-2.01689	-2.29769	1.99813	-1.23107	-0.562574	-3.84308	-0.54316	-0.390992	0.356905	-2.26929	-0.578401	0.407225	-0.223068	-1.95912	-1.02715	-2.3191	0.352992	-1.13046	0.669595	0.4562	-0.825064	1.67201	0.356688	0.958607	0.162638	-1.01717	0.0695159
REACTOME_ROLE_OF_DCC_IN_REGULATING_APOPTOSIS	-0.606559	-3.33286	0.0251807	-0.653501	0.0822582	0.183004	-2.68537	-1.73595	-0.597571	-0.414553	-2.90242	-2.32076	0.43598	-2.34565	-0.0731974	-0.443355	-0.104888	0.11433	0.46735	-1.78094	-1.88649	-1.2454	-0.305718	0.890158	-1.42435	0.0791024	-0.793958	-2.60691	-0.384076	-3.55171	-1.97491	-3.09073	-0.137386	-1.92913	-1.74795	0.145791	-3.29792	0.633353	-0.182277	-3.23223	0.475433	-0.00422732	-0.0299087	-0.787204
REACTOME_RIG_I_MDA5_MEDIATED_INDUCTION_OF_IFN_ALPHA_BETA_PATHWAYS	1.06821	-0.156517	1.73621	1.00441	-0.193556	-0.338531	0.623614	0.207918	0.477056	-0.0895968	-0.0287952	-0.67041	2.43509	-0.754318	0.112904	0.427788	-0.370203	-0.138246	1.18621	-0.788013	0.119399	1.43495	-0.0898027	0.48303	0.405315	-0.277977	0.692469	0.0173408	0.618802	0.792076	-0.159376	-0.750521	-0.474377	3.43215	0.20097	-0.13454	-0.638745	0.167397	1.9033	-0.841698	-0.0758552	3.456	-0.694674	-1.22047
REACTOME_P2Y_RECEPTORS	2.21149	2.1579	1.27831	4.42362	0.836871	4.20258	1.7648	1.89955	2.19954	2.06158	0.948766	0.0426306	3.48342	2.16519	6.25035	0.854649	2.76696	1.00698	2.90913	0.648913	2.79865	2.34956	3.25586	1.66386	0.115102	0.823459	1.7685	1.90785	1.01696	2.62218	1.02321	0.959905	3.39387	1.15702	1.94546	1.93238	0.892501	3.22872	2.13497	1.84811	1.97802	5.38291	7.13491	2.63998
REACTOME_E2F_MEDIATED_REGULATION_OF_DNA_REPLICATION	-1.12892	-0.651298	2.28031	-2.17975	1.597	-0.642761	-1.76068	-0.0413175	0.0339154	2.52348	-0.729325	0.841096	-0.099771	0.88827	-1.63918	0.130953	-2.55936	-0.569652	-3.08017	1.57426	-1.71714	-0.0133618	-0.322107	0.311546	1.73358	1.55579	-3.96964	-0.456314	2.40831	0.201318	-0.565032	-1.20681	-0.680991	2.31845	-3.62738	3.86957	-1.017	-0.081017	2.19428	-1.15737	-0.427495	-0.714584	0.986798	0.949047
REACTOME_NEP_NS2_INTERACTS_WITH_THE_CELLULAR_EXPORT_MACHINERY	0.437484	3.39248	1.97921	0.100459	1.36159	2.52583	-2.16812	3.14159	1.7028	2.23866	0.51772	0.570336	0.715983	0.742171	3.24932	1.44483	1.21754	1.67006	1.46632	1.35002	-1.9635	0.645207	0.978237	0.0682032	0.988169	1.31397	0.0782371	3.06056	2.13476	-0.0482492	1.61261	0.157842	2.51598	1.62113	-0.383131	2.58648	1.67348	1.99018	3.06948	1.18214	-0.657925	1.67711	2.40312	0.58462
REACTOME_G_BETA_GAMMA_SIGNALLING_THROUGH_PLC_BETA	0.494808	-0.404568	-0.96875	1.79753	-0.612793	3.07025	2.38705	0.265349	1.92116	2.62722	2.56788	0.770633	6.09626	0.584815	4.48368	1.98934	3.19208	-0.504683	4.9256	1.64135	2.45791	2.90015	7.38617	2.77593	1.63454	-0.6298	2.33739	-0.184773	-0.369524	1.54123	1.94543	1.92716	3.0202	0.687105	3.08887	4.46708	0.352536	2.11339	-0.130465	2.69812	3.56787	4.86858	4.33358	3.52913
REACTOME_P75NTR_RECRUITS_SIGNALLING_COMPLEXES	0.183715	-1.48184	-1.73562	-0.41252	-1.25124	-1.47101	-0.176572	-0.566211	-0.814769	0.118253	-1.20219	-1.85589	0.277732	-1.48078	-2.28683	-0.655452	0.65344	0.933252	0.553147	0.715644	-0.947171	0.0440653	-1.21719	-0.282036	-2.52001	-1.19259	-0.154566	-1.13803	-2.24353	-2.0353	0.888596	-0.675168	-1.6304	-0.484387	-0.556349	1.41708	-0.518942	-0.559525	0.00308282	-2.33184	0.343653	0.381754	0.94156	-2.55867
REACTOME_GABA_A_RECEPTOR_ACTIVATION	1.219	2.49249	-0.386455	1.23992	1.95027	3.1999	0.925788	0.189867	2.02558	0.303696	2.04286	-0.551597	3.23722	1.20825	2.45724	0.676392	1.8991	2.1502	2.57373	-0.62636	1.86076	1.95614	2.18053	0.74308	0.871145	2.09798	0.917392	1.80057	0.456418	0.913181	-0.247071	2.17505	2.09639	-0.633274	2.98371	1.3521	-0.524201	2.32418	0.627219	2.09303	-0.0387991	2.76864	4.32861	1.69007
REACTOME_CROSS_PRESENTATION_OF_SOLUBLE_EXOGENOUS_ANTIGENS_ENDOSOMES	2.52256	4.57685	3.05162	0.405193	1.9108	-3.253	0.308011	4.03006	0.219169	2.71837	0.918829	0.77981	1.89804	1.11679	2.84698	1.94673	1.71706	-0.111604	3.14996	1.69051	1.10143	2.72848	0.482748	0.295329	1.09668	1.99377	0.273179	3.96943	3.05178	1.69627	2.62837	2.07526	3.07667	1.46814	-0.224544	2.63862	0.694148	2.15532	3.70683	1.54795	4.31387	3.25037	4.40361	-1.9673
REACTOME_MUSCLE_CONTRACTION	-1.2343	1.14356	0.180011	1.66943	1.05343	0.364549	0.443983	-0.429923	1.3721	-0.103362	-1.88786	0.81096	-0.982081	0.703779	0.806806	-0.171629	-0.811366	1.2222	0.195924	-1.64435	-0.194584	-0.117346	0.781221	2.80681	-0.566203	1.04921	-1.53662	0.729762	0.60784	-0.0831986	1.2146	0.140466	1.93941	-0.111426	-0.431555	0.378404	-1.49487	2.19226	0.483456	1.29407	-0.934575	2.17937	2.6611	0.948541
REACTOME_HOST_INTERACTIONS_OF_HIV_FACTORS	1.31049	0.271131	0.236336	0.0474876	4.6534	-3.43908	-1.06858	0.171252	-0.781575	0.459827	-0.428476	-0.531927	0.515953	-0.300645	0.801501	0.748528	3.82022	0.236128	3.59302	-0.397448	-0.957642	-0.116309	-0.119159	-1.40585	-0.159985	5.03227	0.881165	0.297331	1.85654	-0.144076	0.237703	1.22391	0.202383	-0.298511	0.157091	0.225204	-0.176617	0.39625	1.11047	-0.33672	0.315058	3.23044	3.65602	-1.04054
REACTOME_PHOSPHORYLATION_OF_THE_APC_C	0.533301	2.50231	1.99333	-3.32255	1.5996	-0.697368	0.266633	0.29394	1.68862	2.44332	-0.8967	0.778251	1.90877	0.525404	-0.506658	0.312523	-0.895434	1.95133	-0.934331	0.052556	-0.280946	0.909	-0.181818	0.257677	1.63871	1.47465	0.279064	1.65124	1.9501	0.0850415	1.95133	-1.527	-0.73639	2.29176	-2.55431	1.96737	0.27131	-0.125192	2.05325	1.18784	-0.199068	-0.813033	3.02308	0.744472
REACTOME_HS_GAG_DEGRADATION	2.34179	1.14657	0.763929	1.64753	0.50483	0.84212	-0.147852	-0.986097	0.11722	1.92042	0.709992	-1.93453	3.16886	0.201452	2.79723	-1.03205	2.85358	0.548307	4.40744	0.661996	1.62169	1.59881	0.312562	1.59965	-0.153534	0.502268	1.84754	1.07672	0.672237	1.10761	-1.78996	0.484649	0.714972	-2.73845	0.972397	0.752707	0.719092	1.23409	0.659885	0.597628	1.06499	1.3803	3.28953	2.86463
REACTOME_G_ALPHA1213_SIGNALLING_EVENTS	1.05323	0.223783	-0.269479	-0.0373728	-0.171306	7.19797	0.730497	0.393781	0.702264	0.143106	1.07496	-0.640983	2.27719	1.37471	0.498738	0.688507	2.326	-0.0100565	2.77984	-3.86599	0.300447	1.55414	31.607	0.590605	-1.37835	-0.211494	0.712402	0.326164	-0.74595	-0.557266	0.0101715	-0.798567	2.38986	-0.63602	0.372257	-0.0481628	-0.435016	2.53437	0.639907	0.830401	0.328548	3.38753	6.84872	1.55408
REACTOME_METABOLISM_OF_CARBOHYDRATES	-0.439893	0.0598922	3.1341	1.81819	0.0839604	0.0645501	-0.755399	0.171106	1.10954	0.665079	0.274543	-0.348698	0.760017	2.24329	2.24161	0.951773	-0.0358287	-0.0387589	0.780004	-0.43337	-0.559549	2.28205	7.60418	0.822269	1.42346	0.0193203	1.12438	0.153526	1.82807	0.127982	-0.00766988	1.71515	-0.121383	-0.377047	0.136083	3.79628	-0.203904	0.655408	1.20838	1.65086	0.139388	0.945171	5.07384	2.45094
REACTOME_INTERFERON_SIGNALING	1.89863	0.337253	0.407885	1.72782	0.269625	0.276877	-0.861504	0.211112	1.09807	2.11059	1.00441	-0.294664	0.685043	-0.204251	1.01164	0.845373	3.24054	0.224733	3.9177	-0.178739	-0.790865	1.13738	-0.0708881	0.809709	-1.83298	0.207918	1.09893	0.245033	0.194299	-1.27412	0.234099	1.79537	6.72913	-0.032987	0.184619	-6.20279	0.112095	0.530849	1.44166	-0.0253574	0.328698	4.62161	4.11788	-0.579781
REACTOME_OPIOID_SIGNALLING	1.25327	0.405843	-0.242156	1.36554	-0.229416	-0.0381663	0.798932	0.545223	0.927273	3.00888	-0.511137	-0.54667	2.43234	1.74871	0.810551	0.821691	3.07617	-0.12017	3.3688	-0.53412	1.85917	0.817727	0	0.733799	0.814834	-0.209383	0.829458	0.446441	-0.534194	-0.338889	-0.0559893	1.17615	-0.160271	-0.331827	0.603626	0.253172	-0.452162	0.271883	0.837713	1.13361	0.519594	0.699916	5.16154	1.63581
REACTOME_ACETYLCHOLINE_BINDING_AND_DOWNSTREAM_EVENTS	1.21476	-0.143917	-0.309713	1.42123	-0.245244	-0.144084	0.974874	0.207978	0.61702	2.3207	-0.0335692	-0.484797	3.76457	1.2266	1.10389	0.799122	2.11244	-0.174284	2.61946	-0.637981	1.82246	2.07775	3.09566	0.835861	-1.39594	-0.263984	-0.858202	0.00778523	-0.673676	-0.08177	-0.127515	0.935133	2.40124	-3.94138	0.216782	-2.308	-0.480185	0.558215	0.756308	0.890701	0.061473	2.03019	2.64826	-0.884409
REACTOME_UNWINDING_OF_DNA	-0.0589315	1.1385	0.760348	-0.833252	0.546431	0.84457	-2.40339	0.921102	1.56907	2.76719	-0.313114	2.16076	-0.440894	0.071236	-1.18049	0.257848	-1.3353	0.486577	-1.9538	2.12512	-2.46175	0.412834	0.290957	-0.495715	2.31965	0.570101	-0.256646	1.14806	0.664339	2.11899	0.506382	0.364473	-2.55507	3.78971	-1.10554	2.45495	2.18695	1.11019	1.69333	0.39308	1.11373	0.479945	1.14159	-0.149434
REACTOME_ABCA_TRANSPORTERS_IN_LIPID_HOMEOSTASIS	1.30993	0.112829	-0.185146	1.57384	-0.103686	-0.130682	-0.788891	0.395382	0.784916	-2.27914	-0.731176	-0.494009	0.49718	1.24889	0.478214	-0.545144	-0.0689883	-2.64482	0.53099	-0.299589	-0.525403	0.481572	-0.267659	0.859946	-0.701823	-0.121846	-0.780113	0.180717	0.69877	1.1842	-0.133717	-0.47854	1.45777	-0.428802	0.408521	-0.0495509	-0.207001	0.612172	0.824517	-0.51769	0.223069	1.52933	-0.223263	-0.812079
REACTOME_INHIBITION_OF_INSULIN_SECRETION_BY_ADRENALINE_NORADRENALINE	0.614333	-0.277234	2.73221	3.31644	-0.518686	3.68106	0.421376	0.27735	2.13414	2.94693	2.74772	0.937525	3.88987	0.767352	4.81275	1.96724	1.40263	-0.42829	1.71303	1.67664	1.21598	1.93556	11.1355	2.89073	1.77757	-0.527989	2.44035	-0.036658	2.34127	1.70894	2.50983	2.28502	3.39529	0.916078	3.04627	6.16771	0.653383	2.47486	2.40978	2.97785	4.04985	5.13525	5.08836	3.55562
REACTOME_FANCONI_ANEMIA_PATHWAY	0.458587	0.883599	1.19034	-1.3695	0.796384	-1.47549	-2.12731	-0.324167	-0.676039	0.421637	0.942804	0.483016	-0.33998	-1.55282	-1.70677	-0.345357	0.737188	-1.10109	0.872436	0.857907	-1.99359	1.23213	-3.36902	-0.119335	1.06516	0.821626	0.0409011	0.520834	1.11109	0.610675	-1.10778	1.15958	-1.42525	1.50274	-0.361417	2.03628	-0.565032	-0.410603	2.27861	-1.9973	0.46308	0.776177	1.56321	-2.37506
REACTOME_SEMAPHORIN_INTERACTIONS	0.8803	-0.469315	-0.662755	0.803145	-0.378355	-0.473972	0.626908	0.0517088	0.314158	0.778633	-1.86236	-0.924818	1.75974	1.01448	-0.293741	0.41355	1.674	-0.207978	1.891	-3.59444	1.40381	1.22411	-0.389966	0.419843	0.115017	-0.410817	0.603352	-0.16019	0.112465	-0.88171	-0.246962	0.594689	-0.67092	-0.896825	-0.018768	-0.419843	-0.715268	0.0705967	0.228531	1.78712	-4.6356	-0.437335	-0.968049	1.15938
REACTOME_GLUTAMATE_NEUROTRANSMITTER_RELEASE_CYCLE	-0.274975	0.968204	0.470052	0.0199303	0.345841	0.580314	-0.480091	-1.0623	-0.15299	-1.8125	-0.618415	-0.131507	1.94403	-0.0368972	2.05138	-1.16771	0.260471	0.372206	1.21947	0.1889	-0.0981217	0.212194	1.41039	1.17025	0.475571	0.347735	-0.494234	0.910608	0.284347	-0.588581	0.312365	0.0497952	0.191514	0.633256	0.894374	1.09112	0.417556	0.960328	1.51101	0.0185174	0.947172	1.73629	2.02999	-0.285427
REACTOME_COMMON_PATHWAY	0.0640318	0.230951	0.969303	0.572924	0.613442	1.01022	1.87251	-0.796233	0.400717	-1.01461	-0.69324	0.185542	2.06673	0.252682	2.60419	-0.829318	0.689164	-1.56472	2.836	0.675298	1.63643	1.62801	1.33914	1.65372	1.06306	0.640626	-0.222099	-0.203691	0.919844	0.0684022	0.605426	0.572914	0.75078	-0.366898	1.20972	1.45485	-2.03918	1.33463	0.859602	2.08801	1.41746	1.81422	3.61183	-0.0122579
REACTOME_HIGHLY_CALCIUM_PERMEABLE_POSTSYNAPTIC_NICOTINIC_ACETYLCHOLINE_RECEPTORS	1.0541	-0.401639	-0.436206	1.14858	-0.340811	-0.419084	0.831252	0.0703249	0.467254	2.05834	-0.357216	-0.599396	3.25009	1.12249	0.692566	0.61126	1.77216	-0.266811	2.28835	-0.743513	1.8015	1.89467	2.30376	0.691324	-1.87232	-0.366957	-1.00754	-0.138509	-0.818443	-0.289759	-0.249908	0.67403	2.07355	-2.31418	0.144639	-2.20189	-0.677604	0.467203	0.440676	0.604858	-0.196138	1.69472	2.18884	-1.12202
REACTOME_PLC_BETA_MEDIATED_EVENTS	0.824577	-0.141895	-0.483701	0.778394	-0.441297	4.81168	0.550997	0.281939	0.415021	3.43312	-1.3203	-0.917649	2.21942	1.18917	2.43793	0.480479	2.02045	-0.31578	2.25487	-0.864936	1.42635	1.24891	-0.0548546	2.94431	0.121963	-0.376235	0.480192	0.0508047	-0.905634	-0.855687	-0.241359	0.702314	-0.465662	-0.655192	0.293577	0.00404891	-0.764616	0.0922995	0.361405	0.524235	2.23358	-0.183034	3.34065	1.15925
REACTOME_YAP1_AND_WWTR1_TAZ_STIMULATED_GENE_EXPRESSION	0.350393	1.44877	0.219489	1.18597	1.14434	1.7625	0.0686264	-0.440568	1.01129	-0.271046	0.035026	0.503547	0.333869	0.522428	1.34975	-1.94716	0.86325	-0.732237	2.16017	1.01109	0.619522	-0.438346	0.70976	-0.0180169	0.570446	1.11002	0.0909274	0.781216	0.412922	-0.489518	-0.637993	-0.28713	-0.0662833	1.14053	2.11691	1.59005	1.24475	-0.369159	1.51919	-0.487155	0.702974	1.05773	-2.25813	0.411925
REACTOME_TRANSPORT_OF_RIBONUCLEOPROTEINS_INTO_THE_HOST_NUCLEUS	0.42841	3.02503	1.92658	0.0462947	1.31477	2.32971	-2.18929	2.58695	1.59481	2.20174	0.498975	0.557877	0.73991	0.784465	3.01576	1.56238	1.32896	1.63775	1.36094	1.2911	-2.00738	1.50066	1.04501	0.0956513	0.880832	1.37887	0.174917	2.90676	3.1812	-0.0182876	1.63787	0.0867487	2.23083	1.6051	-0.384845	2.42719	1.66218	1.92202	2.96089	1.23538	-0.665957	2.58223	2.25051	1.9447
REACTOME_METABOLISM_OF_STEROID_HORMONES_AND_VITAMINS_A_AND_D	0.261246	1.50891	0.913129	3.12743	0.628627	0.963827	2.1039	-0.744116	0.523513	1.14511	0.501331	0.389345	0.25185	0.301895	2.57526	-0.599618	0.574367	0.653095	0.602309	0.670011	1.92841	0.183619	0.594289	2.02528	1.28383	0.648087	0.0864943	1.36717	0.883342	1.40577	0.654654	0.691148	0.884019	0.849942	1.16819	1.10102	0.859981	-0.505993	0.946188	0.643538	1.33763	1.08363	1.49187	0.362122
REACTOME_IMMUNOREGULATORY_INTERACTIONS_BETWEEN_A_LYMPHOID_AND_A_NON_LYMPHOID_CELL	0.65236	1.84224	0.623631	-2.39815	-0.554917	-0.815327	0.424959	-0.290228	-0.0343785	1.32406	0	-1.22578	1.53913	0.758974	0.849483	0.100665	1.21303	-0.501773	1.59888	1.43769	-0.251214	0.977648	1.9108	0.251577	-0.394223	-0.598191	0.337067	1.2286	-0.249083	0.0509236	-0.482846	0.15912	0.322916	-1.1096	-0.294618	0.988481	1.67935	2.11252	0.887207	1.28586	2.78647	1.79712	2.36337	0.82888
REACTOME_DCC_MEDIATED_ATTRACTIVE_SIGNALING	0.163629	-1.18204	-1.49867	-0.25304	-1.03048	1.62837	-0.162835	-0.352855	-0.513762	-1.47129	-2.55415	-1.76065	2.69319	0.247008	0.834782	-0.34663	0.774867	-0.834387	0.643809	-2.17748	0.498995	0.220807	2.05806	2.20036	-1.26956	-1.10784	-0.114499	-0.834446	-2.17223	-1.76987	-0.803838	-0.407826	1.57987	-3.13916	-0.295501	-0.917252	-1.88006	1.61869	-0.832916	0.714259	-0.816877	0.700364	2.57692	0.161852
REACTOME_RNA_POL_III_TRANSCRIPTION_TERMINATION	0.385224	2.69075	1.40586	2.73274	1.09888	1.81455	-0.00232496	2.75826	-0.481141	3.00168	1.79219	0.533952	1.26247	0.589608	2.69177	1.46427	0.948593	1.09667	1.12002	3.56554	-0.604092	-1.33249	-0.51558	-0.0131318	3.87467	1.14432	0.0518894	2.46264	1.61563	0.733979	1.1824	1.22366	1.79142	1.66829	2.52285	2.19149	2.73835	-0.390592	1.44967	0.986228	2.35774	2.86218	1.85437	0.436447
REACTOME_TRANSLATION	-0.724221	0.17157	6.74817	1.43099	5.24464	0.171242	0.839053	0.132254	1.02077	1.85669	2.33549	1.80928	0.653436	-0.425015	2.29481	0.758809	3.78124	8.4902	2.43353	6.16121	0.416273	0.01276	0.236572	0.771449	2.94295	4.69309	0.877838	0.13498	6.13527	1.30591	7.27825	3.04973	6.47071	4.40005	0.116411	4.85905	3.19681	0.431753	4.23165	-0.278653	0.145142	4.4744	6.23634	-1.00471
REACTOME_APOPTOTIC_CLEAVAGE_OF_CELL_ADHESION_PROTEINS	-0.0923918	-1.8865	-0.74333	-2.97688	-1.57419	-2.00517	-2.3978	-0.656278	-2.52717	0.718176	-2.43534	-1.86889	0.173006	-1.95947	-1.2332	-0.828263	0.416877	-1.31046	0.202309	-1.22077	-2.47435	-1.11999	0.736068	-0.515082	-1.02975	-1.61487	-0.375476	-1.45317	-1.84429	-2.34584	-1.25822	-2.5264	-0.580629	0.629201	-0.730926	1.07985	0.538443	1.11293	-0.459139	-2.90315	1.32821	-0.193446	-0.525374	-0.182396
REACTOME_ACTIVATION_OF_CHAPERONE_GENES_BY_ATF6_ALPHA	-0.31687	-2.82564	-1.35223	-0.3141	0.225245	0.341835	-0.548475	0.580848	-1.67309	-0.0509585	-1.01306	-0.228134	0.795405	-0.312144	-1.30369	-0.238948	0.110602	-2.12978	0.823108	-0.0861168	-0.323896	-1.00266	-0.0802572	1.13298	-0.188193	0.239704	-0.539691	-2.36612	-1.2043	-1.99952	0.253338	-1.68566	-0.0411903	-0.153171	0.602113	0.337456	0.1755	0.733857	-1.06495	-0.229564	-2.47876	-1.26315	-1.76257	2.05676
REACTOME_SHC_RELATED_EVENTS	0.343934	-0.813422	-1.11976	-2.73881	-0.676148	-0.887558	0.103393	-0.0457106	1.49322	-0.110156	-3.07778	-1.48561	1.67814	-1.50793	-0.93632	-0.100488	-0.910029	-0.634448	-1.21791	-1.56921	-0.60824	-0.381506	-0.254878	0.0561495	-3.90011	-0.680091	0.0804289	-0.539691	-1.79458	-1.54784	-0.642207	-1.71348	-0.932759	-1.24136	-3.25727	-0.544796	-3.94519	-0.341113	-0.494689	-0.410986	-0.507946	-1.20951	2.39131	0.46862
REACTOME_GAP_JUNCTION_TRAFFICKING	-0.100737	0.457281	-0.349968	0.405683	0.628441	1.29642	1.79979	-0.763072	0.540881	0.890141	-0.742849	0.120075	1.38191	0.0311551	1.80376	0.595792	0.568329	0.925638	0.294682	0.513855	1.56814	1.37319	0.276877	1.47391	-1.30677	0.662537	1.79421	0.144952	-0.294847	0.140488	0.919599	0.683785	1.18425	0.553736	-0.756541	1.17143	-2.41075	1.15191	0.889252	0.40327	1.5409	-1.67507	1.49768	-0.119045
REACTOME_POTASSIUM_CHANNELS	0.652234	-0.464056	2.14927	3.44096	1.61156	2.56085	2.63001	3.45969	1.93897	2.75119	2.76913	0.884672	3.87855	0.646677	4.42911	3.654	1.22474	-0.478018	2.69064	1.42151	2.56137	3.05804	4.1451	0.393727	1.97332	1.62369	0.486943	-0.279383	2.11454	1.74762	2.01895	1.88585	2.90417	0.630947	3.31114	4.05429	0.362051	2.37236	2.14361	1.4175	3.70268	5.01811	4.07302	3.8675
REACTOME_G_BETA_GAMMA_SIGNALLING_THROUGH_PI3KGAMMA	-1.38333	-4.87367	-0.865882	2.00706	-0.523404	3.54641	0.400431	0.338712	-1.59723	0.574687	0.162583	-1.03576	4.16662	-1.14222	1.86355	0.429547	1.39016	-0.337728	2.83751	-1.12836	1.25007	1.03818	-0.119159	0.320149	-1.21649	-0.556012	0.342474	-3.70988	-1.32301	-2.37667	-0.345749	-1.34003	1.39891	-0.944395	2.98574	-0.283355	-0.930195	-0.0478561	0.0113235	0.0768593	-0.0816969	4.26761	4.8317	0.947331
REACTOME_SYNTHESIS_OF_VERY_LONG_CHAIN_FATTY_ACYL_COAS	-0.402166	2.67982	-0.126404	1.57066	-0.141438	3.05027	1.11449	0.26385	-0.63888	1.49254	1.00863	1.67042	0.508637	-0.538226	1.9331	-0.548318	2.13137	-0.137505	2.87102	2.769	0.889116	2.16359	2.30061	0.924769	0.398509	-0.120027	1.09329	1.90163	-0.460371	-1.17731	-0.137895	-1.83329	0.951112	1.25873	0.327375	-0.128969	-0.157532	0.644644	0.886136	1.06127	1.77162	3.19119	-0.314469	-0.549709
REACTOME_NUCLEOTIDE_LIKE_PURINERGIC_RECEPTORS	2.358	2.45579	1.41164	4.70004	0.926603	4.42505	1.87663	1.94543	2.55414	2.3359	1.35139	0.295457	3.48963	2.37422	7.20526	1.04286	2.83776	1.08417	3.01463	0.795397	3.21959	1.64448	3.39613	2.15537	-1.52279	0.961978	2.01794	2.09017	1.32692	3.14484	1.10736	1.16176	1.96083	1.3259	2.08509	2.18637	1.06394	1.47773	2.35326	2.15514	2.12512	5.8272	7.23478	2.85417
REACTOME_ETHANOL_OXIDATION	-0.0909547	2.58342	-0.0323822	2.75308	-0.0571016	2.91221	1.2708	0.345151	-0.578674	0.641757	1.1892	1.77517	0.628046	1.39675	2.93286	-0.439679	-0.00458836	-0.0467434	1.85611	3.35089	0.91583	1.56071	-0.213714	0.97483	1.46679	0	-0.53974	1.79854	-0.287913	2.39837	-0.0366878	2.3749	0.972036	2.7596	0.319286	-0.0903193	1.44408	-1.1548	0.99021	2.6285	3.37103	3.44855	-0.169103	2.0599
REACTOME_BILE_ACID_AND_BILE_SALT_METABOLISM	-0.165879	-0.508685	-1.52369	0.113813	0.293011	0.534581	-0.335514	-1.31375	-0.00304292	-2.67864	-1.90641	-0.0221619	0.175081	-0.0961646	0.134404	-2.31088	0.301461	-2.49655	1.31017	0.200805	0.0787843	-0.400621	0.870343	1.39899	-0.307399	0.311648	-0.313667	-0.777492	-1.13874	-1.56229	0.310006	-1.46526	0.34796	0.463203	0.74204	0.860123	0.323125	1.0368	-0.861752	0.178925	-2.37791	0.955863	1.03576	2.85121
REACTOME_INTERFERON_GAMMA_SIGNALING	0.920737	-0.30999	-0.0531077	2.24614	-0.180949	4.80787	-1.79207	-0.190445	2.09601	2.32943	-0.311603	-0.786284	-0.130243	1.53516	0.945205	0.257987	2.18128	-0.0326338	2.5052	0.750386	-1.4698	0.285538	-0.523341	0.411124	-0.00984422	-0.154801	0.522714	-0.157481	0.809347	-0.896357	-0.0316386	0.684915	3.13595	-0.733967	5.89188	-4.61538	-0.553598	0.128425	0.620615	-0.864968	-0.101944	5.58639	2.70161	1.24798
REACTOME_GPCR_DOWNSTREAM_SIGNALING	-0.126723	-2.85614	0.478148	1.67337	0.537271	6.42263	2.38947	0.673415	0.279435	1.8308	2.62926	-0.157091	1.59253	0.0570134	0.0530227	1.8906	5.94862	0.384845	6.44881	-8.25668	1.50394	2.46304	0.123404	1.85191	0.775687	0.540361	2.37529	-2.62617	0.4627	-0.23494	0.405147	0.386186	2.71148	0.361341	0.72736	0.640727	0.536932	1.17434	1.84146	3.18459	0.804354	5.58637	7.89397	5.1748
REACTOME_TCR_SIGNALING	0.76275	-0.352795	-0.509742	-0.874976	-0.467536	-0.34896	0.462116	-0.0513665	-1.49611	1.77189	0.30853	-0.990521	3.01221	-0.827512	1.84139	0.159016	1.7101	-0.132107	3.2548	-1.11189	1.25068	0.194343	-0.495308	0.290373	-3.26814	-0.440722	0.382399	-0.165521	-0.874351	-0.945405	-0.145142	-1.14382	-0.653139	-0.960504	-0.0337762	-0.39188	-0.844893	0.0332535	0.175467	-1.09775	-0.158322	2.55281	1.07135	1.02
REACTOME_DESTABILIZATION_OF_MRNA_BY_AUF1_HNRNP_D0	0.704846	3.6071	3.53342	0.61203	2.59845	-3.3277	0.41513	-0.0279861	0.338096	0.783227	1.1439	0.912836	1.06284	-0.784544	0.73407	0.172437	2.10589	-0.0358799	2.28091	2.04888	-0.197443	1.99645	-0.777905	0.407885	1.55045	2.50983	0.461363	2.42289	3.24325	0.413894	2.71894	2.36155	3.40699	2.1304	0.0310114	3.63716	0.831899	-0.0279861	2.84363	-1.00965	0.0677387	2.93192	3.38431	-1.7801
REACTOME_TIGHT_JUNCTION_INTERACTIONS	0.0632592	0.789431	0.454172	0.274838	0.311284	0.523563	1.84919	0.670455	-1.44452	1.54415	1.35047	0.17417	1.35409	-0.0313203	1.6261	1.42716	0.288748	0.337728	1.52564	-3.65669	1.60366	0.587552	0.11707	1.48502	-0.278661	0.333667	-0.182836	0.729061	0.29746	0.920197	0.313889	0.266773	0.203416	0.241539	0.648607	0.50631	0.391177	1.03975	1.65709	0.312584	0.727251	1.88592	2.01962	0.080775
REACTOME_APOPTOSIS_INDUCED_DNA_FRAGMENTATION	-0.300444	-3.15953	0.358792	-0.361373	0.164361	0.486071	-2.28025	-1.61009	-0.284315	-0.0260025	-2.40319	-2.33577	-0.540324	-2.09048	-0.480998	-0.208612	0.173457	0.379379	-0.301446	-1.67759	-2.70823	-0.872459	-0.0202301	-0.654462	-0.976669	0.221459	-0.558116	-2.64005	0.0461989	-3.1033	0.375875	-3.03258	-3.38467	0.0548071	-1.7386	0.357225	0.128323	-1.0935	0.214771	-3.13822	0.618098	-1.20529	0.379206	-0.417484
REACTOME_CELL_JUNCTION_ORGANIZATION	0.714133	-1.02604	0.211961	-2.21291	-0.837066	-1.14355	0.56469	-0.31805	-1.53672	1.20383	0.210398	-1.19959	-0.382333	0.789451	0.389042	0.240435	1.05131	-0.771295	1.31517	-1.55453	-0.046062	0.1479	1.50244	0.395773	0.709045	-0.819903	0.497701	-0.792881	-0.631041	7.75413e-16	-0.83534	-0.0202536	0.0688437	-1.3116	-0.284371	2.13418	1.48191	0.0758664	0.675402	-0.0921256	0.839059	1.58929	0.871152	0.980826
REACTOME_FACTORS_INVOLVED_IN_MEGAKARYOCYTE_DEVELOPMENT_AND_PLATELET_PRODUCTION	1.19893	0.058569	-0.164208	-1.43981	-0.181818	0.0677273	-1.19466	0.210033	0.731853	-1.08254	0.41374	-0.557877	0.483494	-0.499554	0.466159	0.641214	-0.215862	-0.0373262	0.3383	-0.514532	-1.0719	-0.186197	-0.14646	0.581675	-2.24107	-0.144839	-1.21461	0.127554	-0.514601	-1.77061	-4.58338	-0.50685	-0.209478	-0.467385	0.226991	-4.14411	-0.402047	0.345691	0.901832	1.08021	0.171533	-0.720787	-3.75021	1.7929
REACTOME_HIV_INFECTION	2.13437	0.590182	0.351158	0.579802	5.39251	-3.6216	-0.693731	0.377026	-0.4814	0.968954	0.330929	-0.181916	0.977024	-0.0956074	1.13602	1.04427	0.169485	0.277361	1.19588	0.0492465	-0.619489	-1.43906	0	-0.982159	0.64575	5.40758	1.26789	0.456435	2.44486	0.272513	0.303167	1.89239	0.31442	0.00355786	0.429923	0.346217	0.137339	0.641608	1.38321	0.0417972	0.507273	3.52174	2.54796	-0.531773
REACTOME_RNA_POL_I_TRANSCRIPTION	0.869536	3.60042	3.43659	0.85178	-0.416784	5.36228	0.549143	3.27679	0.487523	3.28209	-1.12352	-0.867038	-1.7828	1.05343	0.0419997	2.152	1.86878	-0.235499	2.23402	-0.877219	-0.0354842	-1.55444	-0.0898027	0.451239	1.22696	-0.401796	0.559043	2.51394	3.25181	-0.639556	3.16862	0.84712	-0.374628	1.23071	0.328808	0.00335203	-0.755746	-2.29182	3.02419	-0.949705	0.0668983	-2.11155	-0.762453	1.2048
REACTOME_MRNA_DECAY_BY_5_TO_3_EXORIBONUCLEASE	-0.0796187	3.61284	3.82234	1.43225	2.72917	3.83171	-0.243919	1.03877	1.77614	2.65666	3.05028	2.35088	-0.37003	1.86329	3.79705	1.76219	2.86921	0.850534	4.01562	3.9312	0.180949	0.48678	0.262915	1.59811	3.39422	2.71968	1.6914	2.61239	4.348	1.05657	2.62348	1.96109	0.625259	3.76788	1.07697	0.928939	3.75584	1.12062	2.97997	0.318364	1.33072	4.78942	1.25311	2.76471
REACTOME_CELL_CELL_JUNCTION_ORGANIZATION	0.464403	-0.482357	-0.398445	-2.54925	-1.23245	-1.56145	0.293043	-0.547336	-1.95041	1.62206	-0.368008	-1.56334	0.684644	0.437641	0.217091	-0.029359	0.759794	-1.14665	0.973777	-2.13948	-0.478193	-0.178867	0.83534	0.15459	0.0926806	-1.22476	0.314309	-1.29571	-1.16002	-0.498053	-1.20706	-0.461846	-0.288675	1.06697	-0.541055	1.40694	1.05053	1.83866	0.141245	0.895721	1.74698	0.844896	0.0867221	0.661003
REACTOME_CGMP_EFFECTS	0.200194	-3.47871	0.513549	1.29653	0.309566	0.64806	-0.23573	0.650162	-0.0265265	1.46536	1.33497	0.343384	1.17581	0.107887	2.4137	1.48202	0.310953	0.344196	0.116006	0.430825	0.159844	1.29064	0.104274	1.42739	0.594621	0.312047	-0.234839	-2.59347	0.420368	-1.55048	0.395394	0.392831	0.103094	0.321614	0.642391	0.41513	0.455143	1.0942	0.415902	1.8606	0.753868	1.85963	3.04838	2.90574
REACTOME_POL_SWITCHING	0.15656	0.963185	1.32822	-0.393804	0.892131	1.49029	-2.34934	-0.483812	0.707129	1.34718	-0.295491	0.254522	-0.82965	0.275931	-1.07121	-0.566059	-1.28824	-0.805989	-1.80488	0.827867	-2.27487	-0.786882	-0.71934	-0.259937	0.419269	0.821447	-2.23486	0.616754	2.3053	-0.883062	-0.737042	-2.17644	-1.5059	1.18923	-0.46172	1.82041	1.0472	-0.494562	1.14871	-2.12956	2.02103	1.47514	1.32202	0.130567
REACTOME_MEIOSIS	1.14857	4.26514	4.4303	-1.44552	3.1445	-0.162583	-1.29127	3.64898	2.28659	3.95904	1.87555	1.47693	0.407412	1.2747	-0.95911	2.26788	-0.3386	-0.0308845	0.0840431	2.78783	-2.43963	-0.324808	-11.9138	0.577466	2.52236	3.17405	0.678678	2.61015	3.94959	0.901693	0.00745377	1.07075	-2.64442	3.56858	0.283933	9.27482	3.12419	-2.26741	3.43102	-0.829605	0.207625	2.33489	-0.609878	-1.16706
REACTOME_DNA_REPAIR	1.36577	2.66348	5.70731	0.0520148	3.87602	0.0759156	-1.09741	0.333649	0.815527	0.439772	2.28375	1.765	0.434322	-0.492447	0.716895	0.804043	-0.13713	0.165577	0.491234	3.85462	-0.952955	-0.072594	-11.9104	-1.38709	3.00832	3.55495	-1.20747	0.287722	5.24782	1.10821	0.195514	-0.57735	0.110602	4.26667	0.347576	8.81912	2.23651	-1.8138	3.77887	-0.623476	0.375404	3.09798	-0.140366	-0.98325
REACTOME_AMINO_ACID_SYNTHESIS_AND_INTERCONVERSION_TRANSAMINATION	-0.203978	0.407091	0.159045	-0.274446	0.155772	0.294384	-0.432141	0.475655	-0.358465	-2.11549	0.0313308	0.0342002	-0.701728	-0.327407	0.138062	-0.230815	-2.05705	0.189234	-1.50474	3.47108	-1.36661	0.0708389	-0.0624011	1.10626	0.890523	0.152507	-0.429198	0.531582	-0.0125206	0.467031	0.17757	-0.0923272	-0.239201	-0.0728662	0.486577	0.20933	1.84191	0.821224	-1.10304	1.46302	0.489464	3.07943	0.160895	2.41123
REACTOME_AMINE_LIGAND_BINDING_RECEPTORS	2.51632	4.05243	2.61791	4.55819	1.65909	2.96648	2.32594	-0.296883	1.90933	2.44129	2.33642	0.526883	4.08664	0.777551	5.83162	-0.0878971	3.66498	2.0318	5.18857	1.56728	2.33519	2.55753	1.52753	0.126266	1.15497	1.63775	0.122991	3.83694	2.34612	2.7247	2.09197	1.93019	2.81386	0.368838	3.70215	3.36094	1.81283	1.98364	3.41406	1.31077	3.72056	3.92738	5.96647	0.578557
REACTOME_GROWTH_HORMONE_RECEPTOR_SIGNALING	0.464991	-1.0519	-1.1907	1.5101	-0.828457	2.03404	0.0697391	-0.224954	-0.315927	0.943031	-1.34369	-1.43071	3.54485	0.7091	1.53523	-0.174078	1.07695	-0.791212	2.23675	-1.64985	0.76799	-0.401939	3.05111	0.0968432	-5.04311	-0.756523	0.0887949	-0.756065	-1.7946	-1.54784	-0.79959	-1.67466	2.03775	-1.08022	3.03273	-2.46192	-1.4256	-0.317526	-0.543752	-0.248854	0.937477	1.47419	2.38135	0.523962
REACTOME_UNBLOCKING_OF_NMDA_RECEPTOR_GLUTAMATE_BINDING_AND_ACTIVATION	-0.0640914	1.17817	0.677356	-0.831576	0.449265	-0.806108	-0.302387	1.05131	0.273868	-0.360958	-1.8079	0.103408	1.38419	-0.00192095	-0.292986	0.388839	0.528367	0.461432	1.46633	0.533478	0.124683	1.38557	0.303167	1.55934	-1.31193	0.489518	1.8205	1.13398	0.592804	1.05707	0.478754	0.49926	1.07035	-2.66358	-0.955011	-2.1638	0.615728	1.13882	0.607159	-1.07786	-0.333869	-2.02516	-0.669164	-0.0126408
REACTOME_OXYGEN_DEPENDENT_PROLINE_HYDROXYLATION_OF_HYPOXIA_INDUCIBLE_FACTOR_ALPHA	0.314226	1.46707	1.50313	-0.0403651	1.09004	-1.01379	-0.0503738	-0.195283	-0.334722	-0.212143	0.209457	0.417822	1.72104	-1.73473	-1.10766	-0.188854	0.953484	1.20706	0.974466	0.956781	-0.654705	0.390298	-0.229416	-2.47442	0.0193928	1.08784	0.0320695	0.919101	1.42253	0.841572	1.08566	-0.199102	2.08839	1.94551	-0.111932	1.29336	-0.210975	-0.293652	1.40186	-1.82073	0.891426	1.23276	2.2672	-2.48083
REACTOME_SPHINGOLIPID_METABOLISM	0.521691	-0.159844	-0.748464	0.969719	-1.62777	-2.25207	0.33616	0.980196	-0.867218	1.31289	1.00564	0.576288	0.233189	0.423689	-0.120838	0.864243	0.645397	0.628252	0.850877	0.738066	0.870884	1.52568	0.250398	2.25134	-0.294162	-1.75546	0.311501	-0.342137	-0.347163	0.433868	0.589668	0.777607	0.652018	0.613117	0.960769	-2.62687	0.752442	1.70472	0.939835	0.812692	1.16262	1.96173	1.15969	0.700435
REACTOME_MTORC1_MEDIATED_SIGNALLING	0.0251392	-2.06193	-1.89109	0.516132	-1.58857	1.09727	-0.260944	-0.735413	-0.882591	0.76575	0.101497	0.215709	0.0684297	0.0935307	-0.302536	0.581978	0.601159	0.722707	0.38742	0.560999	0.188502	-0.273803	-1.63189	-0.443372	-0.125145	-1.53556	-0.2599	-1.49765	-1.46798	-2.05799	-1.34515	-0.647482	-0.203757	0.770086	1.31615	1.30567	-0.837608	-0.707519	-1.31546	0.528485	-0.0751106	2.43536	1.80495	-0.0379522
REACTOME_ADP_SIGNALLING_THROUGH_P2RY12	0.533452	-0.37237	2.26453	3.31316	-0.548079	3.1977	2.53717	0.288123	2.07563	2.69538	1.75108	0.731951	5.83874	0.687429	4.71159	0.299225	3.32266	-0.44614	5.23958	1.55945	3.94661	2.77835	8.39217	2.86069	1.69689	-0.59583	2.41939	-0.108155	2.16683	1.59229	2.29985	2.09257	3.3493	0.696581	2.96617	5.10151	0.485032	2.5441	3.20005	2.73891	3.54219	4.89252	4.67841	3.45867
REACTOME_ANTIGEN_PROCESSING_CROSS_PRESENTATION	0.834017	2.30858	1.93785	0.867375	-0.264077	-3.41691	0.537813	-0.0155982	0.553176	2.51884	0.645055	1.10817	0.986025	-0.656233	-0.209857	0.38655	2.51139	0.105004	2.75489	-0.729979	-0.00283411	1.31177	-0.956927	0.507559	1.80788	-0.241359	0.531791	0.150756	2.33071	0.693179	3.09874	0.786465	3.99626	-0.896682	0	3.45038	1.32514	0.172221	3.13415	-0.83738	0.076915	3.19658	2.72556	-1.52928
REACTOME_CLASS_B_2_SECRETIN_FAMILY_RECEPTORS	1.22554	0.113664	4.86938	2.46265	-0.163345	-0.249301	0.786622	0.325136	-1.12062	2.97714	2.96812	-0.498611	4.7537	1.95737	6.08214	2.33278	2.62865	-0.155752	4.63159	3.62899	1.80294	1.74356	11.1355	2.79511	0.733498	-0.0938302	0.827144	0.234792	3.01435	2.47559	4.68829	3.14273	5.4127	1.93361	0.343401	15.3399	-0.398918	2.66294	4.69635	2.87187	5.31688	7.06613	8.92859	1.77737
REACTOME_GENERATION_OF_SECOND_MESSENGER_MOLECULES	0.442659	-0.846884	-0.9772	0.00521648	-0.838795	-0.721574	0.135823	-0.42829	1.37485	0.871342	0.397789	-1.43622	1.99732	0.761251	1.08845	-0.256744	1.04921	-0.457818	2.33389	-0.330601	0.778021	-0.459205	0.761432	2.51293	-3.04586	-0.797911	2.31037	-0.618608	-1.42106	1.19913	-0.476607	1.64724	1.97765	-1.53771	-0.468521	-0.994135	-1.51316	1.78776	-0.413467	1.04922	-0.638644	3.16737	2.9092	0.595351
REACTOME_ERK_MAPK_TARGETS	0.337911	-1.07367	1.47919	0.0489247	-0.968512	-1.03768	0.0643693	-0.136396	-0.395896	1.73708	-1.39307	-1.44206	1.87139	0.393469	-1.17894	-0.127515	0.922974	-0.819903	0.992978	-1.92541	0.680037	0.510416	3.56351	-0.00747688	0.163096	-0.900885	0.0615101	-0.746438	0.373671	-1.51036	-0.814813	-0.0715784	2.05237	-1.44278	-0.133882	-0.64839	-1.63906	1.79552	1.34497	-0.418865	0.877202	-1.39926	2.10241	0.448789
REACTOME_MITOCHONDRIAL_TRNA_AMINOACYLATION	-0.0649799	3.59168	4.22363	1.13223	2.95148	4.23853	-0.250183	0.583874	2.8194	1.2873	1.85935	2.26731	-2.23158	1.72802	2.18515	0.0178695	0.207428	0.290596	0.11283	0.233901	-1.12023	1.11406	0.0279861	1.37855	3.08819	2.69112	-0.219813	2.31518	4.07162	3.12633	0.250642	3.47673	3.83252	1.92733	0.602534	4.72679	4.11112	0.944395	4.08192	3.39666	0.583152	2.44767	5.5036	2.80404
REACTOME_RAF_MAP_KINASE_CASCADE	0.154354	-1.09151	-1.5561	-2.68229	-0.89656	-1.20243	-0.160589	-0.250188	0.879672	1.48261	-2.5647	0.344015	0.982555	-1.65187	-1.50185	-0.318886	-1.22246	-0.888222	-1.54444	-1.96065	-0.831948	0.23056	-0.555788	-0.157697	-2.24315	-0.904097	-0.113125	-0.864467	-2.20024	-1.75958	-0.962711	-1.97331	-1.13662	-0.110249	-2.92926	-0.952776	-4.28169	-0.486469	-0.883859	-0.754419	-0.827922	-1.69001	1.68733	0.139561
REACTOME_PLATELET_ADHESION_TO_EXPOSED_COLLAGEN	-0.0690168	-2.17629	-1.96532	0.463471	0.619382	1.07156	-0.303489	-0.72736	-0.97515	-0.13494	-2.41432	0.00953506	1.77952	0.0387589	0.519155	-0.895607	0.60401	-1.31915	1.55788	-2.57257	0.176934	-0.327752	1.16078	1.57166	-0.912953	0.658087	-0.269054	-1.49864	-1.74289	-0.0175709	-1.35985	0.641529	1.02442	-2.00582	1.36579	-1.35003	-2.34709	-0.694442	-1.41854	0.507489	-1.45584	1.60422	1.8086	2.58382
REACTOME_REGULATION_OF_INSULIN_SECRETION_BY_GLUCAGON_LIKE_PEPTIDE1	0.80889	-0.0226837	3.06198	0.870453	-0.418435	4.51102	2.63223	2.86829	0.455406	3.24067	0.552128	1.18769	2.27705	1.10574	3.67016	2.15917	1.67977	-0.333333	2.26172	2.25312	2.97374	1.30615	31.607	2.83949	-0.738525	-0.420084	2.62252	0.142561	1.59015	-0.800505	2.98345	0.659622	-0.475953	-0.70072	0.427594	4.55489	-0.791193	2.5167	2.7818	1.85481	2.14905	0.853595	6.12688	3.95366
REACTOME_INTEGRATION_OF_PROVIRUS	-0.540074	0.173711	-0.00469099	-0.608948	-0.0429454	-0.0149396	-0.717619	0.433868	0.857525	-0.350923	0.142432	-0.39391	-0.945523	-0.545906	-1.76357	0.888977	-0.0389279	-0.0537431	-1.70365	-0.114028	-1.76853	-0.361379	-3.4026	-0.938867	-0.451067	-0.0880451	-0.777177	0.271138	0.844612	-1.09553	-2.57327	-0.377323	-0.172595	-0.258917	0.408021	0.0747232	-0.162171	-1.25333	-0.213977	-1.77944	-2.95742	0.880936	0.0226489	-1.94032
REACTOME_SEMA3A_PAK_DEPENDENT_AXON_REPULSION	0.176732	-1.41742	-1.49962	-0.333452	-1.15848	-1.16355	0.0298349	-0.423916	-0.623612	-0.639541	-2.59578	-1.87383	0.578127	0.23677	-0.330903	-0.476699	0.713023	-0.851723	0.626085	-2.27875	0.519234	0.156706	1.15369	2.05889	-0.464639	-1.21992	-0.042679	-0.992863	-1.13546	-1.81566	-0.902105	-0.429445	-1.55673	-1.85193	-0.470502	-1.06552	-2.00007	-0.528297	-0.969993	0.645829	-3.83936	-1.07072	-2.36343	0.265731
REACTOME_PREFOLDIN_MEDIATED_TRANSFER_OF_SUBSTRATE_TO_CCT_TRIC	0.526507	1.3486	1.42825	-0.00381311	1.14832	1.51039	0.183791	1.85128	-0.517891	1.76122	-1.3907	0.54534	0.416848	0.462858	1.35653	1.27197	0.950947	-0.900885	1.15227	1.16124	0.866792	-0.460486	0.653095	0.0399787	1.77159	1.20303	0.139251	0.557913	1.52271	0.779483	1.11452	1.1519	1.20177	1.05745	-0.489261	1.64375	1.42675	2.02533	1.44734	1.05991	-1.01556	-3.06983	1.33828	0.633081
REACTOME_SIGNALING_BY_FGFR_IN_DISEASE	-0.585843	-6.20242	0.0112595	-0.853464	0.0410737	0.184415	1.03667	0.391085	-2.80915	0.554488	-1.06429	-0.398914	0.634621	-0.347524	-0.393804	0.97092	-0.0253266	0.112333	0.75935	-0.318896	0.600945	0.989112	0	-1.31899	-1.94855	-0.00894463	0.970578	-4.33129	-0.256843	-3.03551	0.0170413	-0.523372	-0.0951001	-0.0415964	-2.05194	0.143444	-6.19987	0.446217	1.22325	-0.364654	0.386994	0.897929	2.01577	-0.729628
REACTOME_ACTIVATION_OF_GENES_BY_ATF4	0.361982	-1.70072	0.031588	0.958927	-1.08882	1.344	0.0487667	-0.651031	-0.574809	1.5636	-0.0257083	0.481481	0.362426	0.454092	0.894164	-0.502499	0.981379	0.856214	1.09228	1.07473	0.698806	0.362991	0.634448	-0.0795031	0.612228	-1.1135	0.0377392	-1.28717	0.25502	-0.600688	0.866783	-0.514129	1.0948	1.04184	1.45998	0.0445576	1.18304	1.81253	0.265897	0.933702	1.62203	0.78991	0.279264	0.429444
REACTOME_P75_NTR_RECEPTOR_MEDIATED_SIGNALLING	1.02068	-0.274381	-0.514718	-0.352208	-0.345045	-0.440282	-1.41538	0.0782195	0.501398	-0.220684	-0.131366	-0.886109	0.316992	-0.760811	-0.0711953	0.458578	1.93728	-0.207582	2.08105	-0.96339	-1.25008	0.494612	-0.187608	0.451818	-1.664	-0.293132	0.620033	-0.141638	-0.859297	-3.46337	-0.218117	-0.871292	-0.593669	-0.818132	0.0725264	-0.235318	-0.750641	0.223676	0.385335	-0.988105	-0.142857	-0.188138	-4.70219	-1.3867
REACTOME_ZINC_TRANSPORTERS	0.87895	3.2666	2.13129	-1.41582	1.50655	2.33796	0.69177	2.45521	0.216045	0.714125	0.0564499	1.0314	-0.103976	0.874445	1.74085	0.441432	-0.585068	1.57419	-0.317415	1.82099	0.343819	0.812059	1.47173	0.537829	2.07107	1.56129	0.757551	3.02059	2.15885	1.67726	1.7679	1.857	1.90038	1.90034	-0.0529238	2.59683	2.00316	2.31994	3.38591	1.65861	3.05351	-1.15219	1.6044	1.1874
REACTOME_P130CAS_LINKAGE_TO_MAPK_SIGNALING_FOR_INTEGRINS	0.208817	1.11091	-1.1984	1.03899	-1.01126	1.60981	-0.090556	-0.503826	0.878842	0.551133	-3.43413	0.29821	2.22693	0.296022	1.29747	-2.05362	0.863045	-0.84226	1.99891	-1.92731	0.496832	0.167073	1.14901	2.40413	-2.27556	-0.877468	-0.112438	0.516938	-1.98777	-0.665348	-0.833632	-0.538914	1.24078	-3.02847	-0.485071	-1.11176	-1.70429	1.59702	-0.72308	0.836432	-0.943968	2.47314	2.39759	0.13462
REACTOME_RESOLUTION_OF_AP_SITES_VIA_THE_MULTIPLE_NUCLEOTIDE_PATCH_REPLACEMENT_PATHWAY	0.0583074	0.606716	1.04211	0.770085	0.741953	1.18419	-2.33668	-0.597505	0.575367	-0.684452	-0.521004	0.249533	-1.30531	0.0973845	-2.4551	-0.645664	-1.53491	-0.889082	-1.86443	0.75433	-2.33516	-0.866525	-1.71377	-0.256545	0.117489	0.66402	-2.29517	0.224583	0.960098	-0.97271	-0.973706	-2.25529	-1.70217	0.732005	-0.60401	1.22709	0.855535	-0.4394	1.07047	-2.55468	1.64496	1.07536	-0.20466	0.0527882
REACTOME_PROCESSING_OF_CAPPED_INTRONLESS_PRE_MRNA	0.307524	3.04246	1.85954	2.8072	1.18484	2.27499	0.00877092	3.20941	3.30322	4.1053	3.02583	0.483494	1.76867	0.64217	4.81609	3.6713	1.13505	1.55956	1.15206	1.14881	0.742249	-1.28091	3.4381	2.65611	4.10097	1.21714	0.0478561	3.01143	1.89842	-0.206784	1.62625	1.58907	2.34902	3.74862	3.20857	3.9373	1.35963	-0.295225	2.80407	1.09	3.14767	4.28958	3.72642	0.364798
REACTOME_ADENYLATE_CYCLASE_INHIBITORY_PATHWAY	0.373367	-0.71419	1.78491	4.40481	-0.768001	2.4065	2.33898	0.0804226	1.66125	2.06229	1.99188	0.517972	1.86162	0.498481	3.75856	1.83715	1.08567	-0.603537	1.14254	1.24129	2.17839	1.58463	4.71761	2.48068	1.26936	-0.774597	2.33083	-0.433738	1.6834	1.23004	1.59172	1.57372	2.59766	0.465124	3.06352	3.89812	1.53912	1.89244	1.65081	2.4242	3.17694	4.37481	5.87689	3.30336
REACTOME_FGFR1_LIGAND_BINDING_AND_ACTIVATION	0.185607	-0.255157	-2.38975	0.249568	-2.04736	0.857938	-0.196116	-1.2639	0.132784	0.606836	-0.140785	0.287722	1.33656	0.162246	0.917338	0.187966	0.444644	0.553422	1.56949	0.476264	0.212017	-0.333411	0.208514	1.60109	-0.213082	-2.04509	-0.287993	-0.563886	-1.81878	-1.46354	0.531927	-1.05794	0.306084	0.438766	0.751699	0.68316	0.561161	1.07964	-1.66795	0.46382	0.941749	1.15266	2.00248	0.214943
REACTOME_MRNA_DECAY_BY_3_TO_5_EXORIBONUCLEASE	2.17927	1.22225	2.29074	2.69195	0.597172	0.961168	1.85705	0.890024	1.90592	1.84935	3.98824	2.31398	-0.240665	0.199845	2.98099	1.80745	0.753165	0.614532	0.638644	3.8258	1.55622	0.629057	0.316482	-0.421865	4.33522	0.684154	1.79291	1.05087	3.12513	3.53261	2.84622	3.4369	3.9822	2.30128	0.934162	3.93233	2.34462	1.209	2.82147	0.515725	1.07777	4.7048	1.41471	-0.0715784
REACTOME_THE_ROLE_OF_NEF_IN_HIV1_REPLICATION_AND_DISEASE_PATHOGENESIS	0.409304	-0.922143	-1.02253	1.49743	1.29652	-0.620076	0.127535	-0.260831	-0.232412	-1.12943	-1.33979	-1.40284	2.12093	0.72472	2.07677	-0.180013	1.05978	-0.573829	1.1963	-1.55704	0.809361	-0.387085	0.980196	2.65756	-1.00275	1.20208	0.140828	-0.653493	-0.413953	-0.158478	-0.597916	1.56704	2.32807	-1.34129	3.024	-0.840824	-1.33334	1.97204	0.680473	1.09094	-0.608308	2.34824	2.91345	0.622645
REACTOME_SIGNALING_BY_ACTIVATED_POINT_MUTANTS_OF_FGFR1	-0.089335	-0.410526	-2.65946	0.0577543	-2.0485	0.725609	-0.304909	-1.50123	-0.0246219	0.407321	-0.470587	0.103945	1.08527	0.0161927	0.792215	0.0971638	0.389249	0.496702	1.4604	0.369474	0.0794638	-0.524651	0.148583	1.39709	-0.510915	-2.10325	-0.356664	-0.594867	-1.92853	-1.60754	0.490174	-1.18275	0.164056	0.340842	0.737309	0.602132	0.480474	1.02231	-1.97182	0.301264	0.829963	0.935085	1.8342	0.018168
REACTOME_P53_DEPENDENT_G1_DNA_DAMAGE_RESPONSE	0.696483	-0.176203	-0.324702	-2.33192	-0.37969	-3.3486	-1.65647	0.0444918	0.384771	2.05794	0.329352	-1.01995	0.111879	-0.806328	1.24357	0.168464	-0.436436	-0.00828897	-0.395935	2.11437	-1.53138	0.161975	-5.49219	-1.93032	0.922364	-0.377964	-1.72371	-0.0100636	0.538923	-0.984549	0	-1.17269	-0.330464	-0.789602	-0.0230694	4.25162	0.985676	0.0497544	0.448017	-1.04084	-0.0210865	1.86517	1.73901	-1.7167
REACTOME_CREB_PHOSPHORYLATION_THROUGH_THE_ACTIVATION_OF_RAS	0.540056	-0.97619	-1.09616	-1.11807	-0.760811	0.525239	0.163311	-0.299627	-1.94087	1.00575	-2.13761	-1.25471	2.26862	-1.06947	-0.544879	-0.166911	0.980351	-0.708617	2.35234	-1.64519	0.855751	0.539682	-1.03253	0.0776931	-1.91832	-0.769921	0.109953	-0.744938	-1.56765	-1.52229	-0.697201	0.0494447	2.19781	-1.40582	-0.28972	-0.953632	-1.28111	-0.273843	-0.453173	-0.251214	0.947488	-1.26213	0.879645	0.690221
REACTOME_MEIOTIC_RECOMBINATION	0.876642	3.42238	3.30498	-1.77474	2.30085	-0.314689	-1.6842	3.45942	2.1412	3.20757	1.41915	1.11027	0.222905	0.990434	1.1869	2.17782	-0.47096	-0.274658	-0.317993	2.07492	-2.81631	-0.534243	-9.982	0.434349	2.12077	2.18815	0.541238	2.2507	2.92524	0.530347	-0.233398	0.715262	-2.66392	2.90926	0.26223	7.19251	2.54415	-2.56002	2.74515	-1.07448	-0.00224168	1.7848	-0.85301	1.15801
REACTOME_CHONDROITIN_SULFATE_DERMATAN_SULFATE_METABOLISM	0.469716	1.44648	0.962269	1.05876	0.66402	1.02666	0.169415	-0.808018	0.563336	2.4562	1.52796	-1.636	0.0741552	0.479395	2.56259	-0.658168	0.75496	0.657773	2.06459	0.808205	0.748559	1.27476	0.320212	2.39255	0.523449	0.678203	0.164261	1.40301	1.03618	0.40483	-1.45107	0.776533	0.881818	-2.36176	1.29375	0.892597	0.901561	1.59045	0.990089	0.888594	1.37456	2.07079	3.36947	3.42593
REACTOME_SYNTHESIS_OF_GLYCOSYLPHOSPHATIDYLINOSITOL_GPI	0.840959	2.20837	-0.672246	2.2028	-0.423434	-0.603834	2.6641	0.0904375	0.367394	1.83073	0.880838	1.05379	2.82305	0.988199	2.82066	0.555252	1.62121	1.88096	2.07613	1.86635	2.83951	3.36812	1.67581	2.6128	1.21864	-0.491525	0.759995	3.00643	0.186989	1.82097	1.79566	0.483291	2.37691	0.588245	2.77497	1.12648	2.21426	2.3871	0.269985	3.20218	-0.232724	4.03259	3.51733	1.29555
REACTOME_EGFR_DOWNREGULATION	0.514253	2.05461	-1.00714	0.287635	-0.692767	-0.578746	0.26293	-3.58631	-0.110846	0.169293	-1.09341	-1.34412	1.72592	-1.29739	-0.847565	-1.8129	1.11151	-0.534582	1.25994	-1.50116	-0.408985	0.804897	-0.274352	0.119369	-3.66406	-0.710209	0.181941	1.53532	-1.50401	0.0339841	-0.531505	-1.4105	2.66703	-1.13063	0.0209575	-0.47844	-1.22454	-0.203905	-0.262218	-1.58422	1.435	1.65338	2.74126	-1.9842
REACTOME_MITOTIC_G1_G1_S_PHASES	-0.444492	0.300294	0.146595	-1.07481	5.71032	-3.83008	-0.938888	0.292917	0.993842	3.45346	0.658896	2.04483	0.654115	-0.368005	-0.439235	0.788116	-4.26423	0.213652	-2.47972	4.4718	-0.804865	-0.946512	0	-1.0144	2.18537	5.23861	-2.9193	0.337482	2.08045	1.30758	0.204559	-0.300944	-5.27536	5.54778	-3.34744	0.304083	-0.146265	0.413384	1.12464	-0.339679	0.323832	0.884506	-1.76517	-0.803072
REACTOME_INTEGRIN_CELL_SURFACE_INTERACTIONS	-0.809679	-2.55039	-0.324528	-1.55491	-0.207443	-0.200122	0.648917	-0.020004	-1.31196	1.1926	-1.96305	-0.738644	2.14155	-0.508965	1.31217	-1.55398	2.37471	-0.278543	2.69009	-0.414434	0.152812	1.4484	-0.204124	0.47878	-2.81465	-0.0942937	0.68508	-3.33251	-0.563404	-2.27996	-0.280622	-0.871402	1.38876	-2.29219	0.0160377	-0.264327	-0.342683	0.188249	0.594687	0.736001	-0.172099	3.67743	4.79039	1.4389
REACTOME_PEPTIDE_CHAIN_ELONGATION	-1.08417	-0.219189	5.39876	0.876573	3.44174	-0.145578	0.543186	0.088726	0.688236	2.7221	1.64703	1.16569	0.414559	-0.840526	1.7715	0.573831	3.08718	5.03148	1.4884	2.88033	0.0443746	0.451333	0.254878	0.48034	2.23582	3.95944	0.616473	-0.103321	4.02412	2.3419	4.60676	2.49579	5.9297	3.21721	0.0548546	4.73203	1.45103	0.139169	3.67013	-0.930238	-0.0892096	4.00069	4.71863	-1.49988
REACTOME_PLATELET_AGGREGATION_PLUG_FORMATION	-1.55148	-2.28397	-0.746848	1.82572	-0.598764	2.67692	0.301707	-0.184646	-1.93334	-0.781505	-2.7663	-1.28611	3.89521	-1.12087	1.29999	-1.99205	1.42974	-0.504683	2.65495	-1.34184	1.09587	0.811109	-0.224544	0.139914	-3.84285	-0.594028	0.299851	-2.55209	-1.34585	-2.74631	-0.554247	-1.49424	2.56564	-2.68949	-0.139388	-0.39475	-1.04425	-0.0947027	-0.0823259	0.0304641	-0.527963	2.02537	4.30272	0.810522
REACTOME_CELL_SURFACE_INTERACTIONS_AT_THE_VASCULAR_WALL	0.773553	-0.453747	-0.67614	2.1724	-0.422355	3.81639	0.566572	0.0385624	0.330498	-0.336529	-2.11031	-0.964688	4.12623	0.980196	4.50681	-1.48979	2.01259	-0.434811	2.0533	-0.938868	1.39427	1.25948	8.71338	0.38955	-3.04219	-0.485736	0.523785	-0.361461	-1.21767	0.55958	-0.411814	-1.15628	1.44159	-0.784102	0.0573016	-0.180579	-0.749567	0.114348	0.240424	0.350378	-0.320651	2.78059	4.9074	1.17472
REACTOME_GPVI_MEDIATED_ACTIVATION_CASCADE	-1.426	-5.39979	-0.664126	0.516279	-0.417049	3.31935	0.248528	0.105084	-1.75121	0.49617	-1.77373	-1.18673	3.66206	-0.977543	0.692351	0.178903	1.53117	-0.289683	1.67594	-1.03107	1.12187	0.883734	-0.219586	0.254681	-3.54139	-0.44641	0.256234	-4.36869	-1.21467	-2.63602	-0.207518	-1.42278	1.26259	-0.99164	3.9199	-0.288123	-0.828436	-0.0658202	-0.0206791	0.109008	-0.200791	2.38386	4.58856	0.864243
REACTOME_TRANSPORT_OF_GLUCOSE_AND_OTHER_SUGARS_BILE_SALTS_AND_ORGANIC_ACIDS_METAL_IONS_AND_AMINE_COMPOUNDS	-2.52102	-2.32974	0.438797	0.0143648	0.353774	0.497518	-0.33915	-1.41847	-0.0342118	-2.72615	0.457203	0.0343979	1.29015	-0.146863	-0.218885	-1.26883	0.284504	0.347576	1.41738	0.216653	0.196696	-0.174385	0.185828	1.3594	-0.551889	0.287806	-0.328117	-2.71679	0.172636	-0.39101	0.302768	0.0853021	0.432826	0.177061	0.722617	0.505507	0.339809	1.06803	0.453737	0.112747	0.811915	0.0477575	-0.741957	-0.267193
REACTOME_G_ALPHA_I_SIGNALLING_EVENTS	1.48152	0.561006	0.0422012	2.74421	-0.110208	31.6228	1.19491	0.581993	1.22341	2.07263	1.86602	-0.52179	2.60487	2.42828	5.63065	1.09553	5.95394	-0.0447661	4.3991	5.59963	2.09759	2.13013	9.29419	3.0081	1.34649	-0.105463	1.08688	0.564082	2.05922	1.47378	-0.0447661	1.44444	4.7794	2.4914	2.86874	2.91595	-0.255015	2.48424	1.3061	4.13172	5.13825	4.82247	7.36322	1.87052
REACTOME_GABA_RECEPTOR_ACTIVATION	0.78368	-0.0893712	2.87814	3.46427	-0.439679	4.98893	2.69893	0.441875	2.44741	3.30594	3.3499	0.946039	2.26091	0.857986	5.64334	2.08335	1.63187	-0.308691	2.09128	1.99332	2.74571	2.23252	12.8712	2.52767	2.17369	-0.434811	2.62896	0.0978828	2.76174	2.07576	2.98345	2.4135	4.34019	1.06266	2.98387	7.96977	0.835334	2.35289	2.75452	3.39479	4.15447	5.45889	5.60451	3.87864
REACTOME_INSULIN_SYNTHESIS_AND_PROCESSING	0.179248	-1.00753	-2.31544	0.728555	-1.45867	0.904309	-0.100379	-0.615629	0.441138	0.018021	-0.494467	0.315845	2.41535	0.322885	1.99875	-0.641533	0.54741	-1.53924	1.78678	0.631033	0.389945	-1.75242	2.04138	1.91524	-0.496787	-1.62424	-0.139988	-1.51058	-1.5571	-0.974161	-1.46833	-0.856887	0.799674	-0.407658	1.35792	0.0576606	0.763184	-0.557433	-1.36701	0.509798	1.45794	0.0952705	1.82835	0.145591
REACTOME_IL_3_5_AND_GM_CSF_SIGNALING	0.655856	-0.354217	-0.499932	1.96863	-0.298969	3.81135	0.337672	-0.0273964	0.246418	0.738321	-1.53997	-1.06694	4.38152	1.01007	3.4217	0.260961	1.89687	-0.342329	2.02836	-1.01061	1.21157	1.05436	7.54909	0.275241	-4.50296	-0.314281	0.356747	-0.264808	-1.03533	-1.00794	-0.37323	-1.27884	-0.620611	-0.781058	-0.0456912	-5.67352	-0.778	2.52471	0.255881	0.320782	-0.321336	2.89344	2.76303	0.920966
REACTOME_BIOLOGICAL_OXIDATIONS	-0.562337	1.26063	1.877	2.03358	1.24019	1.9761	0.794588	-0.436776	1.39191	0.389124	0.79301	1.30208	2.23597	-0.79083	3.24616	-1.22898	-0.730577	-0.781221	0.781764	1.74901	1.57745	1.51833	0.682844	2.66136	2.77876	1.2376	-1.02119	0.795468	2.25698	0.270432	1.31899	0.447069	1.4297	1.47297	2.22721	1.60878	1.79452	0.213184	2.01048	1.76413	2.40018	1.79652	2.60043	1.65646
REACTOME_TRYPTOPHAN_CATABOLISM	0.925178	-0.523133	-0.761808	2.02341	-0.479293	-0.649858	0.655452	0.0386082	-1.2248	-0.258752	-0.104571	-0.857736	-0.163663	-1.05802	1.66237	0.407354	-0.618596	-0.481481	0.791869	1.7775	0.218389	1.49886	-0.758583	0.538816	0.199283	-0.530887	0.695439	-0.310277	-1.12845	0.562646	-0.515796	-1.05517	2.15284	0.386366	0.0899283	-0.671544	-0.815613	-1.60598	0.0919397	0.312145	1.18239	1.40539	-1.16381	1.19873
REACTOME_NUCLEOTIDE_BINDING_DOMAIN_LEUCINE_RICH_REPEAT_CONTAINING_RECEPTOR_NLR_SIGNALING_PATHWAYS	0.61308	-0.789591	0.642963	1.85491	-0.662141	-0.772212	0.368403	-0.240608	-1.55208	0.308936	-1.65884	-1.00569	2.40444	-1.26126	-0.0780428	0.0139276	1.21613	-0.502839	0.295372	1.33117	1.0243	0.837518	-0.789542	0.272996	-0.501057	-0.626681	0.255242	-0.507017	-0.255416	-2.4915	-0.460237	-2.84958	-0.832178	-1.31779	-0.191319	-0.718516	-1.13058	-0.175142	0.954417	-1.55216	-2.38696	2.78146	2.26196	0.854766
REACTOME_ALPHA_LINOLENIC_ACID_ALA_METABOLISM	-0.42934	2.97342	-0.0748986	1.52443	-0.0837653	0.0366364	-0.743654	0.34641	-0.623078	-0.467774	-0.525724	-0.246959	0.534835	1.24159	1.39788	-0.448739	-0.0877615	0.0269272	1.70144	-0.221645	-0.446859	0.502801	-0.211022	0.862567	0.352572	-0.0618981	-0.756944	1.99736	-0.392001	1.2032	-0.0431919	-0.384965	-0.334634	1.13791	0.428802	-0.0519355	-0.174605	0.62776	0.858154	1.03353	2.07494	-0.116495	-0.252726	1.89879
REACTOME_CDK_MEDIATED_PHOSPHORYLATION_AND_REMOVAL_OF_CDC6	0.646386	5.28687	3.2285	-2.34822	2.24958	-3.299	0.335829	-0.040032	0.263123	1.90244	1.10446	0.824933	-0.528648	-0.849234	0.586287	0.150188	-0.504683	-0.0828394	-0.536142	1.91195	-0.176534	0.949617	-0.75489	0.358439	1.43136	2.24958	-1.71051	4.80026	3.20618	0.380007	-0.0876004	0.576799	-0.484371	2.1376	-0.0957826	3.66994	0.811625	-0.0141436	2.77577	-1.14094	-0.0137662	1.67309	2.16893	-1.83304
REACTOME_ACTIVATION_OF_CHAPERONES_BY_ATF6_ALPHA	-0.311645	-2.90428	-1.40732	-0.33048	0.290999	0.361621	-0.552247	0.642915	-1.72693	0.0345068	-0.983568	-0.189873	0.749421	-0.231695	-1.36902	-0.18419	0.0871326	-2.12861	0.911922	0.0253699	-0.259043	-0.950631	-0.133038	1.12932	-0.197561	0.291841	-0.53942	-2.55338	-1.15386	-2.07623	0.240188	-1.74857	-0.0251527	-0.0287883	0.600245	0.345152	0.162187	0.781324	-1.02264	-0.158659	-2.6332	-1.12207	-1.92924	2.21058
REACTOME_G_PROTEIN_BETA_GAMMA_SIGNALLING	-1.30782	-4.77278	-0.709937	1.98702	-0.479775	3.8759	0.402276	0.330105	-1.49344	0.652626	0.222288	-1.01288	4.10943	-1.22024	2.01962	0.469333	1.47808	-0.325046	2.94264	-1.08348	1.14333	1.11133	-0.0708881	0.364816	-1.08683	-0.440009	0.372379	-3.84712	-1.3337	-2.31058	-0.332288	-1.36124	1.65486	-0.987202	3.07458	-0.109762	-0.853252	-0.0417729	0.0870238	0.156368	-0.0100611	4.48172	5.19779	0.885276
REACTOME_TOLL_RECEPTOR_CASCADES	1.39381	0.0946589	-0.0760664	-1.31196	-0.12428	-0.188693	0.815292	0.272372	-0.978178	1.59057	-0.36563	-2.50656	0.54316	-0.552027	0.644644	0.715774	-0.237704	0.073602	0.288748	-0.482104	0.447543	0.868643	-0.0633724	0.634532	-1.15121	-0.115374	0.844394	0.268243	-0.514231	-0.313101	0.0695458	-0.535863	-0.249662	-0.50208	-3.10583	0.0606643	-4.3255	0.370258	0.967086	-0.656564	0.206292	-0.708898	1.18828	-0.966595
REACTOME_RAS_ACTIVATION_UOPN_CA2_INFUX_THROUGH_NMDA_RECEPTOR	0.237999	0.660746	-1.6391	-1.48051	-1.37484	-0.0867798	-0.149983	-0.528033	0.887558	0.251657	-2.71518	0.319461	1.76307	0.464138	-1.41706	-0.568801	0.783168	0.856214	1.8088	0.87544	0.552802	0.0927267	0.656233	2.07063	-0.589548	-1.2774	-0.0880451	0.238221	-2.12295	-0.735608	-1.14199	-0.403758	1.67936	-1.91375	-0.58277	-1.37957	-2.10267	1.4568	-1.0216	-0.729363	0.22915	-2.11931	0.225897	0.275707
REACTOME_METABOLISM_OF_AMINO_ACIDS_AND_DERIVATIVES	-0.701067	4.43581	4.62991	1.34391	3.92345	-3.5409	0.913958	8.79994	0.822819	1.59283	1.4376	1.53765	-0.302464	-0.540361	-0.144711	2.58969	-0.302825	0.143037	0.352981	2.92208	0.561716	1.11323	0.791212	0.745815	2.24769	3.61725	-0.974967	3.57588	4.47557	2.37572	3.31883	3.18943	-0.184706	2.1789	0.00659395	3.2853	1.48335	0.525072	2.22182	2.62166	6.43751	3.8066	4.74966	-0.993737
REACTOME_SIGNALING_BY_FGFR	-0.602475	-5.97988	-0.0779603	-1.03986	-0.0138393	0.122374	0.900901	0.437337	-2.81245	0.471462	-1.12647	-0.435719	0.553422	-0.368201	-0.530237	0.838008	-0.115064	0.0134852	0.647363	-0.386864	0.519583	1.86129	0	-1.41535	-1.96471	-0.0225935	0.970578	-4.29685	-0.39188	-3.17364	0.0248146	-0.606357	-0.13713	-0.18952	-2.18769	0.128054	-5.88598	0.377766	1.05767	-0.433978	0.398682	0.845591	3.74281	-0.851915
REACTOME_SIGNALING_BY_ERBB4	-0.74336	-6.19763	-0.2473	-1.16607	-0.142857	-0.217278	0.795308	-2.7368	-2.80504	-1.13635	-2.42721	-0.616305	0.535627	-0.68129	-0.770389	-2.68724	-0.308691	-4.33207	0.230418	-0.553283	0.327693	0.723937	0	-1.57267	-3.21667	-0.139817	0.803648	-4.77649	-0.675198	-3.35523	0.0193203	-0.758869	-0.239117	-0.389242	-2.83228	-4.5609	-4.38707	0.260074	0.873256	-0.661687	0.229719	0.355744	-0.443889	-1.0683
REACTOME_MEMBRANE_TRAFFICKING	1.52773	4.99412	0	1.45667	-0.0269778	0.126215	0.919802	0.104469	0.780612	1.58329	-1.3234	-0.352843	2.34806	-0.372206	0.478084	0.650455	-0.0182605	0.159913	0.50968	-0.378242	0.481244	1.77982	-0.0899283	0.636083	-0.067519	-0.0031159	0.975811	3.03945	-0.196639	1.10458	0.125538	1.47934	5.15559	-0.320929	0.126979	-0.185045	-0.212651	0.358621	0.974727	-0.57104	0.181904	1.65809	6.11833	-0.800872
REACTOME_CLASS_A1_RHODOPSIN_LIKE_RECEPTORS	1.7844	2.42624	0.250093	3.26013	3.02594	8.84536	1.40585	0.308777	1.46093	1.11836	2.20903	-0.356552	2.73432	4.31368	6.23764	1.19749	0	0.26595	5.06064	-0.193525	2.33793	1.48181	7.28571	1.17755	0.730982	3.0381	1.40264	2.81868	0.0746449	1.72111	0.297241	-0.0117826	4.38599	0.189812	3.74877	2.68159	0.373254	2.7519	1.42638	4.77599	5.6198	4.89552	8.66404	2.62432
REACTOME_SIGNALING_BY_ERBB2	-0.6499	-5.9125	-0.149738	-0.958091	0.0182605	0.0316386	0.895419	-2.17139	-2.65052	0.396934	-1.35989	-0.535725	0.536288	-0.503696	-1.75506	-0.649156	-0.169004	0.0785032	0.563886	-0.426401	0.450579	1.84641	0	-1.28932	-2.05034	0.0478356	0.925067	-3.90703	-0.487023	-3.2528	0.0269778	-0.658261	-0.104882	-0.266173	-2.09227	0.199834	-5.55301	0.430324	1.03252	-0.589621	-1.84905	0.754334	-0.258675	-1.02089
REACTOME_IRAK2_MEDIATED_ACTIVATION_OF_TAK1_COMPLEX_UPON_TLR7_8_OR_9_STIMULATION	-0.0740454	0.27237	-0.752495	-0.735535	-1.58577	-2.03798	-0.401378	-0.717724	-2.62254	-0.239457	-0.918572	-1.9019	0.142236	-1.91255	-2.00925	-0.822618	0.467345	0.557713	0.213013	0.418065	-1.14695	0.508704	-1.18266	-0.427142	-1.04685	-1.57803	-0.403361	-0.0785734	-1.74825	-0.115673	0.597617	0.534368	0.961776	0.665082	-0.756832	1.14385	-0.864132	-0.75378	0.63768	-2.68718	-0.121549	0.660483	0.478575	-2.88457
REACTOME_SIGNALING_BY_NOTCH	1.25591	0.0201792	-0.412122	-1.11652	-0.265168	-0.246419	-1.0258	0.276686	0.797575	0.140134	-0.579309	-0.541863	0.522383	-0.441427	0.452552	-1.00452	-0.360477	-0.214535	0.245973	2.84078	-1.0484	-1.03121	0.0898027	-1.60755	1.88199	-0.258904	-1.08853	0.0891037	1.00459	-0.38882	-0.217072	-0.72909	-0.40387	-0.509894	0.28571	0.0677674	-0.458536	0.318195	0.735835	-0.604992	0.115924	2.6934	-8.67312	-1.04183
REACTOME_REGULATION_OF_MITOTIC_CELL_CYCLE	1.04927	4.32657	5.58338	-2.39585	4.16841	-3.79863	0.747434	0.449265	-1.13697	3.00263	-0.688598	1.4614	0.400176	-0.588128	-1.78683	0.763864	-0.222076	0.174008	0.35706	1.53001	0.292495	1.70247	0	0.645497	1.70625	5.10897	0.71305	2.57324	5.35677	1.01492	0.197051	-0.856853	-0.00572608	4.33559	-2.15758	0.207625	2.02401	0.275032	3.60823	-0.615859	0.497499	-1.68271	3.37221	-1.2532
REACTOME_LATENT_INFECTION_OF_HOMO_SAPIENS_WITH_MYCOBACTERIUM_TUBERCULOSIS	0.491436	-2.43465	0.879132	0.865075	0.606644	0.94965	0.230499	1.01207	0.50779	0.0762357	0.686167	0.529806	1.79818	0.359691	-0.145622	0.580609	0.633227	-1.45441	3.03435	0.760056	0.71709	0.227677	0.31063	2.22878	-0.480232	0.602345	0.137159	-1.73639	0.932926	0.25649	0.671847	0.821953	0.644917	0.667842	0.994081	-0.720645	0.826026	-0.409461	0.94608	0.753991	-1.79738	1.82458	1.28749	0.627063
REACTOME_PASSIVE_TRANSPORT_BY_AQUAPORINS	0.729325	1.62884	1.84401	0.727067	-0.614029	2.04073	0.59003	-0.0459954	0.0185936	1.45273	-0.332755	0.960021	2.50753	0.761387	1.3155	0.270552	1.24672	1.51587	2.83	-1.11023	1.42414	1.27377	1.30215	2.73645	0.751585	-0.659956	0.595131	1.01503	0.840613	-0.877725	1.41656	0.244347	-0.91018	0.214409	-0.00932545	0.716721	-0.999742	2.42049	1.90137	1.45905	1.06307	0.157191	2.91067	1.00259
REACTOME_TRANSPORT_OF_VITAMINS_NUCLEOSIDES_AND_RELATED_MOLECULES	-0.389456	-0.369029	-1.29174	-0.145245	0.245898	0.491686	-0.60656	-1.00847	-0.00703615	-2.92704	-1.34014	-0.162052	0.15778	-0.392491	1.01477	-2.55187	0.167232	-1.76214	-0.291235	0.0111385	-0.0941358	-0.699195	-0.904398	1.19345	-0.632441	0.101487	-0.638471	-0.577117	-1.19126	-1.60358	0.303555	-1.45822	0.470262	0.462281	0.929759	0.946433	0.166228	0.843795	-0.845897	-0.0756574	0.938827	1.47843	0.901253	-0.515532
REACTOME_ASSEMBLY_OF_THE_PRE_REPLICATIVE_COMPLEX	0.921038	3.86715	4.07999	0.817721	2.64769	-3.46506	0.544033	0	0.448768	2.35373	2.40362	1.15371	-0.531859	-0.644984	-0.294545	0.282796	-0.313199	0.0176193	-0.198555	2.34954	-0.0336919	1.28362	-0.972381	0.4709	1.74584	3.05382	-1.59235	2.5638	3.77484	2.15026	0.00321082	0.830225	-0.269347	2.07018	-0.0385624	3.29881	1.14001	0.118638	4.38419	-0.867448	2.74479	4.48433	1.32444	-1.35351
REACTOME_PYRIMIDINE_CATABOLISM	-2.21146	0.582883	0.347837	2.0655	0.310723	3.89867	-0.535787	0.561514	-0.226867	1.18943	1.6407	2.20014	-0.639252	1.81501	1.38149	-0.0846505	-1.93623	0.245824	-2.55591	0.301968	-1.43793	1.86096	0.00845184	1.19358	1.04509	0.293394	-0.533077	0.626124	0.428702	0.60393	0.305111	0.0444234	3.3154	0.312544	0.583043	0.468066	2.04853	0.868083	0.223367	1.56087	0.613438	3.89828	2.77551	2.49785
REACTOME_NEF_MEDIATES_DOWN_MODULATION_OF_CELL_SURFACE_RECEPTORS_BY_RECRUITING_THEM_TO_CLATHRIN_ADAPTERS	0.215923	-1.28873	-1.34932	0.973327	0.980212	1.74414	-0.0419997	-0.523341	1.01121	0.369276	0.696797	-1.59034	1.74958	0.57136	1.90577	-0.463079	0.85623	-0.731695	2.00369	0.958866	0.624194	0.168438	0.364009	2.29182	-1.59304	0.900885	-0.0918353	-0.886494	-0.705503	0.693882	-0.716134	1.23146	1.8379	-1.85567	1.765	-1.40431	-1.81806	1.5707	0.291948	0.822946	2.14059	1.61312	2.26124	0.330889
REACTOME_SHC_MEDIATED_CASCADE	0.493918	-1.4298	-1.33849	1.55634	-1.05344	1.61997	0.184921	-0.318122	1.15487	-0.341219	-1.35697	-1.326	3.13227	0.604562	1.87663	-0.181499	0.945547	-0.970437	2.2156	1.0738	0.872595	0.55738	2.49928	0.0474054	-3.6811	-1.04711	0.212896	-0.980749	-2.05015	-0.339579	-0.951206	-0.0942059	1.85343	-1.19262	2.47193	-0.786229	-1.67455	1.96869	-0.683662	0.998252	0.624125	1.03609	2.98229	0.699677
REACTOME_CREATION_OF_C4_AND_C2_ACTIVATORS	0.863084	-0.563168	-0.858245	2.01324	-0.479801	-0.7529	0.651297	0.154598	0.208003	-1.22732	-0.139771	-0.811541	1.09627	-0.99769	3.01889	0.369611	1.35786	-0.560752	2.87773	-0.952579	1.48154	0.643951	1.26395	0.512477	-1.55902	-0.486301	0.659679	-0.359535	-1.19648	0.426	-0.559043	-0.937506	2.24197	-1.02441	2.5225	-0.660281	-0.828547	0.261181	0.00749209	0.209298	-0.309906	2.0529	0.479273	1.15835
REACTOME_E2F_ENABLED_INHIBITION_OF_PRE_REPLICATION_COMPLEX_FORMATION	0.184902	0.295837	0.876008	-2.88571	0.597082	-1.98272	-0.163747	-0.68973	0.421914	0.905876	-2.12805	0.252088	0.314555	0.0323459	-2.48555	-0.689946	-1.75123	0.691026	-1.93067	0.602185	-1.00803	-0.149002	-1.08621	-0.353574	1.96281	0.585876	-0.149547	0.00143889	0.646241	-1.03486	0.702104	-2.15151	-1.83656	0.797616	-2.69118	1.16063	-0.809798	-0.647435	0.733055	0.516796	-1.46989	-2.47767	0.61985	0.239881
REACTOME_G_ALPHA_Z_SIGNALLING_EVENTS	0.793799	0.0536142	1.42418	2.16691	-0.411814	5.92839	0.545371	0.456607	0.505	3.48521	2.40324	1.13993	2.28348	1.01209	3.79904	2.05596	1.89132	-0.230984	2.32388	2.37554	1.31705	2.3114	0	2.80182	0.184861	-0.386556	0.582027	0.226064	0.303027	0.680622	3.07772	2.6463	4.45735	-0.733845	0.411165	-0.206768	-0.723334	2.43873	1.69784	1.99303	0.227723	6.13693	6.34027	2.5898
REACTOME_HEMOSTASIS	0.146615	-4.53688	0.409271	0.205882	0.248135	0.543125	-0.264004	0.662457	-0.159875	-3.12553	-0.520064	0.169534	1.4846	0.152507	-0.626794	0.13607	0.322107	0.290859	1.9568	0.420251	0.0651538	1.21744	0	1.54098	-1.79758	0.294884	-0.284075	-3.29045	0.439679	-0.61126	-4.45346	0.271298	0.382582	-2.15064	0.598912	-2.92017	0.409852	0.967706	0.231324	3.00803	0.668385	-0.0377702	-2.45921	5.59017
REACTOME_ADVANCED_GLYCOSYLATION_ENDPRODUCT_RECEPTOR_SIGNALING	0.13586	0.783805	1.07786	0.935454	-1.26939	1.19872	-0.114846	-0.369399	-0.725575	-0.74441	-1.97741	-1.83071	0.676716	0.0334438	0.188883	-0.443951	0.561514	-1.14691	0.524553	-2.27414	0.477615	0.0790177	1.319	2.06361	-0.509607	-1.26951	-0.105324	0.395056	0.787774	-1.85179	-1.12612	-0.620862	1.31569	-0.369287	1.81609	-1.22741	-1.99798	1.38213	1.05512	-0.830348	0.340921	2.04915	1.95252	0.124908
REACTOME_INHIBITION_OF_VOLTAGE_GATED_CA2_CHANNELS_VIA_GBETA_GAMMA_SUBUNITS	0.506072	-0.551367	1.96425	3.25399	1.39949	2.46834	2.48299	2.79326	1.63517	2.34683	2.50466	0.719316	5.82516	0.512635	4.07027	3.60282	3.12092	-0.565032	4.71276	1.33992	2.47104	2.65574	4.1451	2.67676	1.51109	1.42167	2.47044	-0.268433	1.86934	1.3643	1.79925	1.82256	2.78848	0.491652	3.17184	3.78151	0.214395	2.2299	3.03157	2.60347	3.34613	4.33078	3.94665	3.51251
REACTOME_EICOSANOID_LIGAND_BINDING_RECEPTORS	2.14292	2.2659	1.4519	3.24023	1.04017	4.45013	1.8779	1.79925	2.60033	2.49983	2.27687	0.262072	3.15801	2.42128	5.01752	2.57803	2.84631	1.15588	4.24435	0.868014	3.24874	2.69665	2.83169	2.01918	1.18061	1.0387	1.89065	2.08847	1.34706	1.80989	1.14299	1.10094	1.85805	1.05932	1.93956	1.71972	1.17602	3.4926	2.27375	2.12069	2.13242	3.14911	7.0897	2.94618
REACTOME_GRB2_EVENTS_IN_ERBB2_SIGNALING	0.472265	-0.779382	-1.14071	-2.47619	-0.638368	-0.880586	0.228162	-3.41332	1.36978	0.0781494	-2.71433	-1.3864	1.87104	-1.35959	-0.871579	-1.73233	-0.877446	-0.653095	-1.05618	-1.47257	-0.40977	0.660417	-0.241249	0.129477	-3.73453	-0.643112	0.205449	-0.61523	-1.67804	-1.38925	-0.648425	-1.59764	-0.849577	-1.15495	-3.29265	-0.559017	-3.78991	-0.269786	-0.391767	-0.310723	-0.628565	-1.04478	2.53924	0.588561
REACTOME_APOPTOTIC_CLEAVAGE_OF_CELLULAR_PROTEINS	0.560331	-1.06493	-1.28111	-2.48965	-0.893611	-1.17454	-1.98911	-0.328305	-1.86202	0.911884	-2.22276	-1.1259	-0.509082	-1.35574	0.135988	-0.176139	0.959809	-0.845734	1.19607	-2.9941	-1.92191	-0.212591	1.49191	0.0976287	-0.684089	-0.887159	0.228358	-0.906825	-1.78815	-1.64734	-0.831894	-1.70504	0.0168057	-2.86768	-0.33592	-0.982708	-1.41428	1.87585	-0.540736	-1.80557	0.721385	1.281	0.77997	0.642929
REACTOME_REGULATION_OF_BETA_CELL_DEVELOPMENT	-1.96777	-4.61191	-1.58384	1.24077	-1.07319	1.45163	-0.00981809	-0.39908	-2.11982	-1.53267	-1.69831	0.425001	0.501514	-1.53145	-0.476787	-0.395853	0.697073	-0.90368	-0.370672	0.908846	-0.734307	-0.454529	-1.11678	-0.0557873	-1.31304	-1.05018	0.00705168	-3.91237	-1.0855	-3.06078	-0.841313	-2.03156	1.25119	-0.403055	-0.497057	-1.32554	1.14734	-0.339889	-1.97117	-0.619942	-0.981257	2.59032	-2.41683	0.42481
REACTOME_CHROMOSOME_MAINTENANCE	1.24473	4.71529	5.75333	-1.25057	3.86323	7.48198	-1.19738	0.298504	0.813175	4.30452	1.24608	1.77554	-1.49105	1.90516	-0.577886	0.672312	-0.156813	0.194496	0.37055	3.86827	-0.926549	-3.06291	-0.0548546	0.591986	1.89379	4.30085	-1.16318	2.77801	5.1812	1.1331	0.225341	-0.67361	0.232446	4.46107	0.31707	7.78496	4.18621	-2.05646	3.84631	-0.64138	0.314392	1.76863	-0.222268	-1.03872
REACTOME_TRANSCRIPTIONAL_REGULATION_OF_WHITE_ADIPOCYTE_DIFFERENTIATION	-0.479395	1.65166	1.59809	1.06146	2.43046	-0.256965	0.701094	-0.0447661	0.471409	-0.173069	0.0223932	1.32197	1.9751	-0.619382	3.396	-1.55174	2.24958	-0.312898	2.48261	-0.670873	0.145774	1.43142	-0.346151	0.45778	1.41932	2.78807	0.700361	-0.273146	2.00318	0.674835	-0.270432	1.04665	-2.60916	3.13177	-0.0190727	-0.251979	1.13236	0.192657	1.76499	0.798745	-0.269246	3.01783	-1.95137	1.61891
REACTOME_GABA_B_RECEPTOR_ACTIVATION	0.72615	-0.104182	3.0062	3.44965	-0.476439	4.52622	2.573	0.385993	2.2325	3.26241	3.12905	0.996393	2.38172	0.882878	5.92461	2.12218	1.58391	-0.365769	2.00823	1.89288	2.78518	2.08466	14.1067	2.84061	2.06423	-0.44775	2.65867	0.0366878	2.73614	2.06111	2.85908	2.45409	4.49298	1.01732	2.96107	7.84449	0.744284	2.4988	2.58432	3.13369	4.18596	5.44522	5.56351	3.89636
REACTOME_CDT1_ASSOCIATION_WITH_THE_CDC6_ORC_ORIGIN_COMPLEX	0.782255	5.6068	3.35287	0.669249	2.64575	-3.47318	0.518845	-0.0444918	0.356332	1.97251	2.16233	1.03681	-0.574705	-0.691237	0.54353	0.208426	-0.46216	-0.0444198	-0.374299	2.10851	-0.1169	2.01501	-1.01005	0.439902	1.62651	2.59845	-1.57741	4.88798	3.39243	2.02674	3.05357	2.43692	-0.408681	1.97002	-0.0456912	3.35365	0.834352	0.117944	4.08062	-0.933008	2.4467	4.12778	3.2659	-1.49299
REACTOME_KERATAN_SULFATE_BIOSYNTHESIS	-0.0228929	0.662004	2.21889	2.3009	0.243715	4.45966	1.5307	0.640838	1.54643	2.41768	2.68284	2.46945	2.99691	-0.140337	5.13958	1.42495	2.81113	0.281397	2.63284	2.2363	1.43136	3.08549	5.51511	1.43497	2.29897	0.279267	1.62195	0.661884	2.88453	0.795308	3.02138	1.96377	2.29751	0.080369	0.628441	0.408021	4.2832	0.985573	2.80387	3.48464	2.39108	1.78617	0.539112	2.73888
REACTOME_MYOGENESIS	0.419843	-1.19688	-0.0281272	-0.094966	-0.988546	1.61636	0.0547668	-0.387601	-1.90052	0.643567	-1.60668	-1.4267	0.768434	0.479616	0.612803	-0.270467	0.792901	-0.848997	0.910719	-2.08628	-0.592083	-0.419122	-0.865015	-0.0185142	-1.98183	-1.00878	0.060034	-0.897513	-0.869441	-0.479206	-2.76101	-1.70678	-1.29724	-1.65473	1.95431	0.49222	-1.7304	-0.360507	1.34499	0.870809	0.647508	0.97784	-0.389259	0.495559
REACTOME_PKB_MEDIATED_EVENTS	-1.66268	-2.7766	-1.34179	0.0185793	-1.13969	1.70857	0.139475	-0.529537	-2.03083	0.568091	0.282072	0.585167	0.43933	0.706229	0.501861	1.24502	0.877554	-0.855979	1.12218	1.0884	0.785098	0.498158	-1.32757	-0.0151928	-0.151213	-1.08347	0.124184	-2.48711	-0.597684	-2.96947	-0.871309	-1.62643	0.140968	1.25954	-0.555788	-1.18275	-0.239504	-0.258214	-0.691965	1.0683	-0.99533	3.55538	2.41278	0.586418
REACTOME_HORMONE_SENSITIVE_LIPASE_HSL_MEDIATED_TRIACYLGLYCEROL_HYDROLYSIS	0.197285	0.931709	1.17821	-0.329213	-1.21215	1.32936	-2.38282	-0.378073	-0.711488	1.29061	-1.08522	0.278359	2.40239	0.107385	-0.241609	-0.414649	0.69549	-1.00401	1.69987	-2.00984	-0.839564	0.161951	1.64013	2.26922	-0.413028	-1.18242	-0.0461229	0.506137	-0.166674	-1.89068	-1.00002	-0.434932	-1.42606	-0.206367	-0.382044	0.425069	-1.91261	1.45002	1.11957	0.646016	0.469535	-1.90016	1.35311	0.142508
REACTOME_RIP_MEDIATED_NFKB_ACTIVATION_VIA_DAI	0.284699	-1.31597	1.33763	1.06771	0.898743	-1.29316	-0.0848527	1.89669	-0.647322	0.470319	-1.02486	-1.60884	2.06356	-1.61571	0.501941	1.12383	0.728986	-0.878675	1.83811	-2.19221	0.588561	0.213813	1.18484	2.31585	-0.367477	0.839964	-0.0204906	-0.943105	1.15149	-0.741429	-0.875111	-0.344666	-1.46427	1.19619	1.91539	0.28195	1.05169	-0.446784	1.25989	0.813357	0.537874	0.734864	-0.592011	0.283616
REACTOME_MRNA_CAPPING	0.563464	4.8081	2.782	1.90941	1.80928	3.43773	0.366359	3.25445	0.286172	3.81971	1.83048	0.787942	2.08215	0.752673	4.91615	2.0349	1.56091	-0.326875	1.72886	1.70125	-0.282934	-0.831987	-0.14646	0.319606	3.64785	1.86663	0.335566	4.04233	2.54636	1.67151	2.36465	2.03409	-0.537813	2.76209	0.254494	5.2708	1.94215	-0.0886641	2.30848	-1.3623	-0.116411	4.17459	3.56893	0.858347
REACTOME_HYALURONAN_UPTAKE_AND_DEGRADATION	-0.497775	-0.470617	-1.30028	-1.46976	0.243052	0.520079	-0.658556	-1.39726	-0.345388	0.973265	-2.00895	-0.311643	-2.41458	-0.360831	-3.72003	-1.50832	-2.32835	0.363464	-1.7062	-3.30907	-1.72779	-0.242227	-0.0761142	-0.855572	-1.14084	0.263984	-0.703211	-0.796029	-1.20209	-0.822907	0.374786	-0.143622	0.122885	-0.0798122	-1.40279	0.453675	0.082707	0.760796	-1.03854	-0.257591	-0.863729	-3.70658	0.33128	1.93505
REACTOME_PECAM1_INTERACTIONS	-0.112745	-1.54143	-1.90767	0.609278	-1.17074	1.16355	-0.401832	-0.558022	-0.8569	0.900785	-2.94783	-2.07894	1.83058	0.0424859	0.919122	-0.749668	0.60221	-1.14925	1.43913	-2.65399	0.210018	-0.204158	1.13506	-0.42329	-3.62185	-1.20261	-0.371202	-1.23544	-2.66519	-1.0077	-1.168	-0.740582	1.59793	-2.01914	-0.53385	-1.20374	-2.21295	1.2814	-1.24763	0.427979	-1.20662	1.8799	1.98546	-0.239771
REACTOME_SMOOTH_MUSCLE_CONTRACTION	-1.58794	0.810328	1.24377	1.11908	0.79959	1.40777	0.127515	-0.551163	0.965471	1.51722	-2.4369	0.561866	-1.18551	0.440407	0.152833	-0.441233	-1.15881	0.95119	-0.254198	-1.99623	-0.754822	-0.645733	0.71934	2.25382	-1.22439	0.804658	-2.11629	0.314159	1.373	-0.578139	0.937939	-0.233996	1.485	-0.292353	-0.572756	0.0698347	-1.87578	1.69407	1.27031	0.969658	-1.15443	1.62044	2.14267	0.497978
REACTOME_FORMATION_OF_RNA_POL_II_ELONGATION_COMPLEX_	0.740617	5.67587	3.51722	2.08116	2.63373	5.15434	-1.66328	3.39037	0.405441	4.63961	2.25957	1.15845	0.196458	1.13272	6.16658	2.11628	2.02585	-0.236721	2.24871	2.24877	-1.44028	-1.61904	-0.123404	0.427942	4.03019	2.38986	0.507388	4.56664	3.30197	2.05543	3.09139	2.48404	-0.315773	3.31017	0.246761	7.35398	2.85532	0.0803571	2.71104	-1.0664	0.0152408	5.11114	4.34775	1.1664
REACTOME_PYRIMIDINE_METABOLISM	-2.02522	1.32882	0.869122	0.659097	0.656293	1.03739	-0.100481	1.14434	0.508926	1.07831	-0.418924	0.40296	-1.27577	0.47226	-0.684029	0.614555	-3.41731	0.6298	-4.00442	0.818463	-0.961433	-0.800791	0.639123	-0.186768	1.19353	0.659354	-2.26182	1.22938	1.04938	0.246943	0.618972	0.739568	0.81008	0.938255	-0.924959	1.08438	0.845849	1.38344	0.871167	0.714356	-1.84235	1.03847	1.56894	0.276093
REACTOME_INTEGRATION_OF_ENERGY_METABOLISM	-0.612937	0.524441	-0.130953	1.54828	-0.0839604	0.187564	0.984142	0.548079	-1.00608	1.94511	0.69673	-0.448883	0.637082	2.10692	0.97873	0.928057	4.94892	-0.0898027	2.27894	4.65144	0.574	0.077711	0.114766	0.797978	-0.847116	-0.0570134	0.994081	0.509283	-0.358757	-0.147712	-0.0952981	-0.601221	-0.0812835	-0.175139	0.575907	0.248282	-0.110804	0.411771	-0.452267	3.78089	2.75299	0.913376	5.84793	2.03687
REACTOME_SIGNALING_BY_NOTCH4	-0.316504	0.18328	-0.0214884	-0.398976	-0.055432	0.0562208	-0.456082	-1.96625	-1.81108	-0.332324	-1.0244	-0.23103	0.67403	-0.419153	0.681292	-0.304238	-0.0126199	-2.54211	1.97695	-0.167132	-0.233186	-0.155743	-0.279959	0.993803	-0.219215	-0.0189652	-0.54095	0.35113	-0.317714	-2.15353	0.0422012	-1.79276	-0.353354	-0.316472	0.432014	-0.0172276	-0.0865396	0.735551	-0.173329	-0.305024	0.305919	0.929251	-0.142962	-0.4407
REACTOME_SIGNALING_BY_NOTCH2	-0.294423	0.257179	-0.00531168	-0.46615	-0.0049691	0.115499	-0.526856	-2.07602	-1.95365	-0.281055	-1.02674	-0.103114	0.667875	-0.362478	0.75237	-0.244276	0.0184538	-2.7751	2.08304	-0.106748	-0.230456	-0.185946	-0.233825	1.06091	-0.205306	-0.0281332	-0.521801	0.340954	-0.261298	-2.22644	-0.00835298	-1.71755	-0.32317	-0.271861	0.424576	0.0226011	-0.0888044	0.77234	-0.133679	-0.230596	0.303022	0.97476	-0.0445757	-0.50951
REACTOME_KERATAN_SULFATE_DEGRADATION	1.38044	3.09168	-0.189284	2.64338	-0.0734769	3.78831	1.10938	0.383741	2.33689	0.61318	0.253638	1.61534	0.514827	-0.511549	3.94891	0.836899	2.1974	-0.0133168	1.83545	-0.253122	0.78742	2.40074	2.64005	0.954328	-1.25114	-0.0471131	1.14247	1.99264	-0.379839	0.066513	-0.085227	0.978151	2.49069	-0.408527	0.321897	-0.0774629	-0.244137	0.667833	0.935504	2.49599	0.218278	4.08206	5.09825	1.80982
REACTOME_SIGNALING_BY_NOTCH1	0.966559	3.67374	-0.556011	0.957429	2.31737	-0.375341	-1.28026	0.204419	0.533919	-0.161205	-0.964681	1.1223	2.26965	-0.695964	0.141264	-1.05612	2.19407	-0.337025	2.37942	2.19478	-1.27862	-1.36094	0.0691919	-1.93193	1.35032	2.51657	0.600892	2.31967	0.490338	0.664172	-0.335182	-0.985152	-0.508059	3.18943	0.225341	-0.0653083	-0.617393	0.211697	0.434221	-0.953166	-0.104033	3.0981	-7.21905	-1.50702
REACTOME_SHC_MEDIATED_SIGNALLING	0.324751	-0.942043	-1.27204	-2.77329	-0.804807	-0.987427	-0.0321348	-0.144746	1.18577	0.715642	-3.13577	-1.5822	1.59672	-1.65573	-1.23686	-0.194485	-1.05766	-0.804641	-1.33139	-1.77012	-0.616875	0.367278	-0.308691	-0.0307939	-4.01727	-0.819009	-0.0609805	-0.761625	-1.93964	-1.65246	-0.794557	-1.70888	-1.07476	-1.35795	-3.1777	-0.69586	-4.0879	-0.383445	-0.67151	-0.49297	-0.725614	-1.40556	2.10646	0.354462
REACTOME_CREB_PHOSPHORYLATION_THROUGH_THE_ACTIVATION_OF_CAMKII	0.0355472	-1.99949	1.10942	-0.567909	-1.50606	-0.153175	-0.241293	-0.72096	-0.728604	0.0148757	-2.89029	-2.01372	1.51514	0.316611	-0.259654	-0.789174	0.735551	0.817345	1.68925	0.715595	0.24094	0.685091	-2.85914	1.79111	-1.94662	-1.39372	-0.258208	-1.28581	-0.172841	-0.904249	-1.15705	-0.565082	1.55949	-2.36788	-0.751699	-1.65548	-0.771532	-0.603528	0.97804	-0.864841	0.0778544	-2.37844	-0.120496	0.0153898
REACTOME_RETROGRADE_NEUROTROPHIN_SIGNALLING	0.0197853	1.04953	-1.55958	0.636058	-1.14901	1.54971	-0.240495	-0.583509	0.798008	1.17911	-0.439426	-2.02897	1.5222	0.26595	1.66889	0.91754	0.648917	1.17338	0.507039	-2.31253	0.35808	0.727677	0.377964	1.90258	-3.62497	-1.13742	-0.199051	0.456771	-2.16302	-2.061	-0.662242	-0.581703	1.6076	0.76076	-0.589668	1.42556	-2.09662	1.38961	0.0705364	0.554418	1.98349	2.08081	1.96302	-0.0507746
REACTOME_REGULATION_OF_HYPOXIA_INDUCIBLE_FACTOR_HIF_BY_OXYGEN	0.414713	0.553404	-1.13182	0.278295	-0.733799	-0.715243	0.148435	-0.0207064	-0.121909	-1.99153	-0.34012	0.625002	1.97487	-1.26061	-0.820691	0.0885711	1.09665	-0.684419	1.27065	-0.148446	-0.454672	0.678972	-0.181818	-2.43748	-0.595833	-0.756523	0.185612	1.42418	-0.426359	-0.00948242	-0.62361	-1.62743	2.73583	-1.20031	-0.00707124	-0.39998	0.167901	-0.128896	-0.315595	-1.48324	1.42198	1.81627	-1.50399	-2.22487
REACTOME_SIGNALLING_BY_NGF	-0.271415	-5.54799	0.291825	-0.452331	0.274466	0.293246	-0.625902	0.465645	-2.26178	0.920547	-0.362799	-0.229695	0.887	-0.100764	-0.0282722	1.18761	0.12013	0.298965	1.34549	-0.0867806	-0.498169	1.39735	0	-0.73157	-3.29428	0.23875	1.30406	-3.53516	0.220326	-2.63178	0.248135	-0.128931	0.15089	0.0698347	-2.09197	0.240192	-6.5541	0.679457	1.38302	-0.0972902	0.562978	1.36401	-5.94559	-0.480986
REACTOME_NOTCH_HLH_TRANSCRIPTION_PATHWAY	0.103352	0.401731	-0.528851	0.636013	0.612258	1.04377	-0.227446	-0.629002	0.409742	0.834921	0.111522	0.29477	0.837635	0.00753265	0.553858	-0.699287	0.5011	-1.29695	1.64362	0.51118	0.305037	-1.01448	1.82305	-0.352258	1.15743	0.578797	-0.23573	0.0359604	-0.41549	-1.07824	0.753867	-0.702943	0.872809	1.06505	1.32353	1.57239	0.690215	-0.722504	0.821025	-0.973816	1.46694	0.0316142	-2.77744	-0.00600311
REACTOME_DOUBLE_STRAND_BREAK_REPAIR	0.359913	0.186481	1.65762	-1.3941	1.02675	1.82007	-2.26587	-0.358263	1.19742	1.85189	1.00104	0.482356	-0.321787	0.565032	-0.404212	-0.264111	-0.917041	-0.681448	-1.17144	1.11004	-2.07746	0.461489	-3.50628	-0.0339261	1.02258	1.009	0.0286156	-0.771856	1.6616	0.835439	-0.718162	1.46682	0.381468	1.9488	-0.345778	2.6504	1.3033	-2.5328	2.60277	-1.9733	0.846781	0.317048	-1.67838	-1.00972
REACTOME_DNA_REPLICATION	1.73351	0.518135	5.29871	-2.33166	4.89989	-2.79485	-0.865015	0.247855	-0.559437	3.32142	-0.647431	2.54218	0.706831	-0.174741	-1.25056	-0.748528	0.228424	0.344549	1.01944	0.25253	-0.651196	0.320641	0	-1.08567	2.4158	5.71695	-0.857969	0.476903	6.6278	1.52796	0.386754	-0.194581	0.492091	6.30127	0.219709	2.8763	0.238919	0.526237	4.11151	-0.258294	0.448722	-1.16293	0.575698	-0.663155
REACTOME_OPSINS	1.15678	0.389767	-0.0315512	1.5106	0.0671676	3.27406	0.979425	0.462381	0.839982	1.51126	0.847152	-0.410421	1.91484	1.26984	2.986	0.916472	2.13057	0.0347082	2.82075	-0.405658	1.99814	1.12938	2.30348	0.842688	0.212984	0.0431858	-0.774106	0.390077	-0.375462	1.21387	0.128179	-0.465846	1.38195	-0.383283	0.422849	0.0172542	-0.117667	0.665244	0.893814	1.00095	1.99886	0.790564	3.90311	1.79349
REACTOME_DIGESTION_OF_DIETARY_CARBOHYDRATE	0.726128	0.394207	-0.961081	1.71609	-0.656097	1.91854	0.558605	-0.0313608	1.46383	-1.59422	0.295594	0.843786	-0.409101	0.737986	0.520241	0.278543	-0.790036	-0.600287	-0.647312	1.51362	-0.00392908	0.425173	1.10345	0.461269	0.727171	-0.59444	-1.48561	-0.463955	-0.371506	0.246232	-0.574357	0.121125	1.80347	0.12559	-0.105414	0.584582	0.316813	0.222734	-0.124511	0.039153	-0.516146	1.63462	2.00618	0.910958
REACTOME_CHONDROITIN_SULFATE_BIOSYNTHESIS	-0.29422	0.457999	0.106853	-0.308924	0.0499853	0.24347	-0.549946	-1.71415	-0.417735	2.04364	1.46327	-0.0920526	0.867583	-0.276518	0.99334	-1.57558	0.106696	0.104489	0.941402	-0.0687614	-0.264703	-0.0189802	-0.11108	1.07453	1.71664	0.0720044	-0.518809	0.415834	-0.127412	0.383249	0.154164	-0.0904225	-0.0188933	-0.0938479	0.48081	0.178037	0.0197681	0.79275	1.25531	1.47387	0.541713	3.14574	3.97946	2.23295
REACTOME_IL_2_SIGNALING	0.700049	-0.337911	-0.509986	-2.16827	-0.295051	-0.336113	0.364603	0.0193203	0.301274	2.0916	-2.59219	-1.07601	2.19345	-0.902724	-0.158364	0.244172	-0.456949	-0.248057	-0.412003	-0.925901	-0.247547	1.08631	0.00766988	0.324767	-4.33494	-0.233866	0.352275	-0.201239	-1.08946	-0.972712	-0.305232	-1.26699	-0.443429	-2.46055	-4.0404	-6.43993	-3.63286	0.0100636	0.245906	0.363101	-0.217131	-0.291612	2.92726	0.894428
REACTOME_CD28_DEPENDENT_VAV1_PATHWAY	0.0815859	-1.33384	-1.62336	-0.364972	-1.10593	-1.18068	-0.14019	-0.372221	-0.550489	-0.679457	-1.95272	-1.91375	2.35071	0.278666	-0.113231	-0.425147	0.718841	-0.984142	0.625807	-2.29435	0.484664	0.0652288	1.63599	-0.258683	-4.20726	-1.06076	-0.23042	-0.967166	-2.17152	-0.686969	-0.962695	1.11214	1.70484	-1.48524	-0.401583	-0.872784	-1.89942	1.52024	0.117749	0.690662	-0.931588	0.683112	2.53609	0.00835298
REACTOME_INHIBITION_OF_REPLICATION_INITIATION_OF_DAMAGED_DNA_BY_RB1_E2F1	0.116719	-1.63723	1.09221	-0.335313	0.809972	-1.50836	-0.222863	-0.407729	-0.778987	1.2272	-1.15851	0.286393	-0.686274	0.217438	-1.7916	-0.466107	-1.32471	-1.1468	-1.73502	0.754654	-0.962486	0.109134	-0.548079	-0.27587	0.445606	0.842276	-2.37919	-1.15351	1.00944	-0.792146	-1.07914	-1.95669	-1.35097	1.28519	-0.399618	2.06777	-1.935	-0.540056	1.02998	0.658713	0.391884	-1.99023	-0.480952	0.0422955
REACTOME_ACTIVATED_TLR4_SIGNALLING	1.25743	0.0525443	2.17967	-1.47785	-0.141393	-0.21988	0.712267	0.260777	-1.22078	1.55563	-0.641462	-2.46128	0.413687	-0.591986	0.429604	0.595109	-0.29553	-0.0643906	0.234142	-0.570597	0.244429	0.719645	-0.0633724	0.547153	-0.248413	-0.122291	0.799196	0.125196	0.878783	-0.468373	-0.0573016	-0.621268	-0.273319	-0.52597	-3.46877	0.0398844	-4.11205	0.323421	2.24023	-0.674285	0.166581	-0.804532	0.97182	-1.148
REACTOME_SRP_DEPENDENT_COTRANSLATIONAL_PROTEIN_TARGETING_TO_MEMBRANE	1.07277	-0.0233613	7.722	1.09155	4.62092	-0.0481628	0.649846	0.104017	0.823129	2.92926	1.92378	1.47126	0.487894	-0.59583	2.01695	0.617738	5.33852	6.14435	1.88731	4.21	0.199068	0.696832	0.245856	0.561254	2.46844	4.15078	0.672802	0.0351039	5.27074	2.47421	5.10153	2.73117	5.99424	3.68938	0.124265	4.73314	2.11395	0.28897	4.07457	-0.691056	0.0952981	5.38394	5.45692	-1.34112
REACTOME_BOTULINUM_NEUROTOXICITY	0.27792	1.55237	0.976038	0.800132	0.661072	1.04745	2.04339	-0.714563	0.477457	0.0611445	1.12616	0.35211	2.40217	0.38567	2.10756	0.840042	2.78471	0.674985	3.07627	0.740755	1.78936	1.81502	1.76006	2.05329	2.29331	0.733799	2.02633	1.48194	0.897422	1.37359	0.629227	0.63034	0.6547	1.12113	1.45776	1.44046	0.838993	1.4012	1.89625	0.588734	1.5464	2.85717	2.75612	0.271742
REACTOME_MITOTIC_PROMETAPHASE	1.00038	0.199007	4.94323	-2.78895	4.75079	0.249811	-1.34705	0.163589	-0.972153	2.90999	-1.70478	1.31616	0.387694	-0.534179	-0.6669	-1.31451	-0.0654325	3.9928	0.43633	-0.0269906	-1.13164	-0.31365	0	0.628583	2.54361	4.18612	0.681812	0.172932	4.95191	0.971113	0.117136	0.998221	0.180878	3.90167	0.132712	6.00725	-0.160128	0.223326	5.21144	-0.728607	0.168448	-0.722906	0.0883281	1.49101
REACTOME_FATTY_ACYL_COA_BIOSYNTHESIS	-2.09175	-0.409556	0.5058	0.0865283	0.314129	0.53202	-0.410157	0.786622	0.0898157	0.292672	-1.19701	0.0176288	-0.150885	-0.0823314	0.924606	0.159319	0.329925	0.320949	-0.0485524	0.287388	-1.29765	0.273148	0.530389	1.2627	1.25248	0.326501	-0.362112	-0.800819	0.281636	-1.56228	0.388636	-2.72116	0.337646	0.416739	0.753867	0.765834	0.331971	0.944338	0.346743	0.228238	0.762291	2.61104	0.926822	-0.142508
REACTOME_APC_C_CDH1_MEDIATED_DEGRADATION_OF_CDC20_AND_OTHER_APC_C_CDH1_TARGETED_PROTEINS_IN_LATE_MITOSIS_EARLY_G1	0.978621	4.33856	5.27135	-2.66905	4.12489	-3.84512	0.645992	0.385872	0.623233	2.65736	2.60673	1.33349	0.419031	-0.605079	-2.15006	0.618195	-0.28269	0.186989	1.51986	1.26902	0.176761	2.43732	-0.0708881	0.616626	2.44859	4.00093	0.70462	2.52675	4.58118	2.44555	3.89573	2.72614	-0.0531494	4.07448	0.375714	4.56685	1.87787	0.246602	3.53104	-0.800568	2.54515	1.59525	6.23707	-1.45005
REACTOME_CELL_CYCLE_MITOTIC	-0.193556	0.810541	0.52535	-1.58759	0.212779	-2.78267	-0.496328	0.544993	-0.166993	3.70346	-0.905462	4.41496	1.1692	0.0871534	-1.54426	-0.155563	-3.26014	0.447788	-1.65298	0.455689	-0.286747	-0.0818381	0.0952981	-0.538285	3.47819	0.237189	-2.84337	0.717297	0.504021	0.646945	0.434811	0.187988	-3.43154	0.245952	-1.79927	0.550793	0.358794	0.761588	1.44534	0.122145	-1.13202	-3.47091	-0.656789	-0.394164
REACTOME_TCA_CYCLE_AND_RESPIRATORY_ELECTRON_TRANSPORT	-0.227409	-1.19158	0.569135	2.29195	1.39001	2.3756	0.895961	-0.42173	-1.4065	0.420559	0.919136	1.50904	2.3787	-0.540733	1.72608	0.162221	1.63738	-0.769647	2.20253	1.91786	1.6231	1.60284	0.442913	0.591736	1.26612	1.49317	0.915316	-0.831668	1.40256	-0.78675	1.41527	-0.675457	1.29805	1.68496	2.53129	-1.27941	1.94474	0.320853	1.13763	0.778499	-0.918842	3.929	2.80375	1.90886
REACTOME_EARLY_PHASE_OF_HIV_LIFE_CYCLE	-0.107803	0.315773	-0.707776	0.448566	0.67432	0.96285	-0.267663	-0.725826	0.353707	-1.06727	-1.65347	0.111653	0.481144	0.0453328	-1.77022	-0.866808	-1.64883	0.640838	-2.10101	0.571951	-1.15083	-1.12524	-0.821609	-0.417056	-0.888342	0.652234	-0.336963	-0.145063	-0.529959	-1.29387	-1.51328	-0.996156	0.790756	-2.10003	-0.799658	-0.0780168	0.750546	-0.667409	-0.369065	-2.7885	-1.63252	0.0966669	1.68677	-1.53892
REACTOME_METABOLISM_OF_NON_CODING_RNA	0.740942	4.76787	2.96173	0.656742	1.91774	4.38605	-1.80664	4.65499	2.02417	1.84673	1.17866	0.919391	0.121833	1.00202	5.5946	2.0956	1.75387	2.42393	2.01669	1.74668	-1.68986	1.12329	9.94987	2.89614	0.881371	1.8888	0.433842	4.62259	2.83431	0.474867	2.71006	0.588466	1.28478	2.68457	-0.0864036	2.8385	2.22345	0.0122361	3.77984	1.79945	-0.307624	3.67014	1.48593	1.05731
REACTOME_FRS2_MEDIATED_CASCADE	0.654602	-0.739793	-1.01769	-2.28952	-0.632488	-0.774121	0.350882	-0.0373195	1.6386	0.235382	-2.7216	0.793846	1.93785	-1.12283	-0.807995	0.153816	-0.768001	-0.622063	-0.796417	-1.22061	-0.343974	0.90487	-0.243561	0.237253	-3.38453	-0.612486	0.342405	-0.536073	-1.50052	-1.20513	-0.575811	-1.30514	-0.884763	-0.978217	-3.77528	-0.541815	-3.86926	-0.0887055	-0.213443	0.0234687	-0.56345	-0.863818	2.91633	0.959065
REACTOME_KINESINS	0.360069	2.83451	1.88183	-2.62484	1.20457	2.22059	0.0813118	2.37118	1.36499	2.89744	1.1474	0.516608	0.720255	0.702782	1.20192	1.59459	-0.750805	1.66762	-1.14967	-0.20224	-0.63748	-0.447204	0.998002	0.0628198	1.83315	1.20457	0.105175	2.87052	1.89341	2.42902	1.54012	1.56423	2.0146	1.5007	-0.405147	2.28317	1.36651	2.06976	2.82154	1.10833	2.85708	-0.458708	2.92671	3.32888
REACTOME_SYNTHESIS_OF_BILE_ACIDS_AND_BILE_SALTS	-0.316326	0.508421	0.136356	2.02583	0.139327	0.232198	1.25191	0.548307	-0.316472	-0.0121851	-0.80678	-0.14721	0.908959	1.61982	2.09671	-1.49198	2.83022	0.111255	3.56642	-0.0212136	1.09088	0.0987955	-0.100408	1.11482	0.87047	0.120873	-0.426375	0.523577	-0.116322	1.6196	0.104402	-0.140544	0.00611112	-0.121379	0.552931	0.269717	2.02871	0.855942	0.011207	1.5725	-3.045	0.388548	0.152605	2.23653
REACTOME_DOWNSTREAM_SIGNALING_OF_ACTIVATED_FGFR	-0.64909	-6.17935	-0.059449	-1.13364	-0.0749506	0.0762849	0.915568	0.35472	-2.85259	0.377049	-1.33878	-0.524947	0.519933	-0.471947	-0.675549	0.768111	-0.162758	0.00482248	0.489363	-0.432276	0.508952	1.8574	-0.0316386	-1.55732	-2.12888	-0.106748	0.856359	-4.47591	-0.43729	-3.12004	0.0374428	-0.623272	-0.104992	-0.25029	-2.44032	0.0994836	-5.08816	0.34707	1.0141	-0.50322	0.333218	0.654356	5.73585	1.97817
REACTOME_DEGRADATION_OF_THE_EXTRACELLULAR_MATRIX	0.099933	-0.0983849	0.703229	0.388375	0.483644	0.753333	-0.228879	-1.10778	0.218006	-2.11517	-0.0125873	0.252506	1.45881	0.0510566	0.373645	-0.930625	0.46806	0.510047	2.85218	0.592292	0.364549	-0.189854	0.28269	1.7173	-0.171414	0.558605	-0.141472	-0.490511	0.569188	-1.37237	0.548182	-1.06547	-1.13268	-1.32956	0.958862	0.708879	0.598544	1.14709	0.658581	0.51818	-0.384418	1.34452	0.0212047	0.138703
REACTOME_STRIATED_MUSCLE_CONTRACTION	0.353719	-0.0429656	-0.783148	0.776907	0.476942	-0.703896	0.145121	-0.886405	0.561443	-0.147712	-0.30516	0.494018	1.63128	0.288366	0.60151	-0.820223	0.577562	0.569652	1.87468	-2.66763	0.538383	0.915927	0.242493	2.02716	-0.606316	0.524	0.142173	-0.350852	-0.439639	0.214535	0.537298	0.801709	0.913136	-0.954444	-0.90455	0.891681	0.732786	1.38677	-0.408564	0.699084	1.21618	0.852641	3.35238	0.537598
REACTOME_DAG_AND_IP3_SIGNALING	0.695151	-0.317293	-0.637937	0.714656	-0.484322	3.68394	0.391602	0.205295	0.246279	2.92855	-1.49359	-0.985088	2.13787	1.04748	3.15224	0.337025	1.65065	2.3933	1.86085	1.90655	1.24808	1.03474	-0.131507	2.76509	-2.15384	-0.509358	0.334301	-0.0867806	-1.12285	-0.952323	-0.329722	0.501602	-0.556478	-0.738928	0.275987	-0.275917	-0.874749	-0.00241826	0.208138	1.69799	-0.126504	-0.367295	2.71288	1.03503
REACTOME_SIGNALING_BY_GPCR	0.0776931	-2.63356	0.471727	0.520263	0.538816	0.416523	2.86108	-1.20706	0.327375	1.93913	1.02491	0.126213	1.78605	0.201701	0.25824	0.504324	0.184733	0.420084	2.37075	-7.77342	1.99643	2.61114	0.135388	2.16721	-0.255882	0.569652	3.08088	-2.38914	0.519223	-0.0672687	0.429923	0.553814	1.12032	0.465868	-1.26924	0.714678	-3.79511	1.45749	1.80499	3.43494	0.901057	2.67051	4.97581	6.22269
REACTOME_CELL_CELL_COMMUNICATION	1.05801	-0.28401	-0.516522	-1.5226	-0.282869	-0.300618	0.783408	0.167284	-1.09374	0.0829127	-0.623362	-0.751699	0.482079	1.3247	2.63481	0.608852	2.58695	-0.312562	2.5059	-0.833592	0.296987	0.701075	-0.135388	0.562272	-2.07831	-0.245976	0.732528	-0.146888	-0.897221	-0.561382	-0.270114	-0.800271	1.96334	-4.43123	0.0957826	-0.0672335	-0.663446	0.269447	0.577132	0.727047	-0.111896	3.32444	3.34825	1.512
REACTOME_SYNTHESIS_OF_PIPS_AT_THE_EARLY_ENDOSOME_MEMBRANE	-0.328663	-2.85973	0.348421	-0.217428	0.183891	0.554263	-0.456485	-1.58251	-0.175523	0.0770549	-0.842256	-0.135966	0.954894	-0.0791064	-0.453487	-0.171721	0.186699	0.34716	0.957506	-3.15089	-1.42163	1.78538	-0.0870194	1.16186	-0.904264	0.238366	-0.518845	-2.41636	0.241261	-1.88094	0.375499	-1.4289	-0.0288712	-0.0143946	0.57061	0.363937	0.183116	0.784255	1.28833	-0.0837723	0.60889	1.33076	0.376791	-0.386455
REACTOME_TRANSLOCATION_OF_ZAP_70_TO_IMMUNOLOGICAL_SYNAPSE	0.103408	-1.32387	-1.41579	0.679044	0.893622	1.67036	-0.254916	-0.654654	0.848185	1.18304	0.449517	-1.76339	1.66027	0.306839	0.876923	-0.693034	0.695547	1.11737	1.85396	0.707576	0.286331	-0.0946064	0.344403	1.93427	-0.925774	0.881022	1.89065	-0.847088	-0.881623	0.455205	-0.62115	1.06021	1.47231	-2.228	1.66969	-1.46728	-2.00952	1.38117	-0.83967	0.662713	-0.847397	2.12143	1.83047	0.128468
REACTOME_SIGNALING_BY_FGFR1_FUSION_MUTANTS	0.179022	-1.45753	-1.55164	-0.289767	-1.14672	1.40016	-0.019062	-0.430024	-0.677789	0.401362	-1.87706	-1.83039	2.62739	0.470824	0.535889	-0.426844	0.775401	-1.01816	1.98598	0.921182	0.548939	-0.77207	1.98144	-0.181961	-4.37202	-1.05985	-0.130797	-1.0625	-2.16302	-0.743021	-1.09004	-1.9662	-0.135388	-1.51151	-0.441881	-1.01073	-1.85216	-0.484547	-0.87631	-0.673604	0.38873	-1.91621	1.59116	0.248093
REACTOME_DEVELOPMENTAL_BIOLOGY	0.224631	-5.44291	0.312562	-0.00612863	0.360536	0.339847	-0.174584	-2.73397	-0.192469	0.0380663	-1.52387	0.244361	1.31817	0.216169	-0.904161	-1.94326	0	0.377964	1.80938	-3.43939	0.0153898	1.00512	0	1.39715	-0.508015	0.351625	1.96931	-4.08615	0.388245	-0.817347	-2.85914	0.257593	-3.79324	-3.41691	-3.03382	0.293671	-3.87159	0.894763	0.0812086	3.06427	-4.03277	1.69993	-1.09262	4.70243
REACTOME_REGULATION_OF_WATER_BALANCE_BY_RENAL_AQUAPORINS	0.85136	0.0656508	3.13651	0.917972	-0.377964	5.11716	2.71042	0.474746	0.520821	2.1955	0.596173	1.12457	2.18939	1.00364	3.66041	0.64579	1.84076	-0.298872	2.20074	2.3442	2.90433	1.3894	10.0782	2.8303	1.22839	-0.398433	2.56998	0.239169	1.7534	-0.718578	3.99364	0.770636	-0.448313	-0.784959	0.503826	4.96397	-0.704573	2.51434	2.8755	2.02465	2.20075	0.959812	6.6356	1.20337
REACTOME_TRANSPORT_OF_MATURE_TRANSCRIPT_TO_CYTOPLASM	0.710872	4.44577	3.83221	0.662711	2.38161	6.31264	-1.68912	-0.0170413	2.22121	2.22157	1.36403	0.940057	0.116719	1.07912	4.87767	0.298872	2.21191	3.32218	2.26031	2.27193	-1.56329	1.15579	7.18551	2.84017	2.0373	2.42101	0.422132	2.9479	3.39975	0.76642	3.60126	0.747805	4.10649	3.28578	0.0176193	4.99671	2.50488	2.38439	3.0229	1.88757	-0.111255	4.19775	4.33653	0.950918
REACTOME_RECRUITMENT_OF_NUMA_TO_MITOTIC_CENTROSOMES	0.0649168	0.333923	0.886848	-2.79278	0.597162	-1.82689	-0.240671	1.25039	0.415983	1.94046	-2.30858	0.299558	0.22682	0.198462	-2.64698	0.628009	-1.60609	0.703691	-2.17377	0.59375	-1.02432	-1.98448	-1.1977	-0.3458	1.78167	0.660526	-0.229379	-0.04255	0.752607	-1.04897	0.646018	-2.41367	-1.80305	0.895667	-2.59293	1.24329	-0.797387	-0.695915	0.768191	0.486593	-1.4002	-4.19132	0.650856	0.0492318
REACTOME_GRB2_SOS_PROVIDES_LINKAGE_TO_MAPK_SIGNALING_FOR_INTERGRINS_	0.195413	1.04466	-1.34805	1.02409	-0.937823	1.49594	-0.135893	-0.424576	0.83843	0.487105	-3.66222	0.307205	2.89358	0.41707	1.52708	-2.05649	0.864084	-0.92668	1.97952	-2.03431	0.537271	0.156932	2.59845	-0.174402	-4.44436	-0.956791	-0.180111	0.577016	-2.06128	-0.744651	-0.936041	-0.453263	1.3748	-3.08622	-0.44736	-0.928357	-1.71101	1.64439	-0.790429	0.854003	-0.966464	2.67304	2.67159	0.175296
REACTOME_SYNTHESIS_OF_PIPS_AT_THE_LATE_ENDOSOME_MEMBRANE	-0.424859	-3.12261	0.286147	-0.442266	0.153841	0.545894	-0.544318	-1.58166	-0.291144	-0.0321149	-1.0702	-0.248705	0.693579	-0.176492	-0.576773	-0.227623	0.0618981	0.328117	0.788812	-3.24001	-1.65042	1.54773	-0.122145	1.07238	-1.13416	0.14021	-0.586204	-2.3128	0.0483527	-1.83427	0.33326	-1.53635	-0.09761	-0.0878039	0.510439	0.342752	0.0452816	0.6952	1.17577	-0.126742	0.613002	1.08944	0.240421	-0.541241
REACTOME_MITOCHONDRIAL_FATTY_ACID_BETA_OXIDATION	0.0225233	-0.44905	0.548093	2.32309	0.387101	0.576738	1.57191	0.665893	-0.0447395	0.414651	-0.401146	0.103352	1.18797	-0.0281087	-0.191489	0.0628102	0.383697	0.333333	1.38761	0.365841	1.46937	1.20851	0.0935307	1.42623	0.358135	0.343947	-2.0744	-0.847502	0.350147	-0.385043	0.388636	0.258451	1.85187	0.29062	0.717814	0.524923	0.410533	1.03826	0.384395	1.91555	0.766896	4.38795	0.686562	2.74797
REACTOME_INSULIN_RECEPTOR_SIGNALLING_CASCADE	-0.777905	-2.55292	-0.363147	-1.53352	-0.18037	-0.163383	0.75269	0.119518	-1.29707	0.0526863	-1.72892	-0.566506	0.340116	-0.552793	0.200643	0.504339	-0.30913	-0.144839	0.114656	-0.605169	0.199117	0.616741	-0.139169	0.531998	-2.51964	-0.169725	0.692962	-2.73931	-0.664532	-1.94916	-0.0916001	-0.801465	-0.388888	-0.408086	-3.95464	-0.0377237	-4.23162	0.250572	0.675945	0.967795	-0.0058723	0.174025	5.3867	1.64363
REACTOME_APOPTOTIC_EXECUTION_PHASE	0.626138	-0.957456	-1.14776	-2.2558	-0.758462	-0.903562	-1.80598	-0.261353	-1.81951	1.1353	-1.94845	-1.11242	-0.318933	-1.25883	0.472599	0.017736	1.13331	-0.72736	1.37837	-2.74054	-1.78767	0.0414439	1.62369	0.243574	-0.509554	-0.781637	0.317094	-0.711357	-1.6369	-1.46896	-0.704987	-1.56953	-1.17109	-2.65948	-0.276227	-0.842376	-1.25075	-0.121187	-0.401783	-1.499	-0.745357	1.64337	0.997494	0.878938
REACTOME_DEADENYLATION_DEPENDENT_MRNA_DECAY	0.58182	2.18584	2.26904	1.79897	1.48825	2.68351	0.356776	-0.189796	1.76659	2.47444	3.47658	0.711807	1.23096	0.714133	3.76205	1.85362	1.39023	1.9802	1.69718	2.87236	1.10675	0.973335	1.48152	0.277655	2.38047	1.52213	0.349738	1.57822	3.42656	0.202956	1.90804	1.95923	2.35192	1.89088	3.27253	1.21239	1.90466	2.17591	2.25144	1.30554	1.59906	2.91597	3.65472	-2.01573
REACTOME_TRANS_GOLGI_NETWORK_VESICLE_BUDDING	1.07202	3.60042	-0.458675	2.26247	-0.202432	4.02128	0.556349	-0.0791823	2.2546	0.786117	-0.251282	-0.787787	1.84174	-0.667867	4.26832	0.313056	1.8401	-0.120735	0.915247	-0.82761	1.39777	1.31799	3.16862	2.8063	0.183367	-0.2971	0.598409	2.35863	-0.827471	0.583199	2.86091	0.8514	3.05047	2.76081	-0.131324	5.03054	-0.684808	0.120049	0.357607	1.97516	-0.184028	4.97188	5.21331	1.45205
REACTOME_NOTCH1_INTRACELLULAR_DOMAIN_REGULATES_TRANSCRIPTION	0.8	3.12458	-0.71275	0.678762	2.12124	-0.459571	-1.71497	0.151932	0.266668	-0.474712	-0.547756	0.955974	2.33936	-0.734467	0.907364	-1.41394	1.76022	-0.403473	1.95047	1.83978	-1.61095	-1.6756	-0.011181	-2.18755	1.00303	2.0679	0.471265	1.98537	0.249473	0.468065	-0.381412	-1.17451	-0.56962	3.00696	0.197537	-0.202352	0.791152	0.023975	0.167845	-1.10408	-0.211732	2.70785	-7.09025	-1.65476
REACTOME_P38MAPK_EVENTS	0.166551	-1.37826	-1.59203	0.985512	-1.18856	1.51902	-0.124042	-0.382857	0.926716	1.31198	-2.76909	-1.80444	2.50387	0.189254	1.34143	-0.40519	0.750071	-0.95119	1.79518	0.700539	0.470445	0.0475132	1.70477	1.88071	-1.44696	-1.11601	-0.121377	-1.08018	-2.37676	-0.66223	-1.01207	-0.405991	1.83879	-1.62937	-0.383275	-0.957159	-1.94386	1.46348	-0.990219	0.68937	-1.02323	0.657458	2.48906	0.180047
REACTOME_OLFACTORY_SIGNALING_PATHWAY	0.423734	-1.97385	0.927585	1.38151	0.704987	1.11907	2.75519	1.54344	0.828026	1.74195	2.12794	0.53266	2.24116	0.385376	1.388	2.72117	2.89476	-1.36277	4.69526	0.833925	2.53898	3.95957	0.782881	2.90261	1.06638	0.693889	2.66273	-1.39471	1.00466	0.835107	0.711354	0.90507	1.08345	-0.579943	1.54876	1.2763	0.93412	2.15448	2.37669	2.45136	1.58973	3.4585	4.35723	4.07296
REACTOME_SEMA3A_PLEXIN_REPULSION_SIGNALING_BY_INHIBITING_INTEGRIN_ADHESION	0.0842226	-2.25768	-2.29643	0.584292	0.561866	0.901185	1.80477	-0.787499	-1.10059	-1.11417	-3.04956	-2.1315	1.61972	0.0589369	0.0985258	-0.775683	0.501052	0.592261	0.383261	-2.70103	1.55687	2.44059	0.868698	1.6985	-0.818705	0.509797	-0.140056	-1.63014	-1.77752	-2.28848	-1.59618	-0.852763	0.830819	-2.2762	1.3027	-1.77096	-2.58412	1.19496	-0.505268	2.02766	-1.67221	2.28234	1.44722	0.0365753
REACTOME_BIOSYNTHESIS_OF_THE_N_GLYCAN_PRECURSOR_DOLICHOL_LIPID_LINKED_OLIGOSACCHARIDE_LLO_AND_TRANSFER_TO_A_NASCENT_PROTEIN	-0.387917	0.182398	0.0800515	1.82237	0.0177733	0.0727234	-0.545308	0.320366	1.08485	-1.22096	1.41065	2.09346	0.976428	1.69673	1.94503	-0.382799	-0.020469	0.116062	0.799259	3.82548	-0.211427	0.860265	-0.0804373	1.07314	1.63881	-0.011181	-0.542231	0.284002	1.23574	1.50513	0.065372	-0.245843	-0.141526	-0.200749	0.370097	-2.21865	-0.11449	0.780368	-0.0664149	-0.210675	0.321127	3.65579	5.60661	-0.512283
REACTOME_REGULATION_OF_PYRUVATE_DEHYDROGENASE_PDH_COMPLEX	-0.231557	-3.26404	0.111314	-0.328846	0.204251	0.288782	1.33677	0.607379	-3.34476	-0.00717072	-0.981981	-0.125	0.771868	-0.297395	-1.4683	-0.188656	0.0456912	0.117944	0.924469	-0.0135625	1.08274	1.61141	-0.162583	-0.778236	-1.98754	0.191062	-0.550765	-2.59754	-0.122905	-2.08577	0.199891	-0.043514	0.0125118	-0.118642	0.622254	-3.75329	0.179212	0.764727	0.0325666	-0.136725	-1.05922	1.25378	0.167782	2.12308
REACTOME_NCAM_SIGNALING_FOR_NEURITE_OUT_GROWTH	0.939824	-0.308907	-0.554118	-1.86357	-0.26603	-0.445473	0.554374	0.0526965	0.417587	2.37347	-2.18574	-0.726507	0.206339	-0.417921	-0.105842	0.351048	-0.481173	-0.313783	-0.0554369	-0.548088	-0.0139768	0.382541	-0.114766	0.374416	-2.93763	-0.2473	0.579696	-0.174208	-0.714196	-0.85954	-0.371237	-1.0288	-0.465099	-2.3227	-4.20258	-0.271981	-3.53952	0.130189	0.292125	0.647509	-0.198137	-0.185303	2.95857	1.33362
REACTOME_BRANCHED_CHAIN_AMINO_ACID_CATABOLISM	-0.0733772	0.552416	0.298389	2.08307	0.155267	2.34128	-0.370323	0.527094	-0.204791	2.25496	0.0913608	2.05168	1.0252	1.72352	3.85319	-0.150263	0.22262	0.239566	1.15587	4.01586	-0.0593915	0.240179	4.36647	1.25964	2.02471	0.164159	-0.396794	0.546269	0.0680724	0.633248	0.222222	0.0495141	1.81621	1.86178	0.518407	0.268073	2.07283	0.98768	0.137919	1.61036	0.560262	3.13223	2.88515	2.59811
REACTOME_CIRCADIAN_REPRESSION_OF_EXPRESSION_BY_REV_ERBA	0.363261	1.65889	0.274955	0.0925119	1.16316	1.93885	0.108329	2.74067	1.21851	-0.100209	-0.627388	0.563523	0.963997	0.540892	2.20468	-0.224201	0.99005	-0.668623	2.34883	1.15687	-0.630539	0.515166	1.43461	0.0300759	2.03259	1.2993	0.126187	1.00224	0.601718	-0.347723	1.45663	-0.194666	0.370421	1.56926	2.45791	2.33275	1.45513	-0.329217	0.529806	-0.35808	1.0959	1.32867	-2.68703	0.521383
REACTOME_G_ALPHA_Q_SIGNALLING_EVENTS	1.75546	0.956569	0.342776	3.03173	0.451284	6.42263	1.27463	0.532632	1.34534	2.05371	1.03224	-0.403473	2.53627	2.83002	4.40141	1.12275	22.3383	0.306029	5.04276	-0.226991	2.25482	1.3144	0	0.970437	0.439811	0.42236	1.1873	0.621623	0.00738569	0.101269	0.338862	-0.4691	9.07377	-0.1394	0.512586	0.309897	0.326217	2.68571	1.39036	2.33973	0.597082	6.63798	11.029	2.53723
REACTOME_CHOLESTEROL_BIOSYNTHESIS	-0.183562	0.517998	0.324656	-0.103107	0.183346	0.299104	-0.284249	0.518936	-0.294811	1.21046	0.98959	-0.0209292	1.03998	-0.242225	1.26757	-0.122486	0.205466	0.216818	1.1337	4.15447	0.0411245	1.10313	-0.113168	1.23106	2.00833	0.216403	-0.328278	0.534205	0.0542549	0.604833	0.206329	0.0647372	-0.0306962	-0.0239114	0.464087	0.303808	0.231854	0.9314	1.45375	1.69895	0.529437	1.43221	0.365846	2.66928
REACTOME_GLYCOSPHINGOLIPID_METABOLISM	2.52437	0.717302	0.504843	2.65257	0.355261	-3.78217	1.82617	0.62361	1.63225	1.52023	0.0367622	0.182512	-0.332548	-0.0451415	2.54359	0.194116	0.331387	0.399137	0.277617	4.34747	1.56169	1.5369	0.18008	1.61549	-0.331077	0.327779	1.8355	0.692684	0.295722	0.934422	0.336191	0.233408	2.49456	0.198099	0.646951	-1.7143	0.426024	1.0623	1.66832	0.317048	0.666397	3.74552	0.662359	0.0556345
REACTOME_CLEAVAGE_OF_GROWING_TRANSCRIPT_IN_THE_TERMINATION_REGION_	0.5461	5.10286	3.03185	3.28218	1.85592	3.88127	-1.94785	5.75194	3.74505	2.72401	3.58765	0.751951	2.1811	0.943588	6.54204	4.11077	1.81434	2.60354	1.83371	1.65458	-0.357954	-0.953694	9.07377	2.85316	4.60002	1.98759	0.292609	4.96626	2.83141	0.404549	2.52163	2.1928	3.46278	4.58828	6.37508	4.8543	2.15718	-0.0241192	2.5215	1.57272	4.94391	5.52101	4.88728	0.759185
REACTOME_INFLUENZA_LIFE_CYCLE	1.32008	0.31805	7.38475	1.33634	0.0456207	0.128323	-0.914099	0.343078	1.00699	1.95379	1.45018	1.86663	-1.02077	-0.479596	1.18322	0.899792	4.23887	-0.00659395	2.39316	-0.376199	-0.812035	-0.92399	0.257095	0.725772	1.08476	0.0791823	0.868961	0.323212	5.74164	1.25477	0	1.32414	0.0263209	0.0392241	0.348209	0.561228	2.88933	0.428623	4.43549	-0.364446	-2.65988	0.891631	0.5435	-1.05459
REACTOME_ACTIVATED_AMPK_STIMULATES_FATTY_ACID_OXIDATION_IN_MUSCLE	-2.01753	1.34061	-2.46119	0.543957	-1.55126	0.91083	-0.178706	1.0828	-2.65636	0.860766	-0.619423	0.359528	0.0894748	0.444543	1.45188	0.601435	0.588918	-1.53491	0.478838	0.635627	-1.03826	0.826344	-1.75082	1.73611	-1.81132	-1.54253	-0.14364	1.24958	-2.48939	0.0679681	-1.56142	-0.887001	0.812697	0.740433	-0.814366	-2.07435	0.738105	-0.672649	-1.45393	2.06882	-0.260341	1.67717	1.28131	0.173244
REACTOME_CHEMOKINE_RECEPTORS_BIND_CHEMOKINES	0.499664	3.01577	1.18445	1.90298	1.93956	3.86991	0.337448	-0.106	2.07013	1.67679	1.04483	0.803648	3.97418	0.868698	5.51068	0.114541	1.80928	-0.364009	4.23493	1.7013	1.10481	1.71719	7.26221	2.85737	0.672733	1.8401	0.254341	2.24385	1.45809	0.374511	2.64575	0.455509	3.01047	0.990994	5.52286	2.58383	-0.940576	2.32096	1.31865	1.55885	4.73047	2.40451	4.85576	0.702888
REACTOME_TAK1_ACTIVATES_NFKB_BY_PHOSPHORYLATION_AND_ACTIVATION_OF_IKKS_COMPLEX	0.37516	-1.22899	-0.0246396	1.29635	-0.967301	-1.18924	0.0342884	-0.42397	-2.15845	0.675805	-0.694611	-1.42	2.27107	-1.5951	0.697591	-0.326668	0.851727	-0.82068	2.16016	-1.9864	0.687554	0.415228	1.17998	2.37414	-1.05548	-0.976431	0.0449921	-0.935478	-0.86071	-0.472012	-0.797255	-0.290423	-1.32833	1.299	2.00497	0.405466	-0.261118	-0.336067	0.370586	0.918675	0.665358	1.00071	-0.377262	0.49468
REACTOME_ACTIVATION_OF_BH3_ONLY_PROTEINS	-2.14346	-2.64138	-1.60423	-2.8707	-1.08126	-1.27015	-2.36337	-0.344326	-2.01435	0.448053	-2.58547	-1.7829	0.768941	-1.84097	-2.39457	-0.377209	-1.28566	-1.02842	-1.71402	0.789856	-2.0714	-1.6126	-0.687571	-0.102859	-2.38707	-1.07338	-2.31073	-2.56381	-2.34311	-4.93848	-1.0202	-3.38053	-1.38726	-1.68168	-0.380387	-0.976154	-1.90158	-0.440671	-0.888205	-0.710142	-1.04099	-1.65064	-0.348706	0.187891
REACTOME_INSULIN_RECEPTOR_RECYCLING	0.429335	-0.919513	-2.06937	0.84376	-1.54599	1.02794	0.152995	-0.819462	0.550863	0.120978	-0.253328	0.490249	1.74211	0.135781	0.17941	-0.688798	0.619058	-1.29668	1.96148	0.718696	0.570202	-0.689449	0.563591	2.27245	-0.497172	-1.40352	0.122669	-1.51531	-1.54516	-0.959399	-1.40579	-0.611322	0.794537	-0.85451	1.111	-0.508493	0.832842	-0.514524	-1.37297	0.6439	-0.107431	1.96525	1.38767	0.522295
REACTOME_REGULATION_OF_AMPK_ACTIVITY_VIA_LKB1	-2.04315	-3.29225	0.604608	-0.0204377	0.394833	0.706944	-0.34464	0.740333	-0.00310088	0.487489	0.417732	0.148442	1.21592	0.330049	-0.0828851	1.55209	0.413871	-2.16123	1.38497	0.497063	0.0866207	0.35606	-4.18124	1.50216	-0.495701	0.427938	-0.36356	-2.35621	0.601221	-0.360693	0.37803	-1.26325	0.382896	0.387514	-1.37209	0.57551	0.497417	-0.85383	1.62147	1.84573	-0.762375	1.91161	0.788369	-0.0799296
REACTOME_REGULATION_OF_GENE_EXPRESSION_IN_BETA_CELLS	-2.08307	-4.57282	-1.66098	0.997585	-1.08935	1.25344	-0.133355	-0.50298	-2.06942	-1.57385	-2.00237	0.275032	0.396462	-1.69092	0.245794	-0.448082	0.678429	-1.00723	-0.549731	0.838782	0.447023	-0.658185	-1.18973	-0.203167	-1.55584	-1.06341	-0.134613	-3.98541	-1.22901	-2.98133	-0.876364	-2.12376	1.20241	-0.57651	-0.466579	-1.41573	1.08848	-0.439381	-2.12887	-0.76361	-1.04387	2.31416	1.08254	0.17051
REACTOME_PHASE1_FUNCTIONALIZATION_OF_COMPOUNDS	0.77234	0.802213	1.36244	1.55043	0.955011	1.51859	0.474248	-0.52115	0.948701	1.79906	-0.148043	0.787942	2.1355	0.806124	2.44173	-1.81044	0.972381	-0.994018	2.47194	1.17714	1.11278	0.870469	0.620517	2.66294	2.14768	0.949284	0.492214	0.316623	1.61109	-0.278164	0.934162	-0.100282	1.22063	1.15081	1.77622	1.34013	1.26736	-0.108862	1.54777	2.69252	1.88962	2.76201	1.97859	3.77427
REACTOME_APC_C_CDC20_MEDIATED_DEGRADATION_OF_CYCLIN_B	0.5529	2.60434	2.18855	-1.96008	1.66541	-0.724669	0.307152	0.36271	0.114262	1.48603	-0.792475	0.766791	-0.0124044	-1.41932	-0.432024	0.343433	-0.852711	2.07147	-0.765079	1.62275	-0.261247	0.993997	-0.169725	0.347849	1.64744	1.58781	0.379088	1.63917	2.06866	0.234818	2.15632	-1.36865	-0.74746	2.37347	-2.12936	2.21093	0.424899	-0.135893	2.07743	-1.54887	-0.106394	-0.641083	2.12335	-1.93965
REACTOME_ACTIVATION_OF_IRF3_IRF7_MEDIATED_BY_TBK1_IKK_EPSILON	0.183137	0.680665	1.07356	-0.407946	0.738265	-1.57066	-0.171252	-0.597162	-0.904244	0.152654	-1.18303	-1.71873	0.333545	-1.79978	-1.58437	-0.674822	0.603725	0.915616	0.507927	0.632821	-0.91067	0.0250318	-1.15376	-0.300354	-0.693341	0.714839	-0.160967	0.189876	0.945549	-0.924176	0.86325	-0.554916	1.10263	0.915098	-0.589631	-0.0661283	-0.597091	-0.58237	0.957082	-2.49716	0.237948	0.255659	0.826985	-2.73182
REACTOME_NGF_SIGNALLING_VIA_TRKA_FROM_THE_PLASMA_MEMBRANE	-0.516608	-5.81912	0.0785203	-0.829077	0.135893	0.253764	1.03671	0.430851	-2.59012	0.623163	-0.90738	-0.407085	0.691324	-0.349478	-0.262696	0.937382	-0.0529238	0.170267	0.803102	-0.311284	0.702611	1.98876	0	-1.11108	-3.71413	0.0726794	1.02576	-4.08615	-0.180217	-3.0468	0.177559	-0.493289	0.0831724	-0.0997341	-2.17181	0.205008	-5.94454	0.466396	1.23508	-0.3081	0.470502	0.977682	4.02056	2.35644
REACTOME_PEPTIDE_LIGAND_BINDING_RECEPTORS	1.43461	4.67182	4.83445	2.86818	3.44423	8.47419	1.04736	0.274784	1.07943	0.713651	1.65978	-0.472225	2.49791	2.65792	6.71318	0.88513	18.23	0.158083	6.13385	-0.305126	2.04247	1.02816	7.28571	2.88376	1.17976	3.62126	0.959589	3.17891	2.25814	1.34678	0.197223	-0.315685	4.70007	-0.0453195	3.96857	2.76143	0.130189	2.65445	3.02105	4.23999	5.71124	4.53943	8.13186	2.0071
REACTOME_RECRUITMENT_OF_MITOTIC_CENTROSOME_PROTEINS_AND_COMPLEXES	0.849983	0.0285848	4.50628	-3.22949	-0.280622	-0.150157	0.577466	0.162835	0.577861	4.12843	-1.04642	1.13378	0.232469	1.54181	-1.03039	0.463745	-0.233157	-0.0924281	0.118694	-0.683742	0.071465	-0.545774	-0.0708881	0.48417	1.32259	-0.294884	0.581629	0.0732842	2.47986	-0.736441	-0.0938302	-0.953572	-0.274821	-0.559233	-3.97548	0.100504	-0.566211	0.197473	3.35399	-0.851724	-2.93948	-5.50539	-0.483332	1.32935
REACTOME_NUCLEAR_SIGNALING_BY_ERBB4	0.60789	-0.797667	-1.03904	0.497289	-0.730577	-0.88632	0.382715	-0.111584	-1.66733	-0.92779	-2.60852	0.769546	3.27702	0.705066	1.69435	-1.68676	1.14899	-2.70881	1.41556	1.24549	1.03297	-0.0526714	-0.411814	-2.55319	-4.28332	-0.774597	0.358568	-0.609354	-0.413456	0.0393688	-0.599801	0.178984	-0.908033	0.469523	-0.103835	-2.40985	-1.313	-0.109631	-0.374933	-1.37223	-0.598916	0.848193	-1.55134	0.85118
REACTOME_APC_CDC20_MEDIATED_DEGRADATION_OF_NEK2A	0.56725	2.68016	2.32097	-1.96329	1.75073	-0.525105	0.303686	0.29394	0.10446	1.52853	0.958215	0.812717	0.0477028	-1.24701	-0.369276	0.385574	-0.796233	2.44172	-0.734701	1.56921	-0.229948	1.96929	-0.110208	0.337067	1.70223	1.6569	0.399191	1.85539	2.26622	1.6273	2.27686	2.02879	-0.681833	2.4734	0.324265	2.52163	0.488409	-0.0689883	2.19177	-1.44912	1.81461	-1.50539	3.41557	-2.05043
REACTOME_MITOTIC_G2_G2_M_PHASES	0.990298	0.141715	5.22116	-2.95621	-0.217072	0.0460667	0.656157	0.184646	0.658911	4.45239	-0.759503	1.31251	0.395598	1.67544	-0.824612	0.517126	-0.0660819	-0.0406915	0.231564	-0.598159	0.217249	-1.30084	0.0861293	0.558896	1.53201	-0.229416	-1.28006	0.118415	3.09186	-0.510042	0	-0.818916	-0.219189	-0.42394	-4.18705	0.293777	-0.497066	0.213272	3.65722	-0.73088	-3.04195	-5.58201	-0.356789	1.46847
REACTOME_SIGNALING_BY_FGFR3_MUTANTS	-0.00971332	-0.384728	-2.62389	-0.0135023	-1.98418	0.718921	-0.348408	-1.3393	-0.034236	0.339138	-0.545907	0.181818	1.13312	0.03505	-0.104433	0.12226	0.370105	0.456435	1.38183	0.399124	-0.0240176	-0.551102	0.169607	1.43706	-1.36521	-2.02529	-0.358748	-0.696964	-2.02613	-1.50011	0.514974	-1.18032	0.159766	0.275505	0.713395	-2.75364	0.475036	0.983828	-1.93445	0.266486	-0.644435	0.935938	0.820257	-0.0840485
REACTOME_REGULATION_OF_THE_FANCONI_ANEMIA_PATHWAY	-0.0991308	0.384024	0.717307	-1.85335	0.482168	-2.04384	-2.39219	-0.553422	-1.01555	-0.337834	-0.205688	-0.0116783	0.830306	-1.96858	-2.31253	-0.732063	0.429276	0.550689	0.0295372	0.329597	-2.54594	0.473807	-2.91736	-0.540147	-0.0545758	0.519594	-0.404275	0.0260439	0.410755	-0.128371	-1.45213	0.459852	-1.66249	0.931535	-0.553819	1.54646	-0.961496	-0.824149	1.65273	-2.53797	0.120827	0.708932	0.834471	-2.83457
REACTOME_PLATELET_HOMEOSTASIS	1.09072	0.0395628	-0.420771	1.15281	-0.31063	-0.258167	0.745195	0.384583	-1.26213	1.2813	0.143149	-0.570336	2.54075	1.37267	1.6138	0.602169	2.61339	-0.245856	2.68839	2.573	1.53121	1.59006	18.23	0.586682	1.62522	-0.304789	0.760609	0.140488	0.766611	-0.481769	-0.254878	0.989179	5.21404	-0.484998	0.402489	0	-0.623105	0.307381	0.561234	2.46399	0.204644	0.210303	7.09263	1.6331
REACTOME_RNA_POL_III_TRANSCRIPTION_INITIATION_FROM_TYPE_2_PROMOTER	0.443372	2.79552	1.56238	1.54382	1.11904	1.87183	0.134443	2.72189	-0.264968	2.86271	1.92881	0.561505	1.22497	0.689538	2.90799	1.62127	0.959029	1.26388	1.15134	1.14005	-0.549453	-2.26672	-0.52179	0.0691617	3.0189	1.13505	0.100882	2.42554	1.70416	1.02043	1.27193	1.51382	1.79132	1.74251	2.74192	2.5609	2.71693	-0.290615	1.50428	1.0457	2.66384	1.33781	0.185484	0.517821
REACTOME_METABOLISM_OF_PORPHYRINS	-0.463669	-1.44299	-0.206797	1.48632	-0.176129	-0.0622844	1.05966	0.274821	-0.72332	-1.46619	-0.683475	-0.313202	0.512599	-0.480639	-0.546472	-2.13349	-0.160973	-0.132421	0.494501	-0.301968	0.799004	-0.326356	-0.379155	0.894253	-0.517122	-0.120746	-0.73999	-1.7535	-0.456771	-1.18604	-0.0828394	-0.447493	-0.534364	-0.456691	0.309822	-0.261973	-0.259397	0.660657	0.875577	1.08894	0.167423	-0.222268	-0.322632	1.9861
REACTOME_ACTIVATION_OF_KAINATE_RECEPTORS_UPON_GLUTAMATE_BINDING	0.63084	-0.402878	-0.809012	1.96779	-0.549621	3.31687	0.372394	0.293011	2.04092	2.88191	-0.656708	0.890005	4.60116	0.80061	4.01253	1.981	1.31049	-0.433184	2.91987	1.71669	1.2065	2.03151	8.39217	0.344567	0.846613	-0.569652	0.461653	-0.00998056	-0.0571052	0.384839	2.38048	0.419728	3.47257	0.796528	3.29027	2.62162	0.578516	2.37423	-0.00817637	1.55616	1.90688	3.24334	4.69867	3.68017
REACTOME_GLOBAL_GENOMIC_NER_GG_NER	0.414986	2.67742	2.52656	1.80877	1.70561	3.23157	-2.16162	-0.182877	1.89854	2.67958	0.819624	0.623105	-0.126409	0.879625	0.599797	0.0388075	-0.621254	-0.334954	-0.73071	1.59628	-1.82914	-1.01953	-0.312562	-2.20347	1.50124	1.63932	-2.15982	1.7991	2.50402	0.164385	-0.286669	-1.38511	-0.547098	2.39212	-0.158083	4.35108	1.83323	-0.0887055	2.22252	-1.37343	-0.339124	3.09414	3.37284	0.666055
REACTOME_FORMATION_OF_THE_HIV1_EARLY_ELONGATION_COMPLEX	0.648727	4.80619	2.76441	1.97694	1.97534	4.01562	0.360048	3.34769	0.275672	4.17646	1.94748	0.936259	2.13418	0.96804	5.4304	2.01732	1.66114	-0.322208	1.79305	1.79819	-0.196246	-0.766834	-0.127515	0.30439	3.88683	2.12717	0.336382	3.99196	2.66848	1.82237	2.57258	2.23946	-0.532501	2.81197	0.264667	5.94676	2.34862	0.0144688	2.5158	-1.20346	-0.104371	4.50507	3.7367	0.923182
REACTOME_MEMBRANE_BINDING_AND_TARGETTING_OF_GAG_PROTEINS	-0.151851	1.1437	0.469949	-0.778469	0.316097	-2.2017	-0.315085	-0.818685	-1.27151	-0.485038	-1.0505	-0.0280475	0.0727419	-2.0145	-1.55003	-0.87539	0.31063	0.421432	-0.0306984	0.237439	-1.09559	0.378674	-1.26042	-0.552247	-0.293843	0.38834	-0.319167	1.08928	0.267217	-0.260789	0.388099	0.265731	0.688981	0.467433	-0.775489	0.925751	-1.10576	-0.797575	1.56966	-2.78816	-0.287688	0.348899	0.183763	-2.83561
REACTOME_MRNA_3_END_PROCESSING	0.474864	4.39023	2.8095	3.04987	1.75073	3.36867	-1.82231	5.43509	3.50535	2.57436	4.36972	0.638368	1.85332	0.859792	5.89818	3.82017	1.66969	2.30376	1.66701	1.59583	-0.400983	-1.02848	4.71761	2.73397	4.35988	1.85062	0.217665	4.11288	2.60834	0.33954	2.52624	2.0831	3.09934	4.4994	5.71136	4.46646	1.96567	-0.120895	2.46761	1.41762	4.32116	5.21448	4.68237	0.541425
REACTOME_TRANSMEMBRANE_TRANSPORT_OF_SMALL_MOLECULES	-0.487473	0.492383	3.84345	1.90686	0.0364154	0.0600726	-0.670164	0.534179	1.27954	-1.34756	1.26417	2.38986	0.93531	2.2426	3.85064	-0.312819	3.89413	0.0245022	4.03054	-0.233318	-0.284764	2.26833	0.0839604	2.6817	1.62668	0.109066	1.24571	0.511362	1.80556	0.261047	0.0597348	1.66963	-0.0646846	-0.28555	0.529537	4.31308	-0.153745	0.647708	1.3544	3.6471	0.510333	1.25749	6.19825	2.54643
REACTOME_NEPHRIN_INTERACTIONS	0.253226	-1.26218	-1.40332	1.06606	-0.950248	0.413518	-0.0347947	-0.43932	-0.50326	-0.475366	-2.55852	-1.79491	2.13291	0.37707	2.35879	-0.4892	0.870327	-0.854461	2.01027	-2.10172	0.562337	0.198757	1.22986	-0.18008	-2.36477	-0.975292	-0.0775508	-0.961393	-2.1667	-0.568525	-0.813116	-1.8981	0.188151	-1.69413	2.23522	-0.963302	-1.73477	1.60078	-0.771864	-0.680469	-0.925849	2.60986	2.49654	0.223822
REACTOME_TRAF6_MEDIATED_IRF7_ACTIVATION	0.653029	1.20088	0.103568	0.148541	-0.836871	-1.06215	0.269593	-0.384659	-0.445891	0.898819	0.407765	-1.40065	0.607138	-1.16495	1.48167	-0.260789	1.00884	-0.831894	2.31058	1.1285	0.896572	0.594672	0.895434	0.0525675	-0.925073	-0.852786	0.223958	0.662238	-0.689059	-0.340862	-0.796233	0.006617	1.47889	1.38003	2.0776	-1.11182	1.42862	-0.29282	0.506265	-0.276998	2.26392	3.08382	-2.02674	0.813864
REACTOME_XENOBIOTICS	2.19363	1.07168	0.755894	0.410605	0.508797	0.81904	-0.155712	0.873881	1.68901	0.742829	1.60095	0.280918	1.3105	0.207291	1.9388	-1.06425	0.578436	-1.9406	1.71193	3.54227	0.291162	1.48327	0.248685	1.67772	3.52834	0.506716	-0.11713	1.00431	1.79239	1.06304	0.520267	0.427825	0.494487	0.49182	0.833682	2.35089	0.736035	1.16132	1.88716	1.97658	0.972718	3.90013	1.09356	2.96682
REACTOME_INHIBITION_OF_THE_PROTEOLYTIC_ACTIVITY_OF_APC_C_REQUIRED_FOR_THE_ONSET_OF_ANAPHASE_BY_MITOTIC_SPINDLE_CHECKPOINT_COMPONENTS	0.561198	2.5714	2.13785	-2.14611	1.57617	-0.668233	0.289636	0.293513	1.67128	2.47583	0.771903	0.678985	1.92403	0.597422	0.436885	0.350049	-0.913708	1.98333	-0.911844	1.50712	-0.341407	2.74734	6.12058	0.243186	1.59079	1.61963	0.24643	1.71436	1.99675	1.41295	1.9587	1.86116	-0.70256	2.42983	0.272305	2.1185	1.82236	-0.155693	1.92963	-0.175604	3.5486	-0.781164	4.20832	0.752933
REACTOME_EFFECTS_OF_PIP2_HYDROLYSIS	0.177559	-0.527675	0.579278	0.360292	-2.04029	0.642566	-0.181739	0.672521	0.0741574	1.69162	-0.118551	0.241406	1.40506	0.154149	-1.83201	1.5923	0.462691	0.399501	1.63915	0.547331	0.285945	0.609126	0.162088	1.70114	-1.10359	-2.00871	-0.0768413	-0.749753	0.573678	-1.34098	0.444856	0.4085	0.235367	-1.18099	-1.41913	-3.12618	-3.01932	1.19904	1.72123	0.429547	-2.41785	2.01655	0.863003	3.12053
REACTOME_PRESYNAPTIC_NICOTINIC_ACETYLCHOLINE_RECEPTORS	1.12463	-0.295149	-0.380693	1.29099	-0.360371	-0.327665	0.954797	0.144639	0.554662	2.29473	-0.190409	-0.556175	3.39427	1.17316	0.854527	0.586222	1.72201	-0.253935	2.45142	-0.691726	1.86148	1.91905	2.55717	0.788695	-1.60562	-0.305678	-0.903428	-0.13955	-0.683478	-0.25968	-0.282679	0.750843	2.24368	-3.75865	0.172342	-2.19617	-0.522912	0.504195	0.600754	0.667473	-0.0881819	1.80255	2.41693	-0.942017
REACTOME_SIGNALING_BY_NOTCH3	-0.372014	0.17747	0	-0.449611	-0.0221619	0.0687123	-0.523767	-2.03044	-1.89621	-0.280463	-1.04733	-0.240331	0.656038	-0.444073	0.690713	-0.301647	-0.012022	-2.77143	2.0653	-0.143023	-0.297547	-0.176713	-0.251854	1.05333	-0.207478	0.0122361	-0.483305	0.295094	-0.268221	-2.13945	-0.00530752	-1.778	-0.361873	-0.340376	0.386994	0.00389252	-0.0671473	0.714205	-0.141349	-0.226779	0.312514	0.987355	-0.149214	-0.50389
REACTOME_BETA_DEFENSINS	0.0421445	-0.118675	0.692086	4.13847	0.422093	0.817452	2.00826	1.05133	0.361636	1.85393	1.67185	0.181339	3.04661	0.0576008	4.13696	1.90133	2.739	0.571289	4.42479	0.514998	2.83406	1.57479	0.81142	1.71497	0.980627	0.446288	-0.166035	-0.318975	0.678715	0.0341196	0.552705	0.541842	0.720954	0.717794	1.09224	-0.343064	0.510097	1.24006	1.8222	2.2206	1.18001	5.05616	3.15305	3.21319
REACTOME_TRANSPORT_OF_ORGANIC_ANIONS	-0.611058	-0.510889	-1.29322	-0.386455	0.0587907	0.29818	-0.821016	-1.05436	-0.271966	-2.83684	-1.82284	-0.366516	-0.119828	-0.524694	0.661709	-2.65581	-0.014825	-1.82617	0.498237	-0.31006	-0.419244	-0.95684	0.830497	0.993091	-0.968298	0.011906	-0.780419	-0.644156	-1.32423	-1.84395	0.126054	-1.55378	0.29077	0.190288	0.833749	0.79403	-0.0792228	0.680737	-1.03246	-0.323622	0.700049	1.07823	1.33861	-0.789385
REACTOME_AKT_PHOSPHORYLATES_TARGETS_IN_THE_CYTOSOL	-2.11119	-4.88019	-1.8922	0.675978	0.737188	-1.56311	-0.251533	-0.580996	-3.70186	-0.00407827	-2.22271	-2.04444	1.8146	-1.95758	-2.01503	-0.681141	0.629227	-1.1026	1.61696	0.544135	0.346083	-0.167652	-0.906379	-2.34398	-1.6697	0.74271	-0.250438	-3.97994	-1.42727	-4.42688	-1.02753	-2.1476	-1.86733	0.957217	-0.539524	-1.2994	-0.740755	-0.649908	-1.27635	-2.37932	-1.15218	1.82184	0.0596619	0.0476511
REACTOME_POST_CHAPERONIN_TUBULIN_FOLDING_PATHWAY	0.213017	1.55161	0.815833	-0.773013	0.674583	0.907124	1.81539	0.994034	1.70588	1.8348	-1.67368	2.60262	1.30554	-0.00202861	0.55168	0.392261	0.410152	-1.44452	1.55777	0.531341	1.53439	1.42107	0.199748	1.56061	2.65664	0.667625	-0.195475	1.17348	0.645382	1.02198	0.653584	0.483141	0.515484	0.391226	-1.00401	0.776898	0.802702	1.19742	0.705054	0.441231	-0.252492	-3.38437	1.07427	0.142328
REACTOME_BILE_SALT_AND_ORGANIC_ANION_SLC_TRANSPORTERS	0.0618091	2.20724	0.752868	3.89712	0.522912	3.83946	1.84819	1.03534	1.73693	1.77975	0.841589	2.52357	2.85699	2.04825	1.95852	0.500695	0.492428	0.564936	1.48448	0.533789	1.57987	3.15823	2.75734	1.83367	2.48347	0.517086	1.83003	2.52773	1.7884	1.10992	0.576823	2.03989	0.658135	0.611781	1.07476	0.901821	0.662004	1.2749	1.77749	1.9433	1.10682	0.656602	1.12656	2.88832
REACTOME_TERMINATION_OF_O_GLYCAN_BIOSYNTHESIS	1.89538	0.463524	2.15679	2.17493	0.133717	3.85572	1.58254	0.461968	1.34265	2.25537	2.64612	2.29751	2.82648	1.70682	3.82757	1.30157	2.65859	0.219634	2.58255	0.115208	1.34603	2.03339	5.52209	1.36381	2.94719	0.182682	1.41606	0.516616	2.67725	1.76506	2.88951	1.72196	1.49006	1.98836	0.525001	0.242496	2.01609	2.72518	2.69707	3.36205	2.31851	4.10179	0.311142	2.50392
REACTOME_ENDOSOMAL_SORTING_COMPLEX_REQUIRED_FOR_TRANSPORT_ESCRT	0.322317	1.61517	0.899763	-0.151157	0.650002	-1.94151	0.14318	-0.641077	-0.708503	0.154581	-0.205726	0.453713	0.455145	-1.68049	-1.09038	-0.486971	-1.66597	0.740262	-0.406114	0.721559	-0.612514	1.13269	-1.25593	-0.126265	-0.39589	0.670359	0.0947128	1.50689	0.865327	0.283552	0.668793	0.787695	1.00317	0.838993	-0.634029	-1.77705	-0.706944	-0.47092	2.06209	-2.43336	0.0753266	1.1482	0.578528	-2.45562
REACTOME_THE_ACTIVATION_OF_ARYLSULFATASES	1.13194	3.85236	2.66372	1.29065	1.96966	-3.64436	0.929428	2.99817	0.504872	2.1361	1.27894	1.40626	1.78488	1.0146	3.24085	0.654274	1.81753	-0.307305	2.29676	2.33213	1.84766	1.04978	-0.480093	0.713781	2.49983	1.96163	0.882258	3.43588	2.65718	3.07508	2.04093	2.23217	2.39166	2.37661	0.187608	3.34791	2.63791	0.519377	2.85287	-0.732775	-0.196485	3.47892	-0.763938	-1.02331
REACTOME_CALNEXIN_CALRETICULIN_CYCLE	-0.788258	-0.142737	-0.475124	1.19608	-0.274388	-3.56531	0.84296	0.21479	0.515134	0.133597	-0.404399	-0.514943	0.230397	1.15822	-0.801938	0.701481	1.65047	-0.373367	1.18399	-0.695823	0.497673	0.959235	-0.446077	0.736513	-0.189938	-0.340997	0.815974	-0.0643352	-0.75489	0.866524	-0.302641	-0.700059	-0.525001	-0.669256	0.228904	-0.314632	-0.54071	0.476561	0.470141	1.93236	-3.34908	-1.48382	-0.752267	-1.03057
REACTOME_SIGNALING_BY_RHO_GTPASES	0.970663	3.24977	-0.498971	-0.29291	-0.309566	3.94163	0.679576	0	2.16894	-1.03751	0.93333	-0.784465	1.63184	1.24631	-0.0117469	0.505655	1.95133	-0.180538	0.969719	-0.961748	0.261007	0.694393	2.13437	0.623181	-1.7003	-0.291329	0.757847	2.45562	-0.812481	-0.665481	-0.132855	0.830654	3.37483	-0.820008	0.0565586	-0.347849	-0.650364	2.93482	0.433363	2.11548	-0.100619	2.96047	5.15674	1.50519
REACTOME_CTNNB1_PHOSPHORYLATION_CASCADE	0.266363	-1.08876	1.63576	-0.0358471	-0.875679	-1.00991	-0.0662428	-0.197994	-1.85956	1.80671	-1.55732	-1.6182	-0.324808	0.388136	-0.267013	-0.21861	1.00483	-0.758158	1.00597	1.01036	-0.724533	-0.527458	4.50295	-0.0547413	-0.035054	-0.92668	-0.0342884	-0.754689	0.384803	-0.336866	-0.797911	-0.16016	2.02424	1.96947	-0.17528	2.95745	-1.5668	1.764	2.60108	1.02815	0.950504	-1.41739	1.28876	-2.64527
REACTOME_COPI_MEDIATED_TRANSPORT	-0.040032	1.55656	0.981678	0.415553	0.714976	3.93835	1.75249	1.09887	1.98567	1.86848	1.57032	0.147701	1.43582	0.183682	2.59318	0.585603	0.701499	0.712949	1.67541	0.747333	1.55631	0.59308	3.49113	1.70002	0.762963	0.759995	-0.31079	1.3397	0.954609	1.17839	0.751628	0.586588	1.06883	0.665222	1.11228	1.1096	0.915192	1.209	1.88033	2.06221	1.35345	1.72923	4.36054	2.66492
REACTOME_PROCESSIVE_SYNTHESIS_ON_THE_LAGGING_STRAND	0.149626	1.01082	1.23395	-0.341344	0.849283	1.44409	-2.33577	-0.424717	0.914991	1.44757	-0.181501	0.31854	-0.835026	0.314586	-0.978659	-0.403999	-1.18728	-0.924744	-1.60443	0.889821	-2.28251	-0.770047	-0.900885	-0.151194	0.468851	0.831894	-2.37105	0.512409	1.18576	-0.705423	-0.963438	-1.91861	-1.08883	1.24583	-0.400981	1.91131	1.05488	-0.453996	1.16571	-2.23483	2.07156	1.55343	1.58116	0.1259
REACTOME_SHC1_EVENTS_IN_ERBB4_SIGNALING	0.384959	-0.965916	-1.28422	-2.63636	-0.738207	-1.02277	0.130806	-0.0879376	1.26058	0.866476	-3.08904	-1.52527	1.62545	-1.51522	-1.10321	-0.120564	-1.0598	-0.714545	-1.26637	-1.61685	-0.622224	0.594496	-0.306744	0.0151928	-3.7369	-0.711167	0.181632	-0.698254	-1.90616	-1.5279	-0.774597	-1.67834	-1.00047	-1.36544	-3.40783	-0.684685	-3.96186	-0.285298	-0.561957	-0.442426	-0.693016	-1.31137	2.24239	0.5216
REACTOME_METABOLISM_OF_LIPIDS_AND_LIPOPROTEINS	0.118961	0.329617	0.13176	-0.0295012	0.112333	0.171106	-0.103587	0.238919	-0.277438	-1.08557	0.438068	0.199557	1.32874	4.1097	0.0401141	-0.134624	22.3383	0.112509	6.21682	0.13631	0.151509	1.2034	-0.0447661	1.22888	1.54477	0.143444	-0.144986	0.315643	0.10109	0.73721	0.118127	0.136396	0.166083	0.0572483	0.254878	0.175863	0.144711	0.837835	1.7478	2.59527	0.239522	1.59147	-2.19041	4.12122
REACTOME_CRMPS_IN_SEMA3A_SIGNALING	-0.171061	-3.02218	-2.83197	0.174605	0.346993	0.57735	-0.12039	-1.20963	-1.36285	1.3747	-1.08252	0.0808507	1.28837	-0.199119	-0.594946	0.173069	0.363062	0.374857	0.111281	-3.26548	0.182552	1.19692	-1.59075	-0.513514	-0.996697	0.311017	-0.14015	-2.3575	-2.41326	-0.371735	-2.11193	0.249	-2.64789	-2.78597	-1.22732	-2.39702	-1.43297	1.06592	-0.776848	0.162998	-2.22618	1.0176	0.977585	2.72176
REACTOME_TRIF_MEDIATED_TLR3_SIGNALING	1.06867	-0.101412	1.79603	-1.49071	-0.201177	-0.309056	0.64822	0.234587	-1.30239	1.25108	-0.867413	-2.54088	0.327491	-0.808018	0.327938	0.557042	-0.349295	-0.143874	-0.0517088	-0.695921	0.21035	0.575127	-0.0952981	0.530765	-0.449963	-0.235262	0.642747	0.072464	0.64291	-0.45395	-0.161205	-0.759294	-0.368201	-0.64618	-3.28668	-0.00392235	-3.99934	0.236764	1.98739	-0.87609	0.0413471	-0.965117	0.789544	-1.28107
REACTOME_GLUCOSE_METABOLISM	0.930335	-0.564787	0.884072	0.858839	-0.514428	-0.521033	0.639286	0.0274666	0.266356	-0.439601	-1.16607	1.04199	0.256495	0.950248	0.61067	0.350431	1.48567	-0.498437	0.72436	1.64888	0.0226332	1.38068	3.88961	0.423556	1.20153	-0.530389	0.592568	-0.361594	0.0909416	-0.942453	2.2096	0.629046	-0.734974	0.82543	0.0461229	2.00111	-0.960594	0.102164	0.0811252	0.412639	-0.368315	-0.503883	2.15489	1.31894
REACTOME_SIGNALING_BY_FGFR1_MUTANTS	0.451335	-1.15987	-1.28792	0.0627075	-0.949284	1.7835	0.273061	-0.3629	-0.419617	-0.21016	-1.37639	-1.28478	2.99249	0.70074	1.04485	-0.127091	1.03327	-0.856214	2.32563	1.17591	0.847849	-0.355144	2.07147	0.129315	-3.76368	-0.943604	0.185813	-0.859798	-1.73008	-0.351707	-0.794557	-1.6397	0.0385608	-1.24188	-0.328698	-0.838548	-1.54921	-0.273575	-0.495671	-0.31684	0.82733	-1.29704	2.02083	0.626487
REACTOME_CD28_CO_STIMULATION	-1.52921	-4.96262	-0.866984	0.325046	-0.56469	-0.591174	0.245898	-0.0477941	-1.78353	0.262497	-1.86654	-1.22789	3.42356	-1.29235	-0.595438	0.134912	1.34499	-0.452887	1.42744	-1.35417	0.935416	0.84981	-0.294884	0.237574	-3.72168	-0.563523	0.26822	-4.58312	-1.41997	-2.55602	-0.453396	-1.43274	1.07177	-1.05838	-0.00698447	-0.450856	-1.10677	-0.187904	-0.130342	-0.0278995	-0.41436	1.96478	4.22959	0.767483
REACTOME_HORMONE_LIGAND_BINDING_RECEPTORS	2.12332	1.69406	1.0146	3.99415	0.711991	3.89039	1.72984	1.28005	1.79314	1.01549	2.23862	0.0205977	3.00089	2.00012	5.36182	2.00952	2.82316	-1.10704	4.1186	0.642037	2.87969	0.510096	0.323994	1.74168	0.653574	0.792952	1.74968	1.49159	0.885168	2.31625	0.837177	0.515794	0.850443	0.535056	1.24802	1.0528	0.840609	1.25399	1.96715	1.87611	1.46658	5.18028	4.12423	2.81004
REACTOME_G_PROTEIN_ACTIVATION	0.621951	-0.221938	2.71247	3.39097	-0.504683	3.68529	2.53576	0.31442	2.14686	2.92477	2.85515	0.901903	5.87122	0.808425	5.09866	1.99335	3.7212	-0.388263	5.26605	1.76973	3.94041	1.93855	9.94987	2.878	1.90593	-0.531085	2.48435	-0.0650911	2.4915	1.70803	2.35286	2.21262	3.74635	0.927493	3.1354	6.3765	0.637168	2.30101	3.37271	2.96557	4.04487	5.36648	5.09539	3.62132
REACTOME_PROSTANOID_LIGAND_RECEPTORS	1.76145	1.60962	0.979779	2.49889	0.622148	3.8948	1.54026	1.22476	1.88692	1.7703	1.27118	-0.0106365	2.82817	1.75939	3.93519	1.87322	2.74753	0.759721	3.68109	0.454871	2.5202	2.04213	3.40404	1.466	0.408824	0.649639	1.64464	1.46373	0.778987	1.08141	0.789451	0.587557	1.40872	0.536404	1.27464	1.19931	0.692054	2.99865	1.8655	1.72139	1.3934	2.2993	6.03019	2.4439
REACTOME_A_TETRASACCHARIDE_LINKER_SEQUENCE_IS_REQUIRED_FOR_GAG_SYNTHESIS	2.56671	1.36408	0.907686	0.747572	0.597394	0.926322	-0.0178026	-0.88283	0.399641	2.15687	1.15796	-1.6904	1.57095	0.449359	2.34322	-0.812481	0.666062	0.620539	3.24864	0.760056	0.456395	1.01048	0.318311	1.91457	0.145964	0.600654	-0.00890024	1.25443	0.90975	0.205512	-1.63608	0.642914	0.806607	-2.4996	1.11227	0.81822	0.837544	1.45616	0.840798	0.758971	1.25026	1.8651	3.3005	3.25077
REACTOME_SYNTHESIS_OF_BILE_ACIDS_AND_BILE_SALTS_VIA_7ALPHA_HYDROXYCHOLESTEROL	-0.410157	0.20258	-0.00184743	1.74527	-0.0159244	0.102726	1.11208	0.463108	-0.511086	-0.214063	-1.18913	-0.185862	0.765159	1.36124	1.6606	-1.80848	2.37804	0.038889	3.21119	-0.215635	0.961312	-0.123823	-0.179198	0.983931	0.62406	-0.030203	-0.553598	0.301713	-0.203647	1.44137	-0.0269289	-0.310064	-0.266504	-0.224438	0.462691	0.0844401	1.62608	0.73614	-0.136355	1.23318	-3.5125	0.0694296	-0.0818671	2.05845
REACTOME_NETRIN1_SIGNALING	0.451549	-0.883812	-1.19709	0.292681	-0.831894	2.05399	0.262084	-0.11108	-2.0006	-0.997546	-2.67693	-1.31527	4.02278	-1.58087	1.58262	0.0872385	1.12133	-0.65344	1.19405	-1.64447	0.907442	0.776292	3.92345	0.174775	-2.51639	-0.826742	0.24544	-0.604264	-1.8195	-1.2866	-0.645627	-0.0523144	1.85619	-3.00418	-0.159538	-0.596706	-1.40034	2.01842	-0.41463	1.14402	-0.652426	1.58688	3.45211	0.657287
REACTOME_REGULATION_OF_IFNG_SIGNALING	0.196536	-1.5103	-1.51093	0.886062	-1.15371	1.48445	-2.29244	-0.572731	0.818685	1.29182	-0.323041	-1.7888	-0.717049	0.323437	-1.11578	-0.57572	0.737188	-0.897554	1.82973	0.670949	-2.24772	0.0163974	-0.63447	-0.282277	-1.46874	-1.20463	-0.203744	-1.05153	-1.1496	-0.744525	-0.916299	-0.400989	1.24557	-1.58077	1.66114	-3.88524	-1.98839	-0.565105	0.111316	-1.99786	0.441044	2.2567	1.43335	0.110178
REACTOME_PROCESSING_OF_CAPPED_INTRON_CONTAINING_PRE_MRNA	1.26671	4.44081	5.28681	1.57595	5.78585	4.31904	-0.978237	0.309397	1.07455	3.24409	1.56406	2.04483	-1.20854	2.65792	2.23865	0.832605	5.05478	0.463788	4.06549	5.17448	-0.79725	-0.832269	0.149983	0.837083	3.05511	5.78585	0.951575	2.5154	5.36199	0.101533	3.20068	1.35289	6.75402	5.0565	0.329971	5.32817	6.18344	0.522714	3.89962	3.77416	0.589037	4.44891	3.5557	1.86711
REACTOME_INTRINSIC_PATHWAY	0.0488823	0.646133	0.988905	1.94137	0.735848	1.18146	-0.15618	-0.654969	0.496787	-1.8131	-0.661519	0.171443	2.0302	0.112709	2.28713	-0.67761	0.651719	-1.2121	2.94151	0.647499	0.337181	0.778713	1.24279	1.78289	0.323272	0.760068	-0.159913	0.176429	0.864583	0.1648	0.835406	0.694402	-0.5381	-1.88558	1.52785	1.44641	-2.3224	1.33629	0.938229	0.583054	1.56753	1.91096	0.87135	1.53492
REACTOME_SYNTHESIS_SECRETION_AND_INACTIVATION_OF_GLP1	0.217186	-1.03856	1.57592	1.28396	-0.980196	1.64313	-0.011382	-0.251656	-2.08496	1.73171	0.0808116	-1.55993	-0.596454	0.367387	2.64322	-0.245207	0.877462	-0.818199	0.95929	1.02539	-0.648649	-0.4641	1.48497	-0.0437902	-1.12261	-0.9455	-0.0471275	-0.808904	0.270295	-0.452173	-0.854461	-0.301152	1.66516	0.0163818	2.29363	0.622805	1.25833	1.78619	2.55444	0.911465	2.53294	2.80952	0.868581	0.361833
REACTOME_SYNTHESIS_OF_BILE_ACIDS_AND_BILE_SALTS_VIA_24_HYDROXYCHOLESTEROL	1.07935	2.31428	2.4053	2.23804	1.78492	2.5927	0.756115	2.75517	1.98553	1.02455	-0.459043	1.15587	1.53785	1.05416	3.82856	-0.78356	1.73552	-0.38741	2.18708	2.07996	1.64898	1.64069	1.69329	0.717669	2.9902	1.9537	0.821784	1.42937	2.50046	0.74106	1.94552	0.583757	2.40897	2.03246	2.86893	2.82552	2.51545	0.438637	1.42872	1.91541	-0.154546	1.66403	1.04082	1.42074
REACTOME_SIGNALLING_TO_P38_VIA_RIT_AND_RIN	0.251613	-0.972801	-1.308	-2.80754	-0.813054	-1.15138	0.0422077	-0.198483	1.04698	1.62523	-2.34758	-1.55006	1.06424	-1.51275	-1.26673	-0.229416	-1.1514	-0.779562	-1.36103	-1.73454	-0.743003	0.271401	-0.52644	-0.00230022	-4.87411	-0.789908	-0.0435159	-0.797203	-1.96667	-1.71191	-0.831894	-1.86424	-1.10617	0.0353314	-3.00871	-0.851142	-4.28054	-0.396973	-0.67426	-0.586053	-0.782241	-1.49307	1.82742	0.325046
REACTOME_TRAF3_DEPENDENT_IRF_ACTIVATION_PATHWAY	0.111388	0.843429	-0.289471	-0.355728	0.861871	-1.44557	-0.147701	1.63493	0.60168	0.226741	0.389293	-1.79487	0.375905	0.214644	0.817624	0.849136	0.705005	-1.08131	1.83091	0.719874	0.472669	0.0579809	0.897248	-0.235402	-0.685456	0.77392	-0.118891	0.289227	-0.0788965	-0.868514	-1.00202	-0.747564	1.21632	0.960194	1.60214	-1.40864	0.94432	-0.598764	-0.0246519	-0.75617	1.87628	2.14408	-2.6045	0.1528
REACTOME_REGULATION_OF_GLUCOKINASE_BY_GLUCOKINASE_REGULATORY_PROTEIN	0.470084	3.20536	2.07723	0.0856504	1.34017	2.34105	-2.1272	2.58695	1.66865	1.19648	0.493608	0.526462	0.652798	0.707786	3.08636	1.36975	1.35622	1.62991	1.38493	1.31807	-2.04588	0.571374	1.04711	2.71012	0.867004	1.25916	0.102378	2.82482	3.2934	-0.0832246	1.62964	0.0615507	2.15781	1.60756	-0.376235	2.56726	1.64247	1.9676	1.99857	1.18709	-0.678246	2.49012	2.2855	3.48786
REACTOME_CELL_EXTRACELLULAR_MATRIX_INTERACTIONS	-0.100373	-2.78534	0.4689	-0.0216473	0.271503	0.550019	-0.403492	-1.20681	-1.47572	0.228656	-0.638221	-0.0902587	1.34905	-0.305764	-1.45481	-1.27076	0.241575	0.400762	1.0979	0.13705	-0.0595506	-1.44594	0.783461	-0.713781	-0.490171	0.3294	1.38381	-2.14213	0.150508	-0.463508	0.418171	0.14515	0.0941184	-2.56722	0.764868	0.854918	0.21525	0.930858	0.314913	-1.5093	-0.60168	-0.959596	0.879087	-0.272958
REACTOME_ANTIVIRAL_MECHANISM_BY_IFN_STIMULATED_GENES	0.936985	-0.0773721	-0.286628	0.962484	-0.124004	-0.172596	-1.42672	0.177559	0.629271	1.33992	-0.184105	-0.787891	0.268818	-0.746748	0.316148	0.439989	2.46873	-0.166083	2.66251	-0.69092	-1.3116	1.53637	-0.110208	0.492383	-1.91602	-0.172932	0.58601	0.0289093	-0.717117	-1.984	-0.110208	0.88546	5.25051	-0.601177	0.174741	-2.92481	-0.522112	0.170332	0.612994	-0.667932	-0.0349817	3.68866	3.40605	-1.52946
REACTOME_PIP3_ACTIVATES_AKT_SIGNALING	-1.57299	-4.76017	-1.15677	-1.326	-0.836111	-0.992581	0.111386	-0.345197	-3.35308	-0.147578	-1.30161	-1.61681	2.47698	-1.63987	-1.32652	-0.252667	0.992032	-0.609127	2.26631	-1.82173	0.757639	0.507878	-0.811403	-2.41646	-1.94443	-0.846302	0.0994646	-3.80889	-1.88203	-3.99468	-0.575716	-1.50038	-1.21388	-0.00598963	-0.37565	-0.841205	-1.46394	-0.32436	-0.524239	-1.77664	-0.659478	1.27706	0.955466	0.545095
REACTOME_NFKB_IS_ACTIVATED_AND_SIGNALS_SURVIVAL	0.14318	-1.31873	-1.53602	-0.407715	-1.08093	-1.34941	-0.188317	-0.51854	-0.737281	0.310246	-1.18434	-1.9438	0.548449	-1.88203	-1.87763	-0.551432	0.708983	0.987059	0.62972	-2.21607	-0.920574	-0.0101351	-0.857969	-0.208547	-3.41924	-1.08498	-0.163908	-0.966879	-2.36327	-1.9617	1.00812	-0.527314	-1.46539	1.16192	-0.505731	0.24083	-0.447023	-0.470641	0.114441	-2.31488	0.42481	0.562984	-1.51445	-2.70821
REACTOME_S_PHASE	1.26552	0.197404	0.209006	-1.43218	4.62607	-3.61131	-1.12398	0.187564	0.809441	3.05987	1.29535	1.81434	0.485185	-0.388728	0.681491	0.566696	0.0058723	0.241359	0.469949	4.01909	-1.08525	-1.02908	-0.0447661	-1.53534	1.86357	4.71881	-1.16356	0.29162	1.67869	1.21129	0.223629	-0.652753	-2.30615	4.80302	0.171499	0.278749	2.63862	0.31247	1.0598	-0.477734	0.312348	3.13497	1.62027	-1.05649
REACTOME_REGULATION_OF_INSULIN_SECRETION_BY_ACETYLCHOLINE	1.91439	1.90254	-1.82559	0.391905	-1.2647	1.30302	-0.39253	-0.622149	-0.937853	0.934689	0.670722	-0.0111532	2.88287	0.10482	1.72426	0.699226	2.76656	-1.10561	3.94515	0.553958	0.0740095	1.35462	3.26005	-0.444098	0.0842112	-1.31927	-0.384771	1.71331	-2.55541	1.32895	0.908258	0.640249	1.06784	-1.74707	1.61156	2.00268	0.74895	1.2784	-1.29374	0.380258	0.188395	2.60265	2.1409	1.09334
REACTOME_PERK_REGULATED_GENE_EXPRESSION	0.351028	-1.27533	0.201116	1.19314	-0.865999	1.54942	0.0576008	-0.582178	-0.504147	1.74987	0.128876	0.47407	0.467543	0.53412	1.25669	-0.351701	0.99228	1.07048	1.09241	1.15865	0.738465	0.461489	0.673415	-0.023975	0.766959	-0.852483	0.0916698	-0.983692	0.428169	-0.463217	1.04292	-0.361307	1.20969	1.2206	1.70089	0.204129	1.43034	1.83617	0.501016	1.01199	-1.03982	1.15954	0.481326	0.547198
REACTOME_REGULATION_OF_IFNA_SIGNALING	0.520759	-1.57794	-1.49309	1.17016	-1.11227	1.5091	0.13698	-0.583509	0.984558	1.5178	-0.645858	-1.48467	2.08613	0.573275	1.06153	-0.478789	0.876419	1.02635	2.20786	0.989469	0.79886	0.352275	0.99005	-0.0745103	-0.169346	-1.19465	0.141238	-1.13494	-0.880993	-0.540257	-1.04083	-0.0749902	-0.0486288	-0.0887191	-0.580454	-2.60507	-1.83095	1.87084	0.261402	1.00977	0.416731	2.59747	2.16958	0.649055
REACTOME_PURINE_SALVAGE	-1.94276	0.413888	2.067	2.06101	2.57878	4.17496	1.37283	0.512477	2.64491	1.03841	2.21397	2.07033	-0.639722	-0.247269	1.94802	1.16715	-2.24609	0.154705	-2.57153	3.61161	1.18196	0.948156	-0.0762849	1.28843	0.997929	2.68082	-0.439679	0.449832	2.57859	1.56723	2.71003	-0.129924	1.11402	1.68356	0.470663	0.146787	0.13484	0.872226	1.28155	1.56552	0.523657	3.72803	4.80643	2.29865
REACTOME_POST_TRANSLATIONAL_PROTEIN_MODIFICATION	0.909165	1.27781	0.408532	0.761535	1.28907	-0.992365	0.672649	-0.389966	1.32598	-0.561676	1.33066	1.06799	1.22633	1.0393	1.82555	0.202365	1.34491	-0.77625	1.7915	1.44698	1.53384	1.66027	1.19219	2.77815	1.01136	1.18754	-1.20483	0.68078	1.0077	1.36635	1.22986	0.0732979	1.18236	1.54551	-0.42829	0.393826	-1.20237	2.10904	0.883227	1.52654	-0.848923	1.87083	2.64618	1.33097
REACTOME_AUTODEGRADATION_OF_THE_E3_UBIQUITIN_LIGASE_COP1	0.672423	-0.232114	-0.398809	-2.31138	-0.41513	-3.20564	-1.715	0.0138393	0.2793	1.99215	0.249032	-1.05492	0.014559	-0.828523	1.00488	0.155246	-0.479596	-0.0560131	0.783401	2.00933	-1.59313	0.116966	-3.9885	0.350048	1.79236	-0.436436	-1.70254	-0.030203	0.484453	-0.996538	-0.0324543	-1.24316	-0.385062	-0.890641	0.0365392	5.81883	0.859001	0.0266102	0.321678	-1.07949	-0.0849664	2.76665	1.57867	-1.8154
REACTOME_CLASS_I_MHC_MEDIATED_ANTIGEN_PROCESSING_PRESENTATION	1.85062	2.58151	0.301511	-0.664006	0.0408589	-4.10762	1.14705	0.485927	-0.732349	3.5601	2.06413	2.15115	1.27854	-0.296568	0.417853	1.0686	0.149207	0.286897	2.80806	-0.144114	0.802963	2.25532	0.908195	-0.924818	1.69783	0.0169055	1.16093	0.605708	0.111935	1.63011	0.287629	1.72978	0.249728	0.186167	0.460566	0.844564	3.64943	0.609797	1.44329	-0.385284	0.581425	4.68247	2.11628	-0.857972
REACTOME_REGULATORY_RNA_PATHWAYS	0.551908	3.63973	1.73705	1.85355	1.35978	2.17242	0.30982	0.0935197	-0.121569	2.25142	2.35641	0.790492	1.57491	0.585357	3.56872	0.16538	1.04808	1.57233	1.28648	1.33613	-0.277583	-0.954625	-0.302825	0.235621	3.62686	1.30768	0.286228	3.26957	1.84437	1.28378	1.61558	1.75544	-0.810221	2.01294	3.2078	3.29536	1.67711	-0.148043	1.94076	1.25061	1.28023	3.51305	1.44504	0.866015
REACTOME_INFLAMMASOMES	0.0158755	-1.95895	0.843137	0.431634	0.560798	1.00527	-0.299572	-0.72582	-0.913854	-1.13889	-3.13784	-1.88969	1.4758	-1.95701	0.186396	-0.829595	0.481571	-1.2525	-0.95805	0.461144	0.143556	-0.28335	0.571289	-0.421646	-1.05643	0.590724	-0.330306	-1.41	0.670141	-3.21847	-1.11558	-3.6416	-1.91612	-0.901857	-0.735454	-1.81412	0.653267	1.15279	0.780631	-1.20937	-2.85323	0.655413	0.450315	-0.128848
REACTOME_FORMATION_OF_TRANSCRIPTION_COUPLED_NER_TC_NER_REPAIR_COMPLEX	0.507024	4.88178	2.60507	1.8972	1.83136	3.56366	0.211289	3.40544	0.202943	3.68106	1.81924	0.767911	1.83791	0.819462	5.16945	1.94937	1.5422	2.49259	0.504249	1.64563	-0.261005	-0.938166	-0.149983	-2.15992	4.66208	1.90738	0.28677	4.12473	2.47813	1.71366	2.51771	2.09972	-0.539273	2.65606	0.155168	5.43482	2.12762	-0.0990561	2.36672	-1.31887	-0.147884	2.32378	1.30552	0.795567
REACTOME_ACTIVATION_OF_ATR_IN_RESPONSE_TO_REPLICATION_STRESS	0.653201	3.38355	0.645661	-2.5524	1.30065	-0.703896	-2.05121	-0.286794	1.78364	2.44704	-0.0602584	0.781637	-0.303348	0.917952	-0.89436	-0.0905828	-0.544181	-0.557384	-0.779912	1.39404	-1.86305	0.710416	-0.441297	0.171106	1.61667	1.33664	-1.96732	3.11668	1.10682	0.125483	-0.483125	0.368861	-0.838931	2.27608	-0.274352	3.3199	1.65124	-0.134973	0.906739	-1.17191	-0.591922	0.94057	2.87858	0.929052
REACTOME_METABOLISM_OF_POLYAMINES	-0.403185	-1.41198	-0.191871	1.58023	-0.114309	-3.58757	-0.701234	0.416652	-0.682883	-1.53107	0.204576	-0.274036	0.49573	-0.555411	-0.383865	0.966982	-0.180661	-0.0592927	-0.68857	-0.334643	-0.443897	-1.13018	-0.281397	0.917392	0.371892	-0.100838	-0.704423	-1.52468	-0.462714	-1.07492	-0.102772	-0.392791	-0.317998	-0.381788	0.413499	-0.0295933	-0.214403	0.68002	-0.206404	1.01427	0.287433	0.749211	-0.291172	-0.57635
REACTOME_JNK_C_JUN_KINASES_PHOSPHORYLATION_AND_ACTIVATION_MEDIATED_BY_ACTIVATED_HUMAN_TAK1	0.116048	-2.44224	-0.718112	0.465931	-1.73755	0.880812	-0.206524	-0.936104	-2.63385	0.901877	-1.55215	-3.56363	1.50105	-1.87525	-0.0306084	-0.905674	0.573156	0.579101	1.68551	-2.4891	0.292246	-0.200704	-1.60357	1.74658	-0.811857	-1.66224	-0.280675	-1.80963	-1.72165	-2.32275	-1.56124	-2.54631	0.75623	-0.81661	1.01007	-0.469304	-0.795727	-0.635247	-0.313112	-0.915448	-0.290425	1.61651	1.45452	0.116753
REACTOME_SIGNALING_BY_INSULIN_RECEPTOR	-0.632488	-2.69936	-0.314485	-1.26024	-0.126239	-0.118136	0.866565	0.0791823	-1.16607	0.143775	-1.38978	-0.406734	0.484547	-0.431484	0.380559	0.658236	-0.315643	-0.115064	0.336186	-0.549739	0.398383	0.858956	-0.119159	0.629885	-2.17966	-0.184662	0.841774	-3.01411	-0.549119	-1.8501	-0.0942502	-0.599371	-0.345815	-0.321246	-3.94358	-0.0828132	-4.42026	0.40119	0.790653	1.17074	0.0349817	0.361281	6.07989	1.96943
REACTOME_NOD1_2_SIGNALING_PATHWAY	0.502839	-1.153	0.271374	1.44522	-0.791467	-1.00826	0.214977	-0.399938	-1.71686	1.87646	-0.466058	-1.31169	2.15442	-1.48303	0.0763314	-0.259512	0.998631	-0.714545	2.36484	1.06979	0.884808	0.52981	-1.07912	0.0753415	0.0296223	-0.775624	0.204137	-0.774559	-0.632136	-0.239787	-0.654399	-1.56072	-1.20054	-1.50072	-0.354579	0.408596	-1.36662	-0.249533	1.60258	-1.74153	0.790969	3.07414	2.54693	0.627886
REACTOME_NONSENSE_MEDIATED_DECAY_ENHANCED_BY_THE_EXON_JUNCTION_COMPLEX	1.04108	0.0976708	7.85871	1.11071	4.79539	-0.0529238	0.710207	0.234099	0.845549	3.03004	1.12241	1.44117	0.439608	-0.679697	0.945237	0.622735	4.45528	6.37704	1.8708	3.77426	0.273559	-0.225135	0.263664	0.630309	2.54969	5.34634	0.722315	0.150946	4.83039	-0.297413	7	1.13273	6.75881	3.67493	0.183766	4.66474	-0.379733	0.295667	3.99007	-0.650128	0.160271	1.77588	5.23188	-1.27969
REACTOME_EXTRACELLULAR_MATRIX_ORGANIZATION	1.13142	0.990899	1.75959	1.93073	1.18257	2.05596	0.643944	-0.51558	1.21065	-0.78057	1.11905	1.15279	2.26437	1.31289	2.11116	-0.102166	1.3568	-0.865015	2.96529	1.62882	1.39908	1.2621	0.410152	2.84035	1.5887	1.16442	0.648744	0.50257	2.17293	0.037179	1.11904	0.155328	-0.124869	-1.43716	1.93956	1.41991	1.70478	-2.18579	1.87574	1.76659	-1.01724	1.61344	1.461	1.39977
REACTOME_TRANSCRIPTIONAL_ACTIVITY_OF_SMAD2_SMAD3_SMAD4_HETEROTRIMER	0.689129	2.53009	-0.79651	0.575999	-0.57889	-0.433135	-1.86281	0.0460667	0.0970067	0.458114	-0.728653	-1.04748	-0.143918	-1.02756	0.457626	-1.5963	-0.681464	-0.392242	-0.740134	1.55816	-1.66498	-0.859986	-0.401796	0.304212	-0.291811	-0.551163	-1.83025	1.76188	-1.24656	0.280802	-0.422399	-1.30744	-0.742286	2.20847	0.0552896	-0.53901	0.444329	-0.0610584	0.00226166	-2.77299	1.68938	2.18733	-2.28474	-1.81465
REACTOME_SYNTHESIS_OF_SUBSTRATES_IN_N_GLYCAN_BIOSYTHESIS	-0.667351	-0.142096	-0.310476	1.38141	-0.219786	-0.255973	-0.881556	0.201952	0.70977	-1.6744	0.718292	1.44346	0.443734	1.28953	1.14156	-0.714675	-0.284256	-0.194653	0.296071	2.73952	-0.585535	0.277151	-0.275194	0.847254	1.0618	-0.212035	-0.794496	0.0256519	0.577533	1.01383	-0.189201	-0.597677	-0.578387	1.00548	0.244137	-2.22374	-0.44294	0.589901	-0.435573	-0.683674	0.0122997	3.01271	3.89378	-0.921231
REACTOME_PURINE_METABOLISM	-3.48728	0.255785	1.02126	1.07722	0.697054	1.13378	0.208314	1.36284	0.668849	-0.798199	1.63903	0.633549	-0.938326	0.663446	1.92916	0.874109	-1.32758	0.690747	-2.70132	0.872972	-0.628216	0.469918	0.882813	0.0111532	1.85876	0.70181	-2.04465	-0.0296957	1.19793	0.464137	0.708168	0.951112	0.851292	1.07866	1.31049	1.2501	0.959196	1.71999	1.12168	0.92956	1.4608	1.37555	1.74135	0.69864
REACTOME_ROLE_OF_SECOND_MESSENGERS_IN_NETRIN1_SIGNALING	1.3467	0.318917	-1.45969	0.428532	-2.13563	0.170697	-0.788113	-1.44603	-0.49838	0.656374	-0.564824	-0.343401	2.2334	-0.468719	-0.588172	-0.346423	2.21951	-0.0307115	2.62488	-0.301051	-0.462571	-0.31536	0.346674	0.96866	-4.622	-2.29304	1.08922	0.381426	-2.66876	0.161071	-2.35657	-0.32226	-0.0905828	-1.37287	0.554674	-2.49199	-3.13888	0.694638	-1.34378	-0.345673	-1.19584	0.868676	0.272821	-0.790821
REACTOME_NUCLEAR_RECEPTOR_TRANSCRIPTION_PATHWAY	0.409994	-1.60964	1.19215	1.03165	-1.22789	1.25122	0.161968	-0.745124	-0.781689	-0.600074	-2.39381	0.48417	1.97586	0.45782	1.36381	-3.39649	0.719359	-2.7515	0.83428	0.856595	-0.60651	-0.477287	0.349763	0.0526965	-0.430941	-1.24645	0.143463	-1.13849	1.24862	-0.628088	-0.894274	-0.59212	-0.797038	0.812486	-0.830174	-0.399931	1.02982	-0.254963	1.15495	0.81901	-1.1854	-0.267358	-1.30316	0.527808
REACTOME_SIGNALING_BY_TGF_BETA_RECEPTOR_COMPLEX	0.893751	-0.247054	-0.489291	0.899569	-0.426653	-0.257314	-1.46551	0.125546	0.456329	1.07206	-0.210929	-0.779255	0.268663	-0.823318	-0.021612	-1.45268	-0.441881	-0.220947	-0.24151	-0.857907	-1.27634	-0.595799	-0.156813	0.405251	0.294358	-0.395056	-1.49089	-0.106103	-0.939426	0.605425	-0.26849	-0.91375	-0.543431	-0.718373	0.145612	-0.0697836	0.952466	0.11611	0.411611	-2.50448	2.58442	1.89775	-2.19422	-1.34467
REACTOME_NEUROTRANSMITTER_RELEASE_CYCLE	0.350558	1.74951	1.00457	1.01381	0.771364	1.11955	0.1016	-0.56954	0.601867	-1.80641	0.579379	0.419194	1.11373	0.390428	2.36217	-0.43122	0.626704	0.741899	0.676777	0.776319	0.613536	0.260811	2.00193	2.15167	-0.239026	0.705061	0.0464312	1.57242	1.02525	0.343156	0.700224	0.762855	0.86979	1.29363	1.6013	1.58994	0.882957	-0.486048	1.00534	0.647746	-1.34614	1.26348	1.96886	0.391085
REACTOME_GLYCOLYSIS	0.477928	-1.12695	0.155064	0.132511	1.10817	-1.01183	0.178028	-0.295399	-0.406109	-1.27452	-1.34171	0.625887	-0.264922	0.501552	-0.45449	-0.180993	1.00952	-0.814797	0.0215598	1.02925	-0.470567	0.619124	2.49928	0.124418	2.2142	1.0507	0.217959	-0.791968	0.419054	-0.274105	1.27193	-0.117749	1.51231	1.77122	-0.264667	2.4409	-1.48194	-0.239106	-0.580506	-0.297536	-0.844162	-1.36152	1.94664	0.683316
REACTOME_ADHERENS_JUNCTIONS_INTERACTIONS	0.190115	-0.770146	-0.625121	-2.86223	-1.44843	-1.85472	-0.0466599	-0.631833	-2.35522	1.06945	-1.24738	-1.93715	0.349186	0.0857332	-0.344022	-0.655351	0.53173	-1.37795	0.519888	0.709674	-0.836312	-0.772682	0.840526	-0.223162	-0.460658	-1.56859	-0.0225935	-1.40047	-1.50394	-0.926234	-1.32772	-0.835487	-0.384241	0.872345	-0.694387	1.2551	0.817855	1.43145	-0.202713	0.604473	1.485	0.291605	-0.217221	0.186087
REACTOME_LYSOSOME_VESICLE_BIOGENESIS	0.449365	1.7923	-1.05748	1.54844	-0.788464	2.14693	0.0803973	-0.170029	1.34599	-0.126123	-1.27578	0.550829	1.42333	-1.11845	3.34195	-0.104113	1.03875	-0.536426	-0.0209292	-1.59286	0.829888	0.573306	2.92498	2.62235	0.165189	-0.799196	0.173187	1.22177	-1.61058	-0.312928	1.43705	-0.0546758	2.16518	1.93787	-0.180528	3.02244	-1.37283	-0.293525	-0.497408	1.08348	-0.537397	3.1994	3.48819	0.609883
REACTOME_DNA_STRAND_ELONGATION	0.513487	1.85662	1.99807	0.237887	1.33907	2.52995	-2.11042	-0.194587	1.55509	2.34536	0.604881	0.68973	-0.369633	0.735309	0.0247177	-0.0480791	-0.722095	-0.490027	-0.832574	1.42684	-1.80552	-0.199516	-0.439679	0.103835	1.31649	1.31527	-2.25001	1.2648	2.08338	-0.11187	-0.498303	-1.57298	-0.723893	2.00865	-0.229379	3.24749	1.60244	-0.235543	1.93416	-1.44618	3.19696	2.78921	2.61671	0.661036
REACTOME_ERKS_ARE_INACTIVATED	0.0864579	-1.30696	1.08337	-0.32075	-1.13761	-1.32369	-0.127228	-0.278543	-0.644578	1.25847	-1.89031	-1.78779	1.33681	0.167635	-1.54677	-0.270095	0.71643	-1.04508	0.571295	-2.26022	0.432396	0.166246	2.96714	-0.166445	-0.338964	-1.02485	-0.146028	-0.971444	-0.138631	-1.81297	0.939824	-0.535303	1.55405	-0.101267	-0.318396	-0.914505	-1.86544	1.51171	1.11158	-0.689794	0.523583	-1.78088	2.41762	0.0844999
REACTOME_AXON_GUIDANCE	2.39209	0.424186	0.248715	-0.419602	0.288634	0.326947	-0.428929	-3.61737	-0.516384	0.830811	-1.1933	-0.107067	0.958987	-0.01397	-0.0966228	-0.481621	-0.0898027	0.346217	1.27076	-4.02295	-0.253019	0.504516	0	0.932868	-1.06497	0.270432	1.31357	0.387945	0.141264	0.300669	-2.88951	-0.176423	0.163905	-2.98017	-3.54276	0.240192	-4.07347	0.65236	1.42031	2.8642	-4.92865	1.18357	0.353452	3.37407
REACTOME_VITAMIN_B5_PANTOTHENATE_METABOLISM	-1.07081	-1.66234	-0.600352	-1.29144	-0.419923	-0.443643	-1.13905	0.0842226	-1.01036	-0.0629538	-2.17547	-0.819479	0.160412	-0.932197	-0.949586	-0.985423	-2.40419	-0.364854	-1.19988	-0.781031	-0.946662	-1.61287	-0.410182	0.643715	-0.506991	-0.334695	-1.13286	-1.69688	-0.922845	-2.8579	-0.33776	-2.41155	-0.576667	-0.809641	0.114669	-0.356594	-0.693324	-1.69575	0.31029	-0.91238	-0.176838	1.54441	-0.732074	1.2405
REACTOME_TELOMERE_MAINTENANCE	0.89418	3.72552	3.70312	0.956612	2.84605	4.811	-1.55403	0.301377	2.37016	3.46034	0.651876	1.20721	-1.78993	1.30208	1.48673	0.486519	-0.455773	-0.1394	-0.171106	2.27166	-1.34929	-3.23545	-0.0776931	0.509803	2.35374	2.70944	-1.44572	2.39799	3.50473	0.715628	-0.0947342	-1.02188	-0.18369	3.40811	0.302371	9.7339	3.04647	-2.37663	3.07142	-0.973801	2.42269	2.15459	-0.71807	-1.41134
REACTOME_GABA_SYNTHESIS_RELEASE_REUPTAKE_AND_DEGRADATION	0.14721	1.45329	0.783319	0.655588	0.632913	0.913784	-0.182712	-0.652746	0.301252	-1.19662	0.0869732	0.194278	0.849204	0.18716	1.89943	-0.639927	0.491525	0.675158	0.386553	0.588106	0.280541	-0.163125	1.78849	1.83984	0.290924	0.631433	-0.221699	1.39453	0.707974	-0.0476835	0.607471	0.6017	0.751609	1.11481	1.37529	1.43878	0.781197	-0.700361	0.709142	0.511362	-1.55043	2.48642	1.67564	0.0960569
REACTOME_RESPONSE_TO_ELEVATED_PLATELET_CYTOSOLIC_CA2_	1.00207	-0.0428009	-0.158219	0.954295	-0.0690487	2.91975	0.64142	0.108198	0.604522	-3.75078	-2.78719	-0.691607	2.23186	1.58136	2.93203	-1.47366	-0.0882243	-0.151194	1.49434	-0.532863	1.48966	1.4095	4.71761	0.493942	-0.664102	-0.150394	0.706386	-0.0328811	-0.544274	0.825544	-0.182877	-0.919186	4.56782	-0.393947	0.0939944	-0.162088	-0.383659	2.59527	-0.614654	2.4507	-0.00766988	-0.889203	2.4707	1.44379
REACTOME_REGULATION_OF_MRNA_STABILITY_BY_PROTEINS_THAT_BIND_AU_RICH_ELEMENTS	-0.909591	-2.55583	0.0953853	1.03345	-0.168189	-3.83577	0.571048	0.0839604	-1.31039	1.30765	-0.0463382	-0.833763	0.148783	-0.572731	-1.1186	0.476544	2.75158	0.108042	2.96749	3.11309	0.150126	0.476644	-0.351562	0.530765	-0.666457	-0.11097	0.676148	-2.5998	-0.336191	-2.14156	0.116813	-0.904412	4.4299	-0.61554	0.0633724	-0.155983	-0.405465	0.257915	0.896151	-0.777917	0.197911	2.66876	3.73184	-1.42278
REACTOME_ANTIGEN_PROCESSING_UBIQUITINATION_PROTEASOME_DEGRADATION	1.47124	2.7216	3.85355	-0.854028	-0.105463	-4.10749	1.03466	0.557329	-0.766983	3.41461	1.62819	2	1.0521	-0.423374	0.342635	0.939574	-0.114766	0.234375	2.4777	5.99327	0.638862	2.16836	0.859727	-1.06193	1.36616	-0.105463	1.00255	0.536661	1.96166	1.43217	0.222797	1.39356	0.171859	2.22795	0.509388	0.834188	3.67337	0.497518	2.79038	-0.470502	0.509781	5.76561	1.88855	-1.06306
REACTOME_ACTIVATED_TAK1_MEDIATES_P38_MAPK_ACTIVATION	0.127683	-2.35935	-0.542184	0.534345	-1.6079	0.977545	-0.180217	-0.895498	-2.38116	0.911971	-0.617265	-1.69138	1.62882	-1.91355	0.930011	-0.91409	0.589968	-1.53859	1.63732	0.642125	0.306959	-0.161684	0.67028	1.73043	-0.762612	-1.70089	-0.176802	-1.67584	-1.54073	-0.952331	-1.54965	-0.727203	0.854654	-2.31449	1.18247	-0.318159	-2.69472	1.38736	0.83388	0.519702	-0.173014	1.63483	1.50738	0.159179
REACTOME_THE_NLRP3_INFLAMMASOME	-0.162226	-2.38962	0.555539	0.0551747	0.36781	0.743258	-0.447652	-0.981056	-1.4349	-1.53823	-2.7591	-2.01641	1.17445	-0.29992	-0.452307	-1.11466	0.244799	0.500501	-1.29156	0.162373	-0.0319471	-0.631685	0.410152	1.29299	-0.543555	0.321492	-0.46029	-1.71827	0.283638	-1.51103	-1.5528	-1.23879	-2.45774	0.322036	-1.08417	0.77838	0.322981	0.930858	0.401457	-1.54783	-3.10337	0.0349743	-0.164715	-0.334816
REACTOME_IL1_SIGNALING	0.584871	-0.857971	0.36703	0.411726	-0.773216	-0.883214	0.268774	-0.0917984	-1.66589	2.23355	0.696141	-1.10058	2.90964	-1.12185	-0.189443	0.112964	1.05137	-0.592564	2.4518	-1.57701	1.09094	0.762318	-0.591209	-2.19234	-0.464313	-0.693731	0.260455	-0.550203	-0.335316	-0.0300883	-0.61754	1.62037	-1.00965	0.228692	-0.103057	-0.749487	-2.67515	-0.160556	0.691026	-1.57734	-0.523501	1.61016	1.21281	0.886065
REACTOME_ER_PHAGOSOME_PATHWAY	0.748084	6.20253	3.82348	0.656369	3.06866	-3.48705	0.477386	-0.00493871	0.322947	2.16852	1.29347	0.955754	0.890111	-0.766356	1.75024	0.194851	2.53609	0.0920027	2.33549	2.27079	-0.112932	2.09097	-1.002	0.434524	1.61821	3.01679	0.468305	5.23608	3.58734	1.98712	3.08917	2.52767	3.51915	2.14457	-0.0373262	3.39954	1.12287	0.105414	4.38541	-0.918254	0.0661408	3.1008	3.62966	-1.78403
REACTOME_CYTOSOLIC_SULFONATION_OF_SMALL_MOLECULES	-0.903351	-0.369703	1.11735	2.29129	-0.391602	3.05119	0.861627	0.137368	0.520641	0.975953	-0.301806	1.1892	0.220386	-0.836539	2.15802	-0.756058	-0.363185	-0.253801	-1.08432	2.17348	0.462162	-0.659453	-0.452446	0.782213	0.639305	-0.347177	-0.912489	-0.181265	0.321753	-0.374366	-0.218449	-0.771807	-0.67658	0.765218	0.122532	-0.313147	2.32498	0.480986	1.52572	0.531493	-0.148566	0.874255	-0.722276	-1.17859
REACTOME_G1_PHASE	0.751595	-0.491224	2.55306	0.6182	1.75546	-0.564767	0.351028	0.147296	0.246073	1.71881	0.221708	0.909412	0.0857118	-1.14472	-1.46005	0.265601	-0.565032	-0.420084	-0.658837	1.6006	-0.184685	0.0380132	-0.135388	-2.07948	0.936246	1.88844	-1.81575	-0.232422	2.38881	0.335501	-0.463753	-1.02037	-4.56824	2.64465	0.138246	-0.151572	-0.955786	-0.0354682	2.38724	-1.28513	-0.259162	-0.617961	0.111841	-1.87303
REACTOME_ADP_SIGNALLING_THROUGH_P2RY1	0.650345	-0.248635	0.880436	2.01933	-0.517134	3.72105	0.392861	0.317675	1.99757	2.82529	-1.5787	-1.00376	4.249	0.865064	4.01974	0.380327	1.35978	-0.406818	2.85123	1.82398	1.15399	0.983836	9.94987	2.80454	0.778058	-0.52644	0.415487	-0.0276805	-0.0379281	0.353774	-0.411814	0.45123	3.41733	-0.826377	0.326501	-0.309018	-0.944143	2.3302	1.18526	1.48865	-0.0447661	4.26576	4.94376	0.853858
REACTOME_SIGNALLING_TO_ERKS	0.6231	-0.475841	-0.820352	-2.40689	-0.412959	-0.603528	0.28677	0.0938302	1.86521	1.58143	-2.54541	-1.11861	1.89926	-1.16612	-0.465928	0.237116	-0.657773	-0.463753	-0.713254	-1.22929	-0.236948	0.947885	-0.149983	0.296883	-4.62646	-0.439508	0.332513	-0.361982	-1.40793	-1.16396	-0.495308	-1.36491	-0.649954	-0.950631	-3.68329	-0.302009	-3.69543	-0.120049	-0.0350859	0.105443	-0.378776	-0.61281	3.40878	0.846632
REACTOME_TRAF6_MEDIATED_IRF7_ACTIVATION_IN_TLR7_8_OR_9_SIGNALING	-0.112711	-0.058951	-0.933535	0.0731875	-1.58157	0.777246	-0.343382	-0.969007	-1.26657	0.580247	0.343399	-2.05739	1.26613	-1.70239	-1.03907	0.288356	0.371202	0.507589	1.34162	0.334852	-0.0104334	1.28187	-1.84053	-0.573364	-1.28861	-1.56659	-0.41783	-0.413059	-1.6723	-0.321081	0.452797	0.345822	0.616847	-1.03164	0.902298	0.86718	0.527346	-0.792525	0.545398	-2.87747	1.0558	1.11737	1.13136	-0.177573
REACTOME_REGULATION_OF_KIT_SIGNALING	0.121187	-1.16813	-2.8174	1.13826	-1.00014	1.63042	-0.184703	-0.376322	-0.553736	-1.51278	-2.82215	-1.88064	3.46394	0.285511	1.07924	-0.410634	0.870392	-0.835148	1.84148	-2.2478	0.507649	0.132859	3.56351	-0.206997	-4.19353	-1.0598	-0.185005	-0.8797	-3.36106	-0.622843	-0.77392	-0.424693	1.91318	-1.60661	-0.329617	-0.668566	-1.78611	1.5852	-1.85942	0.658027	-0.840905	2.74894	2.98683	0.126443
REACTOME_TETRAHYDROBIOPTERIN_BH4_SYNTHESIS_RECYCLING_SALVAGE_AND_REGULATION	-2.06495	-2.77352	-1.90466	-0.427952	-1.2703	1.2429	-0.112747	-0.518321	-2.27676	0.136461	-2.66113	0.263664	-1.16885	-1.69052	-1.42482	-0.555415	-1.53902	-1.14901	-0.711136	-2.45609	-0.833723	0.0381499	-1.1873	-0.306021	-1.5653	-1.31699	-4.36923	-2.62041	-1.42304	-3.19773	-1.02641	-2.15314	-1.42856	-1.95122	-0.531864	-1.32842	0.831798	-0.558041	-1.20784	-0.820305	-2.65599	-2.22911	-2.59016	0.0518433
REACTOME_INTERACTIONS_OF_VPR_WITH_HOST_CELLULAR_PROTEINS	0.476227	3.19884	2.16257	0.165521	1.33305	2.42082	-2.22697	2.73397	1.71293	2.27886	0.640559	0.593027	0.738105	0.67749	3.23552	1.51778	1.31731	1.66684	1.40849	1.2956	-1.82201	1.53359	1.0346	0.144177	1.02807	1.3594	0.207625	2.95313	3.18732	-0.0238484	1.59862	0.129742	2.26022	1.61905	-0.384845	2.4874	1.6239	2.02264	2.95151	1.23077	-0.665784	2.59949	2.1906	2.01233
REACTOME_RNA_POL_III_CHAIN_ELONGATION	0.318375	2.5445	1.4136	2.75837	1.03875	1.71308	-0.0424176	2.62417	-0.492187	2.6726	1.76968	0.455406	1.23778	0.565755	2.58107	1.4641	0.903458	1.12359	1.04912	3.66212	-0.698844	-1.39766	-0.52644	-0.0513665	3.8781	1.07697	0.029759	2.26385	1.53967	0.764728	1.15134	1.24807	1.72785	1.55625	2.4399	2.26382	2.57726	-0.393728	1.38737	0.973037	2.39805	2.80025	1.77967	0.454478
REACTOME_ORGANIC_CATION_ANION_ZWITTERION_TRANSPORT	0.541238	1.89896	1.30564	1.3165	0.946228	1.40069	0.329996	-0.485335	0.96536	-1.05048	-1.04656	0.631833	2.11879	0.612512	2.45026	-1.68421	0.901275	1.06983	1.07826	1.06906	1.11837	0.901115	1.01613	0.270965	1.94677	0.957477	0.348817	1.89558	1.43837	0.829603	1.03086	1.14634	-1.63878	-0.203508	-0.483016	1.49987	1.16822	-0.0239114	2.30906	0.996401	-0.968967	-2.24859	-1.97568	0.701013
REACTOME_INTRINSIC_PATHWAY_FOR_APOPTOSIS	-1.48825	-2.38038	-1.1722	-2.76471	-0.752415	-0.999313	-2.08501	-0.255161	-1.82317	1.00666	-2.10724	-1.28843	1.12762	-2.97159	-2.00824	-0.126811	-0.943588	-0.716142	-1.15001	-0.247891	-1.96138	-1.17259	-0.66402	0.118634	-1.8211	-0.695439	-2.07861	-2.45846	-1.61368	-5.10431	-0.766356	-3.06633	-1.1002	-1.30528	-0.27943	-0.824247	-1.33879	-0.298114	-0.536836	-1.70467	-0.785702	-1.23623	0.118033	0.665672
REACTOME_GLUCAGON_TYPE_LIGAND_RECEPTORS	0.675076	-0.229416	3.00504	3.29464	-0.479596	4.62757	2.51594	3.30465	1.97946	3.1743	3.02889	1.02095	4.21572	1.01709	5.57769	3.70975	3.88977	-0.331478	5.55482	2.0011	2.63289	2.83517	9.94987	2.86162	-0.122815	-0.478018	2.51057	0.0020897	2.78674	1.96793	2.76056	2.23269	3.8234	1.03191	3.13405	7.78953	0.826332	2.38866	3.61826	3.20962	4.15419	5.5568	5.40764	3.80871
REACTOME_COSTIMULATION_BY_THE_CD28_FAMILY	-1.19471	-6.05971	-0.34896	0.839372	-0.243579	-0.118262	0.548201	0.213399	-1.29128	-0.158809	-1.11692	-0.874237	2.41206	-0.866783	0.258584	0.459326	2.57558	-0.0685816	2.38422	-0.900885	1.44629	0.403927	-0.0633724	0.474702	-2.84909	-0.259587	0.556478	-4.75079	-0.878938	-2.06519	-0.0507746	-0.914774	2.18164	-0.723145	0.200451	0.139347	-0.673936	0.0854485	0.470953	0.554418	0.101202	-0.0600108	5.89861	1.16346
REACTOME_RNA_POL_I_PROMOTER_OPENING	0.636337	2.39409	2.11038	0.551636	-0.66402	2.55088	0.371202	3.17112	1.66936	2.53318	-0.881388	0.891232	-0.0402243	0.680273	-0.58922	2.03332	1.09665	-0.51558	2.52495	-1.29071	-0.222329	-0.922989	-0.219586	2.54331	0.741557	-0.668714	0.35517	1.60303	1.86764	-1.07474	1.9108	0.231453	1.03734	0.673131	0.179303	-0.496702	-1.12922	-2.46428	1.99054	-0.0964199	1.60967	1.89346	-1.39104	0.861635
REACTOME_SIGNALING_BY_FGFR_MUTANTS	0.714833	-0.793999	-0.897587	0.522479	-0.667148	2.36106	0.399706	-0.137838	0.00380696	0.386111	-0.797703	-1.10359	4.20078	0.912009	2.25121	0.150483	1.35744	-0.544993	2.82641	-1.22266	1.13768	0.0322232	4.3589	0.293367	-3.41167	-0.679697	0.434974	-0.592135	-1.34409	0.172256	-0.61125	-1.37688	0.818425	-0.891722	-0.0951001	-0.456553	-1.11227	-0.0704956	-0.117198	0.0792163	1.40204	-0.873042	2.93167	0.953948
REACTOME_MICRORNA_MIRNA_BIOGENESIS	0.447152	3.30903	1.80013	1.70637	1.35978	2.16034	0.212779	0.158749	-0.203907	2.11399	2.27517	0.661937	1.77757	0.545665	3.37639	0.119533	1.00579	1.5685	1.2454	1.2524	-0.374296	-1.14943	-0.322107	0.138617	3.4586	1.26388	0.237759	3.08075	1.67915	1.26015	1.58391	1.62701	-0.898041	1.97209	3.02077	3.2587	1.65533	-0.131471	1.73855	1.14121	1.40609	3.2326	1.37928	0.673734
REACTOME_FACILITATIVE_NA_INDEPENDENT_GLUCOSE_TRANSPORTERS	-2.76075	-2.55189	-0.397734	-1.22442	-0.298842	-0.262675	-1.21871	-1.8725	-0.937849	-1.69205	-0.550462	-0.680403	0.211697	-0.779083	-0.601613	-2.17438	-0.200879	-0.203117	1.14098	-0.592626	-0.855186	-1.7183	-0.318626	0.647724	-2.00978	-0.307205	-1.10082	-3.02517	-0.771198	-1.52738	-0.24286	-0.799132	-0.298642	-0.643876	0.370167	-0.159022	-0.490894	0.410286	-0.499587	-0.71196	0.0137422	0.225245	-1.41149	-1.26431
REACTOME_AMINE_COMPOUND_SLC_TRANSPORTERS	-1.12078	-0.585521	0.541475	-1.57815	-0.539331	-0.702976	0.635699	0.0418878	0.144996	1.50056	-1.75559	0.946387	-0.107498	0.820256	0.0680383	-1.24441	1.27157	1.52637	1.62328	1.56953	0.170986	0.556323	1.41557	0.452797	0.063505	-0.60987	0.606983	-0.388448	-0.195411	-0.823247	1.6086	-1.16692	0.640174	-1.08298	0.00993857	-0.627616	1.87217	0.270664	0.93235	0.157575	1.19126	-2.0588	-1.3127	1.03351
REACTOME_METABOLISM_OF_RNA	-0.410231	-1.99734	0.510939	2.04094	0.234375	-3.59014	-0.638761	0.3012	-0.165018	2.34743	1.44954	-0.335182	-0.650583	-0.229416	0.507075	1.12559	3.23874	0.32029	2.77082	11.0112	-0.42302	0.554311	0.248135	1.1013	0.83668	0.243561	1.30127	-2.04597	0.406459	-0.744891	0.312562	0.0406288	3.3663	0.353492	0.234839	0.672766	0.189539	0.71062	1.4425	0.00237692	0.393781	1.43048	2.2261	-0.680423
REACTOME_CELL_DEATH_SIGNALLING_VIA_NRAGE_NRIF_AND_NADE	0.788101	-0.634029	-0.804011	-0.637061	-0.592501	-0.674205	-1.56817	-0.1001	0.173633	-0.628257	-0.565263	-0.989553	0.00307149	-0.946387	-0.582231	0.174034	1.2633	-0.44067	1.67197	-1.2859	-1.29816	1.15131	-0.418435	0.373254	-1.95831	-0.496702	0.514253	-0.388125	-1.17135	-3.40435	-0.388477	-1.18364	2.3819	-1.09579	-0.0293324	-0.560521	-1.07466	-0.0314529	-0.0121262	-1.23848	-0.45666	-0.618854	2.72333	-1.68043
REACTOME_IKK_COMPLEX_RECRUITMENT_MEDIATED_BY_RIP1	-0.0341196	-2.32599	0.72278	-0.0414286	0.440941	0.859282	-0.468521	-1.19718	-1.48806	0.386487	-0.500392	0.00848983	0.97762	-2.02648	-0.62058	-1.30314	0.440653	-1.43971	1.25056	0.356034	-0.103206	-0.638139	0.144715	1.27395	-1.57861	0.405398	-0.531926	-1.8639	0.430224	-0.431755	0.605708	0.28575	-2.93109	0.248058	0.798176	-0.949208	0.436886	0.959079	0.510015	0.179905	-0.460176	0.951876	0.842298	-0.265372
REACTOME_GLYCOGEN_BREAKDOWN_GLYCOGENOLYSIS	0.142165	-0.19245	0.714908	0.349959	0.389896	0.768722	-0.305027	-1.02022	0.35194	0.616309	-2.24081	0.186595	1.34096	0.0540234	0.481523	0.343621	0.407204	0.550233	1.46379	0.453675	0.15986	-0.325641	0.210033	1.57423	-1.17911	0.420942	-0.241591	-0.364473	0.519507	-1.25685	0.524232	-0.824352	-2.07774	0.513871	0.990112	-0.745391	0.52592	1.13272	0.579278	0.426522	-0.380142	0.428746	1.17938	0.0731263
REACTOME_SCF_BETA_TRCP_MEDIATED_DEGRADATION_OF_EMI1	0.693444	6.0063	4.07335	-2.0919	2.74718	-3.399	0.424437	0.166228	-1.47058	2.01935	2.1599	1.00083	-0.192007	-0.789559	2.19147	0.315935	-0.425015	0.0239114	1.00825	2.15152	-0.134563	1.2002	-0.466933	0.422391	0.824621	2.67022	0.450905	4.64436	3.57013	1.95406	3.00452	2.49675	-0.297819	2.89231	0.138593	2.20131	1.07122	0.102164	4.25124	-0.928743	0.126898	4.2517	1.59234	-1.61953
REACTOME_ARMS_MEDIATED_ACTIVATION	0.360663	-0.897013	-1.25515	-2.70303	-0.758099	-1.04663	0.0161895	-0.123191	1.21175	1.74823	-2.27624	-1.4633	1.11147	-1.48567	-1.18017	-0.139925	-1.00602	-0.776267	-1.28469	-1.61724	-0.630863	0.410457	-0.509358	-0.0517677	-4.87838	-0.736513	0.00877092	-0.685756	-1.89625	-1.6246	-0.743502	-1.69836	-1.04084	-1.35203	-3.21092	-0.735663	-4.13964	-0.339069	-0.589771	-0.461052	-0.687729	-1.36146	2.0486	0.464118
REACTOME_ACTIVATION_OF_CHAPERONE_GENES_BY_XBP1S	0.335805	-1.46719	-1.5076	-0.0521463	-1.12815	-1.38148	0.0884748	-0.5	-3.38086	0.651298	-1.47149	-1.6985	0.751508	0.509986	1.31592	-0.241115	0.838902	-1.09665	-0.160333	0.981815	0.818542	-0.332123	1.12131	0.0256579	-3.05007	-1.12359	0.156599	-1.14844	-2.17209	-0.52336	-1.04712	-0.40957	1.43891	-1.71291	-0.518686	-1.05263	-1.66445	-0.250603	-0.819381	0.95968	-1.10886	1.76322	2.34787	0.462691
REACTOME_ADENYLATE_CYCLASE_ACTIVATING_PATHWAY	0.321127	-0.823038	1.55975	4.0954	1.1922	4.79879	2.11666	2.97318	1.19514	1.80624	2.72591	0.445178	1.52204	0.310023	3.00124	3.1488	0.872167	-0.714545	0.930335	3.89018	2.04331	1.32467	2.88891	2.30814	2.0173	1.18735	2.1454	-0.630947	1.39483	0.90907	1.3688	1.33794	2.22136	1.70083	2.89281	2.88138	1.32575	1.86072	1.46812	2.19149	2.85702	3.88081	4.96356	3.19387
REACTOME_SEMA4D_IN_SEMAPHORIN_SIGNALING	0.600245	1.65147	-1.10353	0.315173	1.19273	2.15048	0.266868	-0.243631	1.33803	-0.0663128	-1.0711	-1.39891	2.4062	0.633947	1.03908	-0.0605313	1.07263	-0.600287	1.25723	-3.94739	0.947223	0.741613	1.26656	0.136659	-0.738035	1.15504	0.276193	1.01044	-0.5215	-1.33746	-0.59056	0.0491984	1.74076	-1.46794	2.42549	-0.921185	-1.25886	1.95426	-0.380334	1.10271	-0.624395	1.52863	2.79313	0.834177
REACTOME_VOLTAGE_GATED_POTASSIUM_CHANNELS	1.93815	0.462177	0.180217	2.04506	0.185695	0.23805	1.57899	0.418057	-0.267546	2.25914	0.921218	-0.0711436	2.80637	1.7743	2.22623	1.28063	3.12498	0.180174	2.43166	0.0210398	2.40136	1.97264	-0.0186533	-0.608856	1.97033	0.162429	1.55543	0.519702	-0.0358122	0.611315	0.174015	1.83594	-0.0352795	-0.0683836	0.47657	0.291644	0.127953	0.934052	0.24436	-0.0213519	0.458807	1.44803	7.69812	2.68067
REACTOME_HOMOLOGOUS_RECOMBINATION_REPAIR_OF_REPLICATION_INDEPENDENT_DOUBLE_STRAND_BREAKS	0.205449	1.18061	1.49157	-1.61916	0.862723	1.62724	-2.22289	-0.3856	0.996966	1.50403	0.580815	0.34076	-0.433978	0.440831	-0.666436	-0.361035	-1.14899	-0.807601	-1.64204	0.915302	-2.21697	0.172596	-3.89468	-0.197362	0.782088	0.90665	-0.0562658	0.785817	1.34919	0.640105	-0.823152	1.24431	0.162558	1.6552	-0.367041	2.39558	1.12304	-2.61765	2.34622	-2.08833	2.39408	-0.0475152	-1.95347	0.157185
REACTOME_PD1_SIGNALING	0.18738	-1.18095	-1.26895	0.899906	0.881038	1.68498	-0.166551	-0.569652	0.936485	1.43776	-0.18571	-1.63401	1.53589	0.220667	1.78021	-0.575754	0.779562	1.25218	2.00382	0.819798	0.476038	0.105371	0.324071	2.04069	-0.778333	0.934178	2.06228	-0.774883	-0.992762	0.611481	-0.57974	1.13217	1.58285	-2.13106	1.64013	-1.42934	-1.93331	1.59797	-0.76021	0.767199	2.08613	2.33271	2.15554	0.222781
REACTOME_PRE_NOTCH_PROCESSING_IN_GOLGI	1.98837	0.960776	0.537832	0.101011	0.406976	0.690255	1.55683	-1.29106	-0.0274631	-0.615597	0.376157	0.0898027	1.15427	-0.167277	1.6298	0.0770045	0.316017	0.47878	1.32942	0.283882	1.36882	0.308545	0.0560381	1.4309	0.391214	0.323423	1.5225	0.894524	0.335236	0.793154	0.438465	0.222471	0.272278	0.224438	0.702104	0.536978	0.420869	0.965874	1.59889	0.287172	0.850348	0.979679	0.688013	-0.128354
REACTOME_AUTODEGRADATION_OF_CDH1_BY_CDH1_APC_C	0.85136	4.3256	4.40552	-1.67676	3.59011	-3.84074	0.543079	0.334339	0.620076	2.46746	2.46799	1.19738	0.258106	-0.668714	0.406135	0.486664	-0.353354	0.0831603	1.34387	2.62392	0.103869	2.25998	-0.119159	0.585412	2.27907	3.73167	0.538834	2.57574	4.01867	2.27544	3.75977	2.72714	-0.103691	3.72084	0.357637	4.82047	1.40246	0.250562	3.11261	-0.825121	2.6009	4.67817	5.46696	-1.41786
REACTOME_RORA_ACTIVATES_CIRCADIAN_EXPRESSION	0.376214	1.65093	0.290295	0.1386	1.26657	2.08556	0.158322	2.62	1.32631	-0.064719	-0.491314	0.544823	0.982869	0.571957	2.16543	-0.100868	1.03253	-0.630773	2.37259	1.18849	-0.546611	0.544253	1.48497	0.0864036	2.06354	1.28552	0.147701	1.0523	0.588672	-0.2241	1.44207	-0.0620159	0.406531	1.62146	2.71881	2.46763	1.41423	-0.288462	0.601861	-0.331421	1.02708	1.37638	-2.65051	0.576262
REACTOME_SIGNAL_REGULATORY_PROTEIN_SIRP_FAMILY_INTERACTIONS	-0.0884267	0.138443	-2.27104	0.249748	-1.74567	0.888547	-0.404651	-0.748705	-1.26509	-0.389051	-3.18859	0.037391	2.06175	-0.0371647	0.200943	-0.875362	0.469184	-1.54607	1.28467	-2.87404	0.0587941	-0.430664	1.45447	-0.496317	-4.40703	-1.72632	-0.413228	-0.217003	-3.03161	-1.32724	-1.55915	-1.0007	0.850847	-4.56903	-0.814109	-1.58624	-2.63264	1.10147	-1.65265	0.271292	-1.76871	1.32507	1.57787	-0.215988
REACTOME_HIV_LIFE_CYCLE	1.46448	5.21172	3.28221	1.45771	4.492	0.116738	-0.968255	0.333928	0.960841	2.00315	1.49182	1.95338	0.574056	-0.257775	2.13507	0.78545	0.0127931	0.0907409	0.757442	4.54811	-0.901111	-1.85775	0	0.733871	1.08409	4.93377	0.920464	3.15346	3.98175	1.26701	0.116381	1.40921	0.119647	-0.206414	0.367745	3.76389	2.67899	0.410152	2.77768	-0.22935	0.333333	3.12796	1.91002	-0.823736
REACTOME_DSCAM_INTERACTIONS	0.0244216	-1.56693	-1.76534	-0.489642	0.78256	1.26428	-0.295864	-0.573106	0.757096	-0.819724	-2.10765	-2.099	2.02798	0.143237	0.224544	-0.608508	0.691383	-1.05344	0.431532	-2.46341	0.352764	-0.139335	-0.819903	1.85351	0.19168	0.745815	-0.342405	-1.22908	-2.58176	-1.92424	-1.10568	-1.98162	1.36806	-1.87046	-0.572293	0.345079	-2.07991	-0.630048	-1.16845	-0.936485	-1.19182	1.97358	2.03509	-0.0964075
REACTOME_MAP_KINASE_ACTIVATION_IN_TLR_CASCADE	0.874587	-0.416984	1.0291	-2.00736	-0.465108	-0.551333	0.468996	0.0769231	-1.5316	3.05891	-1.36802	-2.67431	0.152992	-1.04108	-0.263304	0.321787	-0.56615	-0.406606	-0.42599	-0.992039	-0.0772927	0.208535	-0.149983	0.366706	-0.96178	-0.465645	0.498153	-0.269377	0.0568313	-0.894478	-0.362528	-1.06917	-0.57417	-0.911691	-3.74464	-0.200783	-3.86652	0.0528145	1.2531	0.305053	-0.29282	-1.52123	1.21419	1.14063
REACTOME_PROLONGED_ERK_ACTIVATION_EVENTS	0.327891	-0.833391	-1.19169	-2.69421	-0.751869	-0.872345	0.032987	-0.146595	1.31122	2.01161	-2.30173	-1.28663	1.34999	-1.41043	-1.10475	-0.158462	-0.998018	-0.725753	-1.20054	-1.55408	-0.670756	0.48944	-0.45257	0.00964531	-4.71247	-0.728618	0.0752776	-0.684685	-1.8068	-1.55394	-0.700224	-1.76229	-0.982577	-1.31321	-3.02928	-0.696651	-4.09741	-0.295206	-0.530119	-0.375979	-0.693561	-1.20331	2.29911	0.478317
REACTOME_FATTY_ACID_TRIACYLGLYCEROL_AND_KETONE_BODY_METABOLISM	-0.232469	-0.122905	-0.335994	1.76391	-0.216567	5.50037	1.16324	0.078311	-0.895968	-0.984034	-0.0104216	2.15758	0.464923	2.20774	2.69874	-0.856725	3.16054	-0.187272	3.32629	3.13958	0.696595	0.14551	2.87389	0.730212	1.27914	-0.242222	-0.685864	-0.163193	-0.543261	1.26543	-0.205449	-0.375723	-0.4218	3.62136	0.109109	-0.31182	-0.347558	0.425998	0.959859	1.40546	-0.0858308	3.76171	-1.92968	2.43881
REACTOME_NFKB_ACTIVATION_THROUGH_FADD_RIP1_PATHWAY_MEDIATED_BY_CASPASE_8_AND10	-0.0546296	-2.29339	0.904307	0.151625	0.577213	0.993873	-0.342838	0.970453	0.200628	0.790314	-0.964862	0.110661	1.29182	-1.68151	-0.266991	0.291823	0.527679	-1.32711	1.50891	0.520901	0.0747755	-0.418081	0.233124	-0.442569	-0.437536	0.561254	-0.340101	-1.66175	0.754948	-1.3307	-1.17194	-2.68053	-2.55167	0.465029	0.939871	-0.750309	0.699196	1.09994	1.76334	-1.10081	-0.215988	1.38124	1.21145	-0.111216
REACTOME_GLUCAGON_SIGNALING_IN_METABOLIC_REGULATION	0.763363	-0.0101715	2.95989	0.82312	-0.433184	4.59426	2.49888	2.9561	0.44373	3.22373	0.522576	1.05439	2.29736	0.964474	3.4884	2.16686	1.6991	-0.335182	2.00514	2.19179	2.68356	1.27156	18.23	2.84002	2.09956	-0.439679	2.56783	0.0976352	1.4628	-0.889718	3	0.632438	-0.53612	1.16179	0.422692	5.10197	-0.742092	2.44198	2.46716	1.79424	2.09514	0.793868	6.00794	3.97012
REACTOME_FORMATION_OF_ATP_BY_CHEMIOSMOTIC_COUPLING	0.266668	0.979793	2.3082	2.74403	0.519954	4.04099	1.99303	0.872119	1.83556	-0.317588	1.65276	2.26673	1.42929	0.318798	1.96874	1.67862	0.563046	-1.8523	0.477069	0.617065	1.62984	1.55527	0.240192	1.81406	3.6184	0.477892	-0.169054	0.919441	3.16497	1.04911	0.475149	0.530354	0.452446	0.581939	0.789694	0.705872	4.05423	1.24939	1.7464	3.35833	-2.10058	2.23151	1.08645	3.07541
REACTOME_NRAGE_SIGNALS_DEATH_THROUGH_JNK	0.62875	-0.970341	-1.19232	-1.0243	-0.789765	1.78311	0.350486	-0.261353	1.21219	-1.06438	-1.17074	-1.39579	1.17414	0.63149	-0.500394	-0.139661	0.936041	-0.700119	1.15703	-1.73789	-0.440511	0.778264	-0.59583	2.59208	-2.71661	-0.754402	0.339088	-0.706934	-1.59172	-3.72202	-0.660279	-1.57237	1.49425	-1.45598	-0.317533	-0.911375	-1.47583	-0.142257	-0.454506	-0.298097	-0.728652	1.46568	2.69263	0.770469
REACTOME_CA_DEPENDENT_EVENTS	0.658553	-0.275881	1.01525	0.666263	-0.493742	3.56517	0.373948	0.285305	0.20605	2.94095	-1.60507	-1.06983	2.08372	1.00952	1.93972	0.307724	1.50648	-0.273711	1.88218	-1.08213	1.22956	1.02861	-0.156813	2.77566	-0.157301	-0.524891	0.411119	-0.0781298	0.129969	-1.01753	-0.330675	0.449363	-0.562708	-0.869649	0.245003	-0.324287	-0.873267	-0.0205239	1.16893	0.2607	1.98244	-0.449825	2.8105	0.987293
REACTOME_INITIAL_TRIGGERING_OF_COMPLEMENT	1.46743	0.488895	0.0971215	2.83215	0.104426	0.268327	1.06614	0.694347	1.08716	-2.1638	0.459587	-0.20498	2.26309	-0.349692	4.46255	-0.117158	2.6315	-2.41671	3.03148	-0.192447	0.978022	1.50727	2.49337	1.01056	-0.125899	0.147296	1.12545	0.578609	-0.18158	1.48802	0.0647327	-0.203757	3.79197	0.192282	2.74784	0.621931	-0.0172542	0.76288	-0.00725495	1.25176	0.61498	2.93579	2.59153	2.15455
REACTOME_PI3K_EVENTS_IN_ERBB2_SIGNALING	-1.2237	-5.16125	-0.753879	-0.780821	-0.520756	-0.695427	0.429947	-3.94269	-3.28695	-0.649707	-1.57356	-1.1212	3.55436	-1.22739	-0.599796	-1.66563	1.39949	-0.404464	2.7748	-1.331	1.25519	0.992881	-0.356925	-2.2737	-3.25434	-0.532999	0.397494	-4.24016	-1.39024	-3.69985	-0.376283	-1.24904	-0.809832	-1.01432	-0.0665835	-0.470084	-1.0552	-0.119352	-0.0428468	-1.35424	-0.349037	2.18732	1.90922	0.907381
REACTOME_RESPIRATORY_ELECTRON_TRANSPORT_ATP_SYNTHESIS_BY_CHEMIOSMOTIC_COUPLING_AND_HEAT_PRODUCTION_BY_UNCOUPLING_PROTEINS_	-0.402294	1.01324	0.344124	1.89421	1.20835	2.0019	0.787017	-0.523341	1.25479	0.151283	0.650208	1.32114	2.21034	-0.62676	2.10611	-0.0350705	1.39782	-0.877446	1.99443	1.63252	1.51736	1.36155	0.395056	0.439887	1.81579	1.14024	0.724986	0.541533	1.14126	-0.975061	1.20706	-0.86027	1.21621	1.49221	1.98759	1.46703	1.67858	0.18067	0.902143	0.556921	-1.00392	3.45764	2.51658	1.6746
REACTOME_METABOLISM_OF_NUCLEOTIDES	-2.61928	1.31401	1.87686	0.627702	1.25387	2.00261	0.568939	2.61008	1.33573	0.250186	1.13394	1.05984	-0.450072	1.24615	0.278515	1.75526	-2.69671	-0.837066	-5.02436	1.70339	-0.0199228	0.260366	-0.764713	0.369857	2.80251	1.20809	-1.58056	0.736017	2.26576	1.29553	1.2376	1.65277	1.56978	1.7648	-0.400116	2.17597	1.66133	2.2751	1.86542	1.60398	-0.926614	2.76819	2.91323	1.29596
REACTOME_CYTOSOLIC_TRNA_AMINOACYLATION	0.1958	1.03573	0.640647	0.367781	0.490686	0.697499	-0.126023	0.784696	0.129126	0.652189	-0.798497	0.261972	-1.8655	0.0502868	0.14869	-1.04613	0.434861	0.479871	0.429369	0.461462	-0.995917	1.59799	-4.03979	1.67256	2.7238	0.45721	-0.144429	0.912754	0.529971	1.07463	0.42397	0.410966	0.30391	0.366971	0.730649	0.60818	0.580645	1.30893	0.579122	2.14277	-0.670215	0.446063	0.827932	1.67357
REACTOME_SYNTHESIS_OF_DNA	1.09816	0.129792	4.94654	-1.61934	3.94041	-3.22324	-1.31937	0.0447661	0.688286	2.92399	0.984848	1.44775	0.335006	-0.485014	0.479685	0.490255	-0.127147	0.219971	0.237376	3.08924	-1.28513	0.616867	-0.153432	-1.61613	1.61143	4.20258	-1.34999	0.211081	4.95335	0.867709	0.222702	-0.733626	0.0665681	4.08286	0.102087	3.79918	2.0888	0.295051	3.62571	-0.597786	0.2636	2.67186	1.30242	-1.10815
REACTOME_PROTEIN_FOLDING	0.725995	2.1818	0.706841	0.565336	1.5903	2.34159	0.39372	4.45848	0.0647201	2.67547	-0.733632	0.797801	0.103506	0.745282	1.30929	2.07362	1.47541	-0.580429	1.71016	1.57831	-0.266139	0.0636363	5.68624	-2.30061	1.88289	1.55898	0.427384	1.42469	1.03502	1.41808	1.72286	1.792	1.89497	2.39928	-0.171242	3.34007	1.94648	2.51013	0.99107	1.44961	-0.568747	-3.28083	2.99529	0.88645
REACTOME_RNA_POL_II_TRANSCRIPTION	1.28284	7.74653	7.56134	2.54763	5.28205	6.88367	-1.16871	3.50277	0.952232	4.55076	2.86193	1.72714	0.473609	2.06688	6.9391	2.41357	5.34634	0.0543125	3.62511	4.04483	-0.99343	-1.95681	0	0.708333	3.89439	5.33556	0.849474	6.20603	5.49533	1.22372	5.32987	2.86377	0.0658801	4.34339	0.292233	5.43191	5.46439	0.374238	4.3267	-0.493939	0.2996	4.28788	3.14001	1.81121
REACTOME_CITRIC_ACID_CYCLE_TCA_CYCLE	0.335604	0.822809	-1.1167	0.337825	0.417033	0.635778	-0.0574064	0.661377	0.150682	-0.458108	0.750928	0.372681	1.4704	0.0502879	1.80498	0.182574	0.487574	0.403663	0.347353	0.51791	0.311377	0.63209	0.200698	1.67343	1.69959	0.445489	-0.102726	0.811722	-0.720754	-0.159642	0.412568	0.458514	0.234023	0.371021	0.73226	0.521769	2.30815	1.11002	-0.689354	1.92956	0.785053	2.13513	3.2076	2.92222
REACTOME_RNA_POL_I_RNA_POL_III_AND_MITOCHONDRIAL_TRANSCRIPTION	1.18885	4.88995	5.05733	1.19852	-0.261488	10.1294	0.737392	3.32662	0.776754	4.11385	-0.618356	-0.639083	-1.49947	1.68458	0.560778	2.27747	2.91868	-0.105168	2.99226	-0.447931	0.301904	-2.23657	-0.0548546	0.611366	1.64135	-0.280622	0.738377	2.75358	4.60002	-0.291909	4.29103	1.12831	-0.181089	1.86421	0.339531	0.160784	-0.421646	-2.32372	3.79043	-0.681964	0.264708	-1.88271	-0.288087	1.63121
REACTOME_VIRAL_MESSENGER_RNA_SYNTHESIS	0.305234	3.359	1.75788	2.85158	1.32757	2.15412	0.140776	3.13338	-0.187236	3.12513	1.91297	0.509967	1.64233	0.361367	3.50055	1.79416	0.980212	-0.645314	1.04039	1.18455	-0.508572	-1.1649	-0.267976	0.0666167	4.16062	1.21215	0.115899	2.97149	1.56721	1.08126	1.55713	1.53969	2.53273	2.05789	2.88332	3.36453	2.89906	-0.272068	1.70732	0.983447	2.99172	3.34209	2.43123	0.495509
REACTOME_HS_GAG_BIOSYNTHESIS	2.36789	1.21799	0.800306	1.83626	0.557552	0.911208	-0.103859	-1.03253	0.328903	2.03566	0.9891	-1.93235	1.60152	0.292019	3.06274	-0.919138	2.75977	0.595853	4.34233	0.659708	0.40954	1.70639	0.241249	1.83316	0.137813	0.528231	2.18472	1.14247	0.890934	1.26606	-1.70031	0.501495	0.783894	-2.68651	1.00803	0.830303	0.746884	1.27628	0.707403	0.657062	1.10792	1.56527	3.15852	3.19815
REACTOME_SYNTHESIS_SECRETION_AND_INACTIVATION_OF_GIP	1.93511	1.19168	0.746365	2.64621	0.548821	0.723073	1.68241	0.868619	1.67047	0.695192	1.26809	0.106879	-0.333351	0.0111424	1.94826	0.382798	2.77208	0.566953	2.75848	0.567585	1.43136	-0.385616	0.244778	1.58607	0.641034	0.568939	1.7323	1.06488	0.554274	0.941372	0.545343	0.284523	0.52951	0.431657	0.899081	0.744566	0.728296	1.1252	1.8427	0.358768	1.06055	4.5889	1.11688	-0.127958
REACTOME_SEROTONIN_RECEPTORS	1.861	1.78807	1.06842	3.93831	0.700701	3.87685	1.65648	1.33333	2.03995	1.82802	2.22281	0.0586028	3.02112	1.885	5.53841	2.00821	2.77161	0.892066	3.81223	0.557449	2.59237	2.07084	3.62659	1.64024	0.534995	0.746193	1.69476	1.56947	0.880392	2.48679	0.890072	0.732152	3.12874	0.644278	3.56627	1.25132	0.758663	3.02088	1.94303	1.83929	3.00739	4.99987	6.05543	2.44092
REACTOME_PURINE_CATABOLISM	-2.15676	-0.979761	0.209695	-0.431287	0.165188	0.456588	-0.553117	0.550784	-0.29685	-2.0372	-0.214181	-0.0966736	0.827046	0.0372878	0.204002	-0.260389	-2.12728	0.13549	-2.70033	0.112496	-0.283607	-0.135057	-0.0489487	1.10402	1.65127	0.15229	-0.504802	-1.20778	1.39572	-0.780049	0.13664	-0.0471346	-0.174937	0.0825436	0.487781	0.269004	0.174505	0.773426	0.0501196	-0.0331098	0.528285	-0.424943	2.42978	2.18758
REACTOME_ELEVATION_OF_CYTOSOLIC_CA2_LEVELS	-0.854157	-1.57047	-0.485516	1.11434	-0.252088	1.14921	0.773491	0.150585	-0.969203	0.0237036	-0.476795	-0.588192	1.48108	-0.555141	0.59998	0.568141	1.62265	-0.299572	2.12988	1.98751	1.67461	0.912763	-0.49845	0.697589	-2.04541	-0.337973	0.776809	-1.66962	-0.738719	-1.40796	-0.345613	-0.688422	-0.677695	-0.545936	0.0738852	-0.366216	-0.51753	0.442933	0.377791	0.563006	-0.143411	0.0979274	3.92902	1.42554
REACTOME_HYALURONAN_METABOLISM	-0.495572	-0.431944	-1.32414	-1.51851	0.25859	0.520611	-0.709485	-1.41276	-0.252742	1.04711	-1.80304	-0.338096	-2.33688	-0.300397	-3.57041	-1.4184	-2.3283	0.350647	-1.69203	-3.55896	-1.65647	-0.0977609	-0.0675807	-0.831826	-1.13911	0.252517	-0.693523	-0.735996	-1.21998	-0.861785	0.327565	-0.139515	0.112745	-0.0487997	-1.42315	0.384229	0.115183	0.758869	-1.03163	-0.175188	-0.755171	-3.8028	0.314148	1.91577
REACTOME_SIGNALING_BY_HIPPO	0.134635	-2.0734	0.922369	-0.61202	0.6185	-1.89955	-2.25737	-0.79959	-2.48216	-0.0377637	-2.24951	-1.73767	1.78366	-1.88683	-0.429127	-0.73573	0.572945	0.751699	1.75807	-0.973893	-1.02104	-0.123435	0.908211	-0.373194	-1.72179	0.61255	-0.22563	-1.51676	0.788264	-2.29141	-1.34527	-2.24508	0.897049	-0.700686	-0.806478	-0.229497	-2.39692	1.39129	0.837145	-2.71371	-0.104269	-2.68712	1.59602	0.0834148
REACTOME_SLBP_DEPENDENT_PROCESSING_OF_REPLICATION_DEPENDENT_HISTONE_PRE_MRNAS	0.0771564	1.97163	1.02066	2.05252	0.748985	1.30062	-0.302043	1.96625	2.08739	2.95873	2.58635	0.158777	1.12905	0.130806	3.49342	2.5599	2.73204	0.856359	1.69718	2.1131	0.294117	-0.103543	2.65792	1.90546	3.13541	0.726193	-0.288425	1.85902	0.875019	1.36927	2.84337	2.30483	1.37295	4.55894	1.89919	2.02304	0.791405	1.30557	2.01847	0.53455	1.92947	2.8679	2.30836	-0.0125666
REACTOME_FORMATION_OF_THE_TERNARY_COMPLEX_AND_SUBSEQUENTLY_THE_43S_COMPLEX	0.735782	-0.346265	3.78177	0.662531	2.64385	-0.300242	0.406522	0.0293737	0.363364	2.28859	1.31603	0.964688	0.19564	-0.906363	1.40473	0.287722	2.34252	3.53744	2.19261	2.02545	-0.11686	-0.703116	0.150518	0.387054	1.94008	2.51242	0.46985	-0.231042	3.50776	2.01166	3.30224	2.57406	4.1003	3.25607	0.00659395	7.25476	1.08537	0.068473	3.0577	-0.921877	-0.204366	4.31961	4.37454	-1.83502
REACTOME_ASPARAGINE_N_LINKED_GLYCOSYLATION	0.522691	1.72301	1.24556	0.0725217	0.86541	-1.43238	0.282822	1.44444	0.878518	-0.275749	1.22772	0.610155	0.272909	0.720833	1.45318	1.15711	0.821755	0.906363	1.11554	0.982758	0.927817	0.81549	0.364009	2.38037	0.850128	0.852786	0.294884	1.68333	1.42504	0.72029	0.95119	-0.59364	0.959654	0.943235	-0.700224	-0.291382	1.1122	1.656	1.40656	1.01384	-1.30235	1.6761	1.68537	0.765885
REACTOME_TRANSFERRIN_ENDOCYTOSIS_AND_RECYCLING	0.449299	1.18927	0.897131	0.75544	0.605426	1.00473	0.0991837	-1.1283	0.433784	-1.11622	1.14428	0.395384	1.60892	0.171573	2.16475	0.459852	0.585843	0.768018	2.97862	0.638702	0.579581	-0.00272167	0.267976	1.94393	2.03592	0.56376	0.114939	1.15491	0.885623	1.35244	0.751786	0.702667	0.455423	0.547452	0.884861	0.768977	0.706675	1.37755	0.764164	0.623286	1.19973	2.43113	2.15102	0.492184
REACTOME_ACTIVATED_POINT_MUTANTS_OF_FGFR2	0.269121	-0.163404	-2.45587	0.401633	-1.87103	0.855541	-0.114499	-1.11911	0.200207	0.739417	-0.0420028	0.278359	1.39142	0.197945	1.12523	0.307016	0.493287	0.608919	1.61145	0.572683	0.258626	-0.203603	0.193247	1.64543	-1.04843	-1.8704	-0.144926	-0.42481	-1.78049	-1.27327	0.54958	-0.986774	0.439097	0.488888	0.825603	-2.77427	0.628464	1.1968	-1.694	0.57715	0.986344	1.3177	2.02178	0.327682
REACTOME_GAB1_SIGNALOSOME	-1.32538	-5.05298	-0.844665	-0.976633	-0.59353	-0.671248	0.29845	-3.76443	-3.47244	-0.719634	-1.6318	-1.15996	3.57003	-1.20198	-0.482835	-1.6412	1.3718	-0.345691	2.87818	-1.36016	1.08047	0.893275	-0.320212	-2.50997	-3.66735	-0.556349	0.325909	-4.26123	-1.4326	-3.70017	-0.370965	-1.23214	-0.803825	-1.08723	0.0782155	-0.43909	-1.05126	-0.0760664	-0.0473065	-1.27955	-0.287315	2.06689	2.1109	0.878192
REACTOME_METABOLISM_OF_VITAMINS_AND_COFACTORS	-1.86024	-0.337646	0.676435	0.563574	0.537377	0.739191	-0.00411697	0.86857	0.280163	0.870779	0.336311	0.373868	-1.66729	0.111552	0.310303	0.497704	-1.85635	0.501562	-0.869078	0.588067	-0.75749	0.191998	-3.7318	-0.121367	1.0576	0.43932	-4.00813	-0.609452	0.612449	-1.2581	0.489069	-1.01575	0.582649	0.501887	0.882813	0.668043	0.636464	-0.490793	0.670474	-2.4053	1.03742	3.19887	1.00988	0.281869
REACTOME_OTHER_SEMAPHORIN_INTERACTIONS	-0.254288	0.766921	0.418808	0.889679	0.206145	0.516987	-0.604235	-1.3027	-1.64342	1.10737	-1.46399	-0.180217	1.23003	-0.246767	0.0493847	-1.38963	0.228323	0.357414	0.959878	0.0292896	-0.180131	0.00258487	0.728767	1.08522	-0.714911	0.256121	-0.541196	0.761856	0.129859	0.500474	0.377797	0.0213249	0.101642	-2.4956	0.737462	0.791152	0.200837	0.84952	1.32618	-0.0283306	-2.2053	1.50692	0.742694	2.2319
REACTOME_REGULATED_PROTEOLYSIS_OF_P75NTR	-0.214998	-0.456837	-1.00066	0.00529115	-1.79229	-2.58704	-0.412214	-1.31942	-1.3465	0.291206	-1.29331	-2.38569	1.29069	-0.113603	-0.669547	0.0213098	0.387447	-2.09519	1.25731	-3.15297	0.00638629	-0.6433	0.583695	1.41932	-3.93483	-2.03964	-0.381344	-0.701341	-2.11698	-2.5661	0.375334	-1.27707	0.359199	0.467992	0.758314	-0.625017	0.393167	-0.879301	-0.7484	0.177007	0.841535	-0.735994	-1.85605	-0.382808
REACTOME_FORMATION_OF_TUBULIN_FOLDING_INTERMEDIATES_BY_CCT_TRIC	0.392282	2.07332	1.23288	-0.253652	1.04078	1.35982	0.0464238	1.43461	0.656818	1.44599	-0.96598	0.48661	0.0514408	0.387832	1.50123	0.83416	0.867575	-0.968496	2.18422	0.972805	0.591587	2.04637	0.351562	-0.0946373	2.38697	0.995819	-0.00948134	1.67102	1.27265	0.436816	0.998002	0.912055	0.877237	0.845743	-0.64376	1.22096	1.2387	1.63165	1.20446	0.839793	-1.20228	-2.41521	0.962317	0.565094
REACTOME_PI3K_AKT_ACTIVATION	-1.39404	-4.95281	-0.855442	-0.978151	-0.610051	-0.677434	0.350558	-0.137686	-3.17278	0.321005	-0.907814	-1.17138	3.07325	-1.29739	-0.703496	0.11057	1.34206	-0.421526	2.7428	-1.36564	1.11323	0.863299	-0.433184	-2.5195	-4.46672	-0.615151	0.37264	-4.54374	-1.43373	-3.9245	-0.387741	-1.27844	-0.863415	-1.11669	-0.0630447	-0.491172	-1.15843	-0.110208	-0.129576	-1.2668	-0.445637	1.96586	1.75351	0.838525
REACTOME_RECYCLING_PATHWAY_OF_L1	0.423929	1.6503	-1.08603	0.16119	-0.911867	-0.752344	0.196745	-0.222589	-0.250906	0.893402	-2.09652	0.636995	0.662857	0.492471	-0.545194	-0.228097	0.917399	-0.52743	1.06307	-1.75269	-0.515053	-0.336806	0.917399	0.124379	-0.91064	-0.850963	0.183937	1.03154	-1.69305	-1.54723	-0.467992	-0.0520723	2.07974	-1.50458	-0.235262	-0.941855	-1.51021	1.83318	-0.53033	-0.384082	-0.58851	1.1538	2.8451	0.61812
REACTOME_SIGNALING_BY_THE_B_CELL_RECEPTOR_BCR	-0.644445	-6.65056	0.189745	0.00401973	-0.00877092	-3.60385	0.87751	0.17711	-2.75663	0.457075	-0.442784	-0.505247	2.54104	-0.449359	-1.87641	0.685632	5.89188	0.292608	3.76674	-0.487699	0.427474	1.73686	-0.0316386	-1.39343	-2.13092	-0.0186533	0.926822	-4.62512	-0.143339	-3.17103	0.288634	-0.56146	0.14495	-0.182688	0.183101	0.190624	-0.271131	0.411124	1.02698	-0.363407	0.345408	4.44037	1.58927	-0.964174
REACTOME_NEURONAL_SYSTEM	2.04141	0.536426	0.122652	0.772441	-0.0115478	4.25066	1.31375	0.546536	-0.614194	-0.421783	0.46818	-0.186387	2.79725	-0.267039	1.17673	1.2098	4.82731	0.112273	4.30632	-0.125435	2.34382	2.39476	0.131507	0.993842	0.809747	-0.0217694	1.3639	0.599041	-0.115057	0.321137	0.163296	2.02586	0.00975947	-0.0645501	0.535725	0.219786	-0.0697836	0.692088	1.37754	2.13156	0.526883	1.2763	6.65881	2.68945
REACTOME_FORMATION_OF_INCISION_COMPLEX_IN_GG_NER	2.28944	2.76555	1.72395	1.2706	1.16794	2.13032	-0.0519505	2.55319	1.4985	2.75381	1.01708	0.378747	-0.569029	0.536262	3.11061	1.46096	1.09626	1.37971	-0.0675774	1.05216	-0.736881	-0.601876	-0.6298	-2.6924	3.62047	1.10678	0	2.79196	1.71495	1.01887	1.44798	1.56237	-1.03233	1.64481	-0.34796	2.81534	1.29635	-0.342551	2.64638	-1.93134	-0.712405	4.0027	3.16726	0.213718
REACTOME_PROSTACYCLIN_SIGNALLING_THROUGH_PROSTACYCLIN_RECEPTOR	0.571767	-0.43598	2.23295	3.14601	-0.6298	2.69936	2.3944	3.0929	1.89994	2.41793	2.50208	0.758869	3.79462	0.601524	4.59739	3.46095	3.02075	-0.520238	4.8884	1.4856	2.32185	2.62808	5.33027	2.73378	1.58568	-0.572731	2.44495	-0.199153	1.98117	1.47084	2.05806	1.94328	3.02489	0.59476	3.18682	4.43016	0.340523	2.18983	3.01769	2.70493	3.65329	4.64572	4.23569	3.4048
REACTOME_N_GLYCAN_TRIMMING_IN_THE_ER_AND_CALNEXIN_CALRETICULIN_CYCLE	-0.652543	-0.0941506	-0.37886	1.25047	-0.287462	-3.48316	0.93218	0.287763	0.612045	0.261458	-0.232892	-0.523232	0.226668	1.13249	-0.724723	0.739908	1.73425	-0.23081	1.26738	-0.620306	0.5553	1.02276	-0.395382	0.75632	-0.0778699	-0.211498	0.883872	0.0584089	-0.765764	0.933454	-0.261403	-0.618802	-0.457956	-0.580608	0.315773	-0.276306	-0.46799	0.506321	0.566217	2.1021	-3.24818	-1.34	-0.657274	-1.04006
REACTOME_SMAD2_SMAD3_SMAD4_HETEROTRIMER_REGULATES_TRANSCRIPTION	0.572296	1.89792	-1.0224	0.283616	1.2855	-0.675371	-2.07861	-0.20725	-0.291515	0.0293324	-0.341743	-1.31759	-0.596845	-1.17137	-0.294234	-0.0949671	-0.853115	-0.614412	-1.02176	1.27204	-1.80785	-1.23459	-0.671847	0.119284	0.246956	1.31051	-2.10731	1.18574	-0.380386	-0.070436	-0.547708	-1.4279	-1.04419	1.62873	-0.1875	-0.769397	0.0444198	-0.220291	-0.310305	-1.68332	1.23354	1.68747	-2.65584	-2.11381
REACTOME_ENOS_ACTIVATION_AND_REGULATION	-2.00458	-2.50918	-1.48502	-0.184154	-1.04935	1.54406	0	-0.363458	-2.21941	-0.488509	-2.47497	0.435586	-1.03644	-1.51709	-0.998603	-0.35559	-1.30768	-0.803841	-0.40052	-1.93551	-0.646396	0.297348	-1.1824	-0.102438	-2.28376	-1.13969	-3.99201	-2.39462	-0.943318	-3.00064	-0.841295	-1.83725	-1.29285	-1.66956	-0.405251	-1.13852	1.12582	-0.466083	-0.813484	-0.66093	-2.45312	-1.86022	-2.27221	0.362942
REACTOME_PURINE_RIBONUCLEOSIDE_MONOPHOSPHATE_BIOSYNTHESIS	-3.82212	-0.310455	0.555266	1.28068	0.373193	3.89136	-0.381614	0.902772	0.0015412	0.452314	0.385852	0.124185	-1.24779	-0.0902336	1.14997	0.263912	-2.00236	0.406972	-2.36017	0.293671	-1.29113	0.315494	0.817074	-0.487175	1.49281	0.326965	-2.39954	-0.616843	0.379828	-0.435411	0.418665	0.271842	0.375633	2.04076	0.820479	0.916176	2.19065	1.02989	0.409192	0.267758	0.978922	0.195803	1.10638	-0.100297
REACTOME_REGULATION_OF_ORNITHINE_DECARBOXYLASE_ODC	0.589968	4.89886	2.87313	0.458024	1.74602	-3.22497	0.362464	4.50295	0.215802	2.6287	1.86668	0.824577	2.04897	1.07914	2.96858	1.92567	1.87747	-0.0960392	1.88152	1.72362	1.06728	0.905892	0.487467	0.26603	4.0073	1.81944	0.304483	4.28166	2.84856	1.77362	2.78714	2.18694	2.89043	1.50389	-0.234206	2.62616	0.639262	2.34713	3.67785	1.61025	4.30272	3.36915	3.74273	-1.95018
REACTOME_G0_AND_EARLY_G1	0.457604	1.43277	1.52247	-2.73189	1.02239	-0.872595	-2.31101	-0.29851	1.32718	1.93735	-1.40303	0.578354	-0.330009	0.526581	-1.22005	-0.245078	-0.962695	-0.808018	-1.25103	1.02845	-1.96375	-0.386133	-0.340693	0.105324	1.22343	1.10554	-2.33225	0.848327	1.65722	-0.32952	-0.826742	-1.63324	-1.03695	1.86613	-3.4265	2.81901	-0.217154	-0.332556	1.5079	-1.77418	-0.876612	-1.26576	-2.84471	0.527867
REACTOME_GAP_JUNCTION_DEGRADATION	-0.109225	0.47799	-0.377026	0.30758	0.612258	1.22297	1.63515	-0.808085	0.501588	0.831366	-0.875837	0.126023	1.38296	0.0239114	1.86073	0.557159	0.490823	0.838211	0.201764	0.52492	1.39569	1.21046	0.298196	1.498	-1.35857	0.608919	1.63748	0.132542	-0.304204	0	0.914787	0.712811	1.14432	0.55802	-0.769665	1.12302	-2.36345	1.10661	0.763634	0.323492	1.53526	-1.77929	1.43356	-0.185349
REACTOME_RNA_POL_III_TRANSCRIPTION	0.548704	3.24574	1.91324	1.74844	1.42489	2.1974	0.248303	2.9479	-0.0836823	2.35685	2.39352	0.784215	1.33894	0.861911	3.16137	1.80702	1.11292	1.44115	1.43938	1.4704	-0.425859	-2.00219	-0.503123	0.19187	3.42183	1.3718	0.244807	2.88656	1.9777	1.24778	1.50953	1.63484	2.0928	1.91484	3.06672	2.92818	3.14532	-0.130797	1.76065	1.23032	2.89867	1.68222	0.406653	0.707107

## Sheet: Figure 2b
Figure 2b. ssGSEA NES for COAD organoids
Raw organoid expression data and drug responses can be downloaded from Gene Expression Omnibus (accession number: GSE64392) and Wetering et al, respectively
Term|NES	P10	P11	P14	P16	P17	P18	P19A	P19B	P20	P23	P24A	P24B	P25	P26	P27	P28	P31	P5	P6	P7	P8	P9
REACTOME_3_UTR_MEDIATED_TRANSLATIONAL_REGULATION	0.262169	0.239266	0.25427	0.231959	0.263323	0.264403	0.258359	0.237998	0.238858	0.238219	0.246215	0.253753	0.22065	0.263018	0.223633	0.235817	0.246362	0.264995	0.260579	0.254357	0.257056	0.234116
REACTOME_ABACAVIR_TRANSPORT_AND_METABOLISM	-0.164055	-0.139181	-0.136078	-0.0837492	-0.194113	-0.16342	-0.198236	-0.176714	-0.167921	-0.164855	0.0154653	-0.132433	-0.130846	0.0674125	-0.182109	-0.178373	-0.0245267	-0.129003	-0.0893353	0.0530388	0.0175586	-0.185417
REACTOME_ABCA_TRANSPORTERS_IN_LIPID_HOMEOSTASIS	0.339759	0.33767	0.33203	0.311126	0.39205	0.334349	0.334288	0.352728	0.391163	0.375022	0.359344	0.369066	0.363936	0.375575	0.311636	0.351366	0.360079	0.326934	0.287635	0.28184	0.312652	0.346451
REACTOME_ABC_FAMILY_PROTEINS_MEDIATED_TRANSPORT	0.339759	0.33767	0.33203	0.311126	0.39205	0.334349	0.334288	0.352728	0.391163	0.375022	0.359344	0.369066	0.363936	0.375575	0.311636	0.351366	0.360079	0.326934	0.287635	0.28184	0.312652	0.346451
REACTOME_ABORTIVE_ELONGATION_OF_HIV1_TRANSCRIPT_IN_THE_ABSENCE_OF_TAT	0.286693	0.266605	0.303637	0.250476	0.29308	0.30455	0.300407	0.285202	0.294602	0.282735	0.274246	0.282151	0.287198	0.295941	0.265961	0.280484	0.274303	0.288747	0.298976	0.286344	0.286029	0.292113
REACTOME_ACETYLCHOLINE_NEUROTRANSMITTER_RELEASE_CYCLE	0.013316	0.0246031	0.039575	0.0882659	0.0345026	0.0421397	0.0316356	0.0451481	0.0343704	0.139905	-0.00178711	0.0159931	0.0764596	0.0162646	0.175077	0.159948	0.0648893	0.16014	0.00742545	0.0211148	0.00376537	0.00101455
REACTOME_ACTIVATED_AMPK_STIMULATES_FATTY_ACID_OXIDATION_IN_MUSCLE	0.170029	0.169003	0.21877	0.184334	0.124268	0.212524	0.156413	0.138837	0.213786	0.209668	0.150367	0.216074	0.12255	0.198007	0.189063	0.203073	0.209466	0.154705	0.181118	0.128121	0.192487	0.186554
REACTOME_ACTIVATED_NOTCH1_TRANSMITS_SIGNAL_TO_THE_NUCLEUS	0.127372	0.11978	0.139072	0.1279	0.148359	0.142047	0.138439	0.130804	0.155747	0.131804	0.14211	0.14624	0.139067	0.127884	0.146819	0.147219	0.117851	0.149248	0.142585	0.125102	0.116319	0.139464
REACTOME_ACTIVATED_POINT_MUTANTS_OF_FGFR2	-0.1806	-0.203563	-0.180947	-0.166837	-0.23948	-0.276145	-0.2628	-0.194267	-0.169222	-0.180658	-0.25988	-0.183783	-0.203846	-0.21892	-0.0366044	-0.155613	-0.171117	-0.169165	-0.207122	-0.151522	-0.261731	-0.212075
REACTOME_ACTIVATED_TAK1_MEDIATES_P38_MAPK_ACTIVATION	0.211595	0.208282	0.194527	0.199141	0.19128	0.225369	0.185535	0.178667	0.214289	0.196321	0.235363	0.197217	0.237467	0.226295	0.212953	0.197468	0.216651	0.191127	0.231914	0.195259	0.220842	0.257234
REACTOME_ACTIVATED_TLR4_SIGNALLING	0.136173	0.146678	0.124888	0.12992	0.118383	0.126279	0.156134	0.142228	0.12122	0.146217	0.138596	0.131605	0.160991	0.134337	0.156403	0.141487	0.128709	0.145257	0.141198	0.146145	0.133257	0.149254
REACTOME_ACTIVATION_OF_ATR_IN_RESPONSE_TO_REPLICATION_STRESS	0.253545	0.243935	0.2996	0.289926	0.311931	0.318119	0.316268	0.300946	0.3104	0.230039	0.227832	0.269538	0.259768	0.293902	0.186547	0.254459	0.231038	0.125245	0.302381	0.299187	0.308593	0.210168
REACTOME_ACTIVATION_OF_BH3_ONLY_PROTEINS	0.137777	0.123023	0.146389	0.14351	0.144769	0.145775	0.174938	0.137218	0.147722	0.16459	0.0873157	0.131999	0.158803	0.13986	0.146213	0.181904	0.145692	0.14372	0.13476	0.147764	0.137498	0.159438
REACTOME_ACTIVATION_OF_CHAPERONES_BY_ATF6_ALPHA	0.451255	0.445727	0.462727	0.449255	0.438574	0.472144	0.430651	0.458516	0.432752	0.448147	0.433812	0.458043	0.436544	0.425988	0.431462	0.437941	0.457798	0.453863	0.434091	0.448122	0.443259	0.471582
REACTOME_ACTIVATION_OF_CHAPERONE_GENES_BY_ATF6_ALPHA	0.451255	0.445727	0.462727	0.449255	0.438574	0.472144	0.430651	0.458516	0.432752	0.448147	0.433812	0.458043	0.436544	0.425988	0.431462	0.437941	0.457798	0.453863	0.434091	0.448122	0.443259	0.471582
REACTOME_ACTIVATION_OF_CHAPERONE_GENES_BY_XBP1S	0.261323	0.272179	0.270326	0.259467	0.256814	0.251313	0.242255	0.260213	0.277731	0.263294	0.250748	0.265998	0.275486	0.257208	0.266935	0.256911	0.266645	0.286897	0.25736	0.266242	0.251298	0.247031
REACTOME_ACTIVATION_OF_GENES_BY_ATF4	0.20972	0.203223	0.21715	0.218835	0.2271	0.23788	0.249557	0.229134	0.201425	0.2258	0.192116	0.199711	0.219991	0.204531	0.237064	0.191785	0.203811	0.235185	0.198826	0.207449	0.21579	0.228808
REACTOME_ACTIVATION_OF_IRF3_IRF7_MEDIATED_BY_TBK1_IKK_EPSILON	0.0562163	0.074712	0.07412	0.0396099	0.0447976	0.0183671	0.149847	0.116655	0.0201717	0.0866084	0.0502476	0.0629798	0.120553	0.0301761	0.140937	0.0850752	0.00939964	0.0948866	0.0904551	0.0925787	0.0378328	0.0533572
REACTOME_ACTIVATION_OF_NF_KAPPAB_IN_B_CELLS	0.28897	0.270813	0.259997	0.26791	0.257582	0.291935	0.316019	0.280658	0.27399	0.271937	0.281064	0.287342	0.275757	0.300284	0.289161	0.273661	0.269816	0.275084	0.278361	0.291066	0.261827	0.268697
REACTOME_ACTIVATION_OF_NMDA_RECEPTOR_UPON_GLUTAMATE_BINDING_AND_POSTSYNAPTIC_EVENTS	0.0993437	0.131582	0.127924	0.144836	0.108048	0.116488	0.126345	0.110743	0.099097	0.141881	0.137801	0.129163	0.148223	0.106375	0.119446	0.130259	0.121854	0.122207	0.137027	0.114977	0.119465	0.148939
REACTOME_ACTIVATION_OF_RAC	0.172499	0.159663	0.16719	0.149156	0.193754	0.197027	0.217603	0.183799	0.174736	0.187202	0.189676	0.182529	0.19489	0.185499	0.214701	0.192178	0.185874	0.189996	0.15857	0.160465	0.160039	0.191977
REACTOME_ACTIVATION_OF_THE_AP1_FAMILY_OF_TRANSCRIPTION_FACTORS	0.204002	0.237878	0.198149	0.216951	0.176778	0.176794	0.216555	0.214442	0.175815	0.209745	0.200004	0.2142	0.203925	0.200401	0.212019	0.180307	0.213776	0.208418	0.212012	0.185172	0.170607	0.227026
REACTOME_ACTIVATION_OF_THE_MRNA_UPON_BINDING_OF_THE_CAP_BINDING_COMPLEX_AND_EIFS_AND_SUBSEQUENT_BINDING_TO_43S	0.281881	0.256319	0.2696	0.251155	0.285353	0.289347	0.267503	0.255448	0.25728	0.253068	0.264569	0.273622	0.23864	0.283521	0.241913	0.250757	0.258739	0.280992	0.282948	0.272024	0.273224	0.249449
REACTOME_ACTIVATION_OF_THE_PRE_REPLICATIVE_COMPLEX	0.299795	0.296852	0.367135	0.355335	0.384895	0.378892	0.386535	0.373582	0.372648	0.283026	0.28598	0.333045	0.309928	0.351681	0.226668	0.321937	0.289804	0.140334	0.379733	0.359646	0.366919	0.250002
REACTOME_ACYL_CHAIN_REMODELLING_OF_PC	0.328535	0.314222	0.297057	0.373862	0.284542	0.287768	0.361495	0.391768	0.349491	0.352943	0.294834	0.340946	0.322041	0.308482	0.364315	0.350998	0.364482	0.267345	0.374249	0.314719	0.298455	0.298082
REACTOME_ACYL_CHAIN_REMODELLING_OF_PE	0.318137	0.321265	0.260494	0.370807	0.257071	0.263464	0.337834	0.399861	0.33022	0.332187	0.25524	0.340057	0.30036	0.257894	0.332035	0.325806	0.382372	0.201114	0.357017	0.324211	0.294482	0.290054
REACTOME_ACYL_CHAIN_REMODELLING_OF_PG	0.338844	0.292554	0.32097	0.317372	0.29511	0.37674	0.344496	0.338933	0.345853	0.305835	0.363075	0.299084	0.323014	0.332196	0.301707	0.322292	0.310144	0.300374	0.335802	0.349485	0.311384	0.301912
REACTOME_ACYL_CHAIN_REMODELLING_OF_PS	0.392762	0.410798	0.350017	0.407864	0.389037	0.391646	0.346099	0.475505	0.370304	0.342785	0.316329	0.390873	0.365455	0.317723	0.347546	0.378998	0.454114	0.291975	0.391141	0.452518	0.375027	0.348767
REACTOME_ADAPTIVE_IMMUNE_SYSTEM	0.157243	0.152684	0.153867	0.144528	0.145912	0.151789	0.177979	0.155198	0.157135	0.155047	0.157674	0.157711	0.164477	0.160084	0.155586	0.152633	0.15136	0.149486	0.150243	0.160176	0.159277	0.162732
REACTOME_ADENYLATE_CYCLASE_ACTIVATING_PATHWAY	-0.12741	-0.112415	-0.155668	-0.125333	-0.0678851	-0.155934	-0.0280858	-0.0916123	-0.0832232	-0.116651	-0.0889264	-0.14353	-0.119542	-0.128626	-0.14008	-0.121863	-0.10897	-0.117692	-0.07416	-0.0961858	-0.101991	-0.0966363
REACTOME_ADENYLATE_CYCLASE_INHIBITORY_PATHWAY	-0.12741	-0.112415	-0.155668	-0.125333	-0.0678851	-0.155934	-0.0280858	-0.0916123	-0.0832232	-0.116651	-0.0889264	-0.14353	-0.119542	-0.128626	-0.14008	-0.121863	-0.10897	-0.117692	-0.07416	-0.0961858	-0.101991	-0.0966363
REACTOME_ADHERENS_JUNCTIONS_INTERACTIONS	0.256236	0.233844	0.223825	0.208801	0.211548	0.215417	0.143548	0.173272	0.206656	0.229176	0.210704	0.229537	0.232201	0.216119	0.233935	0.179735	0.232941	0.276669	0.233451	0.191409	0.215071	0.240396
REACTOME_ADVANCED_GLYCOSYLATION_ENDPRODUCT_RECEPTOR_SIGNALING	0.189178	0.184801	0.181732	0.190363	0.176207	0.184002	0.190824	0.174319	0.185155	0.182053	0.178631	0.194838	0.187335	0.174613	0.17527	0.186947	0.183119	0.174429	0.180226	0.177592	0.193765	0.172805
REACTOME_AKT_PHOSPHORYLATES_TARGETS_IN_THE_CYTOSOL	0.193676	0.195937	0.198177	0.150133	0.212872	0.154193	0.183106	0.16096	0.147371	0.217995	0.185546	0.183621	0.204806	0.192824	0.190203	0.180298	0.196342	0.165887	0.198799	0.17159	0.176613	0.195918
REACTOME_ALPHA_LINOLENIC_ACID_ALA_METABOLISM	0.265171	0.25049	0.200838	0.274243	0.197371	0.273978	0.166861	0.244786	0.264528	0.230892	0.278055	0.277077	0.16193	0.275035	0.202891	0.257389	0.2688	0.236966	0.226886	0.290545	0.261057	0.162525
REACTOME_AMINE_DERIVED_HORMONES	-0.191332	-0.137389	-0.112485	-0.131876	-0.17215	-0.0738592	-0.261449	-0.231174	-0.106771	-0.169675	-0.18282	-0.161697	-0.179919	-0.129053	-0.161847	-0.199533	-0.108964	-0.226184	-0.11277	-0.222873	-0.0724185	-0.0913953
REACTOME_AMINE_LIGAND_BINDING_RECEPTORS	-0.252907	-0.246035	-0.187689	-0.213169	-0.253448	-0.254889	-0.280424	-0.224195	-0.253311	-0.224609	-0.265516	-0.262216	-0.258312	-0.222995	-0.228452	-0.276649	-0.203178	-0.248692	-0.226238	-0.261523	-0.272261	-0.240522
REACTOME_AMINO_ACID_SYNTHESIS_AND_INTERCONVERSION_TRANSAMINATION	0.255223	0.240666	0.258796	0.241251	0.261193	0.288305	0.226378	0.235667	0.244796	0.145255	0.225648	0.212515	0.224626	0.262169	0.189529	0.213749	0.25825	0.258954	0.210618	0.211299	0.251221	0.278484
REACTOME_AMYLOIDS	-0.00584344	-0.0192937	-0.0111823	-0.0132399	-0.112018	-0.0329266	-0.063988	-0.0311202	-0.0872677	0.0123397	-0.0241506	0.00206282	0.0113697	-0.0291593	0.0599075	0.0063952	-0.00785714	0.0112996	-0.0339697	-0.0209669	-0.0605102	0.05102
REACTOME_ANDROGEN_BIOSYNTHESIS	-0.0295563	0.0525213	0.029655	-0.0307245	-0.0146478	0.00240024	0.0166953	0.0144991	0.0165853	0.0534995	-0.0214451	-0.0406135	-0.0431823	-0.00489538	-0.0151249	0.0228382	0.0165519	-0.0457005	0.0223541	0.0577167	-0.0317604	0.0590266
REACTOME_ANTIGEN_ACTIVATES_B_CELL_RECEPTOR_LEADING_TO_GENERATION_OF_SECOND_MESSENGERS	0.220594	0.193088	0.198212	0.190898	0.148411	0.176628	0.154584	0.196412	0.205978	0.211573	0.183723	0.205503	0.214393	0.190113	0.201448	0.209205	0.223443	0.203065	0.20645	0.201251	0.19549	0.210166
REACTOME_ANTIGEN_PRESENTATION_FOLDING_ASSEMBLY_AND_PEPTIDE_LOADING_OF_CLASS_I_MHC	0.30409	0.32109	0.339069	0.343128	0.238517	0.332763	0.344385	0.30731	0.288561	0.314098	0.314384	0.348282	0.289763	0.316294	0.354401	0.327336	0.332312	0.284608	0.353451	0.32472	0.3412	0.359625
REACTOME_ANTIGEN_PROCESSING_CROSS_PRESENTATION	0.219314	0.225634	0.158616	0.194507	0.166406	0.210725	0.213721	0.208053	0.215371	0.22032	0.251267	0.240389	0.276465	0.183246	0.233253	0.184839	0.216885	0.193689	0.201392	0.196355	0.250977	0.192357
REACTOME_ANTIGEN_PROCESSING_UBIQUITINATION_PROTEASOME_DEGRADATION	0.199452	0.191052	0.191234	0.180267	0.186417	0.196242	0.218298	0.188247	0.199818	0.196866	0.197378	0.20346	0.194601	0.208065	0.199732	0.192688	0.189778	0.197756	0.191138	0.208245	0.198921	0.198928
REACTOME_ANTIVIRAL_MECHANISM_BY_IFN_STIMULATED_GENES	0.238691	0.229759	0.239122	0.261676	0.249668	0.255199	0.330179	0.25711	0.261574	0.25601	0.246825	0.278901	0.291426	0.259013	0.258802	0.247953	0.2434	0.25506	0.24728	0.269375	0.260616	0.228673
REACTOME_APC_CDC20_MEDIATED_DEGRADATION_OF_NEK2A	0.264367	0.25913	0.270113	0.26631	0.271167	0.284179	0.292821	0.279663	0.273266	0.245349	0.252683	0.26981	0.247284	0.296244	0.213979	0.250136	0.254585	0.171261	0.276137	0.271611	0.287125	0.251041
REACTOME_APC_C_CDC20_MEDIATED_DEGRADATION_OF_CYCLIN_B	0.255902	0.251252	0.253937	0.252134	0.260795	0.266688	0.280465	0.258153	0.258537	0.235195	0.233667	0.260322	0.231815	0.275729	0.209921	0.23546	0.248048	0.174382	0.265508	0.251883	0.279436	0.237079
REACTOME_APC_C_CDC20_MEDIATED_DEGRADATION_OF_MITOTIC_PROTEINS	0.241823	0.23649	0.249349	0.244508	0.253425	0.261685	0.278342	0.258811	0.251237	0.224005	0.224986	0.251172	0.223309	0.273502	0.191007	0.229358	0.232435	0.13834	0.25935	0.248787	0.273956	0.224197
REACTOME_APC_C_CDH1_MEDIATED_DEGRADATION_OF_CDC20_AND_OTHER_APC_C_CDH1_TARGETED_PROTEINS_IN_LATE_MITOSIS_EARLY_G1	0.263907	0.252087	0.257455	0.254743	0.268259	0.272552	0.281192	0.259768	0.265863	0.248124	0.240253	0.267331	0.247515	0.280156	0.214385	0.247244	0.260239	0.17881	0.268906	0.260481	0.282074	0.256768
REACTOME_APOBEC3G_MEDIATED_RESISTANCE_TO_HIV1_INFECTION	0.361654	0.346908	0.375622	0.377218	0.366114	0.357811	0.345547	0.338683	0.384063	0.38224	0.320002	0.337827	0.372	0.364222	0.326486	0.367314	0.350802	0.358146	0.387991	0.300679	0.384692	0.37722
REACTOME_APOPTOSIS	0.169467	0.179004	0.15298	0.164354	0.15899	0.163787	0.183626	0.16898	0.149217	0.165449	0.146221	0.169006	0.180664	0.162292	0.183369	0.159201	0.168503	0.17898	0.164049	0.168093	0.164302	0.163446
REACTOME_APOPTOSIS_INDUCED_DNA_FRAGMENTATION	0.258783	0.270855	0.313486	0.299373	0.326417	0.339732	0.368178	0.309914	0.262285	0.246492	0.263775	0.303145	0.269764	0.320452	0.246388	0.28271	0.259091	0.182343	0.285536	0.305066	0.312456	0.253586
REACTOME_APOPTOTIC_CLEAVAGE_OF_CELLULAR_PROTEINS	0.175919	0.200742	0.147965	0.160685	0.163991	0.152679	0.160619	0.149698	0.136393	0.157656	0.145774	0.169234	0.182059	0.165998	0.187691	0.142796	0.179424	0.181614	0.175716	0.159721	0.157706	0.160597
REACTOME_APOPTOTIC_CLEAVAGE_OF_CELL_ADHESION_PROTEINS	0.346388	0.367158	0.31401	0.336975	0.303678	0.306218	0.296674	0.316615	0.311117	0.348102	0.317636	0.362623	0.353438	0.303013	0.365861	0.302076	0.375961	0.337271	0.338383	0.284117	0.338109	0.333814
REACTOME_APOPTOTIC_EXECUTION_PHASE	0.192218	0.210161	0.170169	0.180649	0.188277	0.180443	0.188052	0.171565	0.161226	0.17389	0.167613	0.190845	0.199256	0.191216	0.200979	0.163632	0.192029	0.19204	0.195169	0.179774	0.185347	0.174632
REACTOME_AQUAPORIN_MEDIATED_TRANSPORT	-0.0916111	-0.0981034	-0.0954881	-0.0813495	-0.0731218	-0.132839	-0.10174	-0.0768187	-0.0928795	-0.0899547	-0.0962845	-0.116604	-0.110114	-0.104629	-0.111247	-0.0914783	-0.0798007	-0.0979548	-0.0714255	-0.0201109	-0.0934815	-0.0960957
REACTOME_ARMS_MEDIATED_ACTIVATION	0.277513	0.277861	0.272212	0.28339	0.287499	0.284608	0.309346	0.289555	0.274465	0.254224	0.276798	0.271956	0.293089	0.29193	0.274576	0.276788	0.274959	0.259961	0.27378	0.281032	0.31321	0.27756
REACTOME_ASPARAGINE_N_LINKED_GLYCOSYLATION	0.28847	0.298511	0.293621	0.276768	0.293911	0.290217	0.268565	0.288606	0.288113	0.284931	0.279551	0.30123	0.282307	0.282538	0.271014	0.277112	0.305239	0.272267	0.286277	0.276907	0.302883	0.290466
REACTOME_ASSEMBLY_OF_THE_PRE_REPLICATIVE_COMPLEX	0.308521	0.293338	0.36055	0.332611	0.371438	0.370502	0.358718	0.35246	0.350769	0.297319	0.29964	0.344116	0.330773	0.351106	0.252595	0.327933	0.294722	0.20873	0.372047	0.346786	0.359303	0.271659
REACTOME_ASSOCIATION_OF_LICENSING_FACTORS_WITH_THE_PRE_REPLICATIVE_COMPLEX	0.218573	0.216483	0.276673	0.230783	0.288085	0.275389	0.250128	0.253387	0.245399	0.220667	0.212459	0.26742	0.243191	0.276712	0.150494	0.238464	0.215371	0.105635	0.301819	0.251337	0.270146	0.20206
REACTOME_ASSOCIATION_OF_TRIC_CCT_WITH_TARGET_PROTEINS_DURING_BIOSYNTHESIS	0.197783	0.159001	0.179976	0.165103	0.182759	0.175336	0.235838	0.192161	0.184723	0.190634	0.182502	0.197551	0.183959	0.174017	0.196521	0.200545	0.184228	0.148717	0.172549	0.206077	0.166378	0.203346
REACTOME_AUTODEGRADATION_OF_CDH1_BY_CDH1_APC_C	0.239595	0.223764	0.228862	0.220673	0.238143	0.243134	0.252168	0.22521	0.23374	0.221293	0.215604	0.240397	0.20838	0.254944	0.212207	0.21224	0.224599	0.210065	0.23764	0.234826	0.245558	0.228221
REACTOME_AUTODEGRADATION_OF_THE_E3_UBIQUITIN_LIGASE_COP1	0.511596	0.501829	0.524672	0.512362	0.53199	0.520361	0.531228	0.499665	0.52369	0.518356	0.3146	0.515785	0.528457	0.523829	0.516172	0.517113	0.51995	0.519371	0.510058	0.519515	0.519423	0.525386
REACTOME_AXON_GUIDANCE	0.128519	0.114197	0.113018	0.113687	0.113421	0.11682	0.121348	0.113047	0.115505	0.11324	0.121549	0.112658	0.125815	0.124252	0.139263	0.115043	0.112909	0.132675	0.112228	0.110179	0.113396	0.129541
REACTOME_A_TETRASACCHARIDE_LINKER_SEQUENCE_IS_REQUIRED_FOR_GAG_SYNTHESIS	0.0388621	0.0102498	0.07945	0.0211685	0.0198485	0.0601918	0.0278486	0.0371394	0.0298812	0.000604842	0.0620266	-0.00871175	0.0456714	0.0647307	0.0529063	0.0657518	0.0447817	0.0744976	0.0415898	0.0573072	0.0177577	0.0492472
REACTOME_BASE_EXCISION_REPAIR	0.220034	0.234516	0.265748	0.276326	0.303199	0.270605	0.225372	0.261478	0.256648	0.234663	0.249705	0.245958	0.26188	0.251132	0.220243	0.251321	0.273975	0.227331	0.285506	0.256923	0.284817	0.231764
REACTOME_BASE_FREE_SUGAR_PHOSPHATE_REMOVAL_VIA_THE_SINGLE_NUCLEOTIDE_REPLACEMENT_PATHWAY	0.189164	0.211366	0.219501	0.227596	0.24513	0.209104	0.172215	0.197668	0.204728	0.190342	0.204838	0.202209	0.193916	0.197113	0.180609	0.199385	0.225362	0.203736	0.210841	0.20054	0.217537	0.20287
REACTOME_BASIGIN_INTERACTIONS	0.0663343	0.119378	0.122326	0.0211889	0.0324739	0.0871398	0.0459378	0.111496	0.0740815	0.0442997	-0.020115	-0.0150804	0.0833148	0.130562	0.103858	0.0203701	0.131563	0.0517463	0.00320814	-0.0438463	0.00398193	0.0486155
REACTOME_BETA_DEFENSINS	-0.258364	-0.210147	-0.277813	-0.236208	-0.301296	-0.217705	-0.3136	-0.178152	-0.280101	-0.174677	-0.277488	-0.289697	-0.267416	-0.202957	-0.20513	-0.247979	-0.255404	-0.121221	-0.303822	-0.2198	-0.23595	-0.266271
REACTOME_BILE_ACID_AND_BILE_SALT_METABOLISM	0.0621843	0.0962063	0.0707535	0.0813557	0.0209709	0.0539703	0.0399879	0.127574	0.0634265	0.0502491	0.0921637	0.0725812	0.0688206	0.0621414	0.0610091	0.057736	0.0660518	0.032755	0.076566	0.0804918	0.0751487	0.0889296
REACTOME_BINDING_AND_ENTRY_OF_HIV_VIRION	-0.0778046	0.128416	-0.00561214	0.0469082	-0.0664353	0.00323395	-0.0223333	0.119014	-0.0203751	-0.0503269	-0.0849951	-0.066985	0.0708591	0.0164554	0.0880011	0.0217569	-0.0369424	0.0987327	0.0989503	0.163756	-0.00938529	-0.0220379
REACTOME_BIOLOGICAL_OXIDATIONS	0.0669882	0.0659606	0.0500623	0.0850514	0.0251733	0.0691753	0.00041329	0.0703634	0.059308	0.0587829	0.0697245	0.0540275	0.0386349	0.0548677	0.0289492	0.0432658	0.0733951	0.0447705	0.0749509	0.0173862	0.067679	0.0667382
REACTOME_BIOSYNTHESIS_OF_THE_N_GLYCAN_PRECURSOR_DOLICHOL_LIPID_LINKED_OLIGOSACCHARIDE_LLO_AND_TRANSFER_TO_A_NASCENT_PROTEIN	0.212767	0.228766	0.224639	0.20289	0.235952	0.208784	0.182134	0.216342	0.204914	0.201759	0.207868	0.229978	0.205309	0.2032	0.179458	0.197931	0.23043	0.197867	0.201653	0.202739	0.23675	0.21998
REACTOME_BMAL1_CLOCK_NPAS2_ACTIVATES_CIRCADIAN_EXPRESSION	0.235389	0.236789	0.231997	0.256932	0.245472	0.257904	0.27008	0.2504	0.24211	0.232667	0.24999	0.240489	0.277043	0.234985	0.246104	0.240401	0.248561	0.234675	0.262091	0.263675	0.256166	0.264081
REACTOME_BOTULINUM_NEUROTOXICITY	0.138242	0.142771	0.130528	0.134238	0.131607	0.135947	0.148452	0.138109	0.139773	0.165808	0.0999959	0.132941	0.152186	0.120849	0.19179	0.164937	0.148444	0.189522	0.0983437	0.135192	0.112386	0.123544
REACTOME_BRANCHED_CHAIN_AMINO_ACID_CATABOLISM	0.205018	0.224873	0.217149	0.249246	0.22732	0.205572	0.23977	0.214637	0.25089	0.208932	0.22439	0.220905	0.175279	0.235658	0.182189	0.192101	0.231738	0.190348	0.230912	0.270043	0.246669	0.200339
REACTOME_CALNEXIN_CALRETICULIN_CYCLE	0.53606	0.537434	0.536119	0.536658	0.535911	0.537434	0.536926	0.536329	0.537255	0.535761	0.536508	0.536269	0.536478	0.536837	0.536031	0.535791	0.535851	0.536149	0.535704	0.535224	0.535732	0.534298
REACTOME_CASPASE_MEDIATED_CLEAVAGE_OF_CYTOSKELETAL_PROTEINS	0.0228624	0.0361892	-0.000569383	0.0287958	-0.00483479	-0.0287972	0.0733975	-0.00595376	0.00402642	0.0245742	0.0369427	-0.00815708	0.0584848	-0.0231162	0.0711083	0.00241251	-0.00186099	0.0910254	0.00828751	0.0377912	0.000462803	0.0636651
REACTOME_CA_DEPENDENT_EVENTS	-0.036819	-0.0282532	-0.0501797	-0.0271282	0.0103809	-0.0468127	0.0425902	-0.00768682	-0.00515366	-0.0272895	-0.00934037	-0.045049	-0.027803	-0.033423	-0.041402	-0.029906	-0.0197284	-0.0290512	0.00643493	-0.0016585	-0.0127873	-0.010176
REACTOME_CD28_CO_STIMULATION	0.127302	0.137193	0.139791	0.119225	0.15409	0.133619	0.152151	0.140976	0.131417	0.12751	0.135135	0.144661	0.144493	0.128162	0.11824	0.146068	0.138331	0.123534	0.128258	0.108496	0.151542	0.160719
REACTOME_CD28_DEPENDENT_PI3K_AKT_SIGNALING	0.0449462	0.052671	0.0730218	0.0364909	0.0863259	0.0398224	0.0701531	0.0616235	0.0484575	0.0474498	0.044272	0.0758823	0.0582669	0.0301643	0.0222084	0.0660694	0.053391	0.0324749	0.0566316	0.0206192	0.0653774	0.0705664
REACTOME_CD28_DEPENDENT_VAV1_PATHWAY	-0.0963018	-0.0671094	-0.0710118	-0.0920136	-0.0319153	-0.0371366	-0.0313972	-0.0193843	-0.0442521	-0.0789861	-0.0592291	-0.00810122	-0.0342184	-0.0226106	-0.0394822	0.00922946	-0.065344	-0.0533457	-0.082525	-0.0801342	-0.0597784	-0.0467235
REACTOME_CDC6_ASSOCIATION_WITH_THE_ORC_ORIGIN_COMPLEX	0.259333	0.228612	0.304497	0.254457	0.321859	0.294031	0.259137	0.273516	0.291364	0.256071	0.235673	0.310744	0.292202	0.300032	0.164876	0.258728	0.241155	0.106661	0.347973	0.277359	0.307032	0.241022
REACTOME_CDK_MEDIATED_PHOSPHORYLATION_AND_REMOVAL_OF_CDC6	0.298728	0.232879	0.301757	0.278187	0.287702	0.305525	0.319532	0.289316	0.270272	0.263505	0.232527	0.303735	0.255232	0.304686	0.22672	0.289433	0.267749	0.140929	0.321439	0.303342	0.295076	0.281489
REACTOME_CDT1_ASSOCIATION_WITH_THE_CDC6_ORC_ORIGIN_COMPLEX	0.329862	0.28111	0.36526	0.329882	0.346795	0.370888	0.371265	0.338065	0.333674	0.308843	0.294952	0.339938	0.32182	0.336881	0.236815	0.342498	0.331151	0.172364	0.362699	0.339678	0.342373	0.313358
REACTOME_CELL_CELL_COMMUNICATION	0.105602	0.111647	0.107757	0.0993555	0.101343	0.0998043	0.0671098	0.089782	0.108327	0.110538	0.121213	0.10453	0.104968	0.0972786	0.109254	0.100937	0.11065	0.128824	0.0982476	0.0925963	0.107515	0.112745
REACTOME_CELL_CELL_JUNCTION_ORGANIZATION	0.100917	0.10348	0.092148	0.100674	0.090003	0.0819366	0.0165046	0.0696959	0.0981244	0.0971407	0.104905	0.0891641	0.0873287	0.0705369	0.0941007	0.0791699	0.113386	0.121758	0.0873501	0.0760631	0.100049	0.106613
REACTOME_CELL_CYCLE	0.228385	0.23219	0.259399	0.256097	0.268289	0.272905	0.282509	0.270033	0.258158	0.212174	0.219819	0.245121	0.235879	0.262358	0.190683	0.237792	0.225065	0.126037	0.260049	0.246587	0.267773	0.21047
REACTOME_CELL_CYCLE_CHECKPOINTS	0.250365	0.237564	0.278537	0.256641	0.290131	0.295042	0.299342	0.285861	0.288186	0.230327	0.220576	0.2644	0.248671	0.287879	0.189999	0.24504	0.23638	0.126145	0.285639	0.276919	0.294432	0.219604
REACTOME_CELL_CYCLE_MITOTIC	0.237733	0.243535	0.271208	0.267263	0.282111	0.286978	0.295855	0.284317	0.269482	0.222658	0.233769	0.2575	0.245851	0.275482	0.199508	0.250604	0.23494	0.126156	0.272479	0.259347	0.279976	0.221182
REACTOME_CELL_DEATH_SIGNALLING_VIA_NRAGE_NRIF_AND_NADE	0.125894	0.128788	0.122626	0.111237	0.123599	0.133181	0.1427	0.108637	0.103021	0.112963	0.143499	0.110668	0.120294	0.124048	0.149786	0.128968	0.115879	0.134055	0.121611	0.11969	0.10729	0.127524
REACTOME_CELL_EXTRACELLULAR_MATRIX_INTERACTIONS	0.170648	0.175448	0.199229	0.157232	0.144233	0.126902	0.162447	0.151006	0.143684	0.182837	0.192527	0.174339	0.183559	0.158337	0.1888	0.178499	0.150224	0.19599	0.158197	0.155567	0.161424	0.158443
REACTOME_CELL_JUNCTION_ORGANIZATION	0.114666	0.118377	0.109482	0.112075	0.0991292	0.0894396	0.0448981	0.0863507	0.108295	0.111273	0.119448	0.104617	0.10766	0.0873358	0.117641	0.0959814	0.118613	0.141104	0.10054	0.096337	0.108668	0.117184
REACTOME_CELL_SURFACE_INTERACTIONS_AT_THE_VASCULAR_WALL	0.028642	0.0300222	0.0331504	0.0220087	0.0515051	0.0431284	0.0138693	0.0457971	0.0295977	0.0279286	0.0134807	0.00543797	0.0404038	0.0434329	0.0302034	0.024287	0.0329256	0.0297415	0.0206915	0.012686	0.0259776	0.0164924
REACTOME_CGMP_EFFECTS	-0.00488737	-0.195984	-0.00647008	-0.0871872	-0.0408394	-0.0482662	-0.0843818	-0.0225086	-0.03196	0.0131206	0.016119	-0.0536228	-0.0875215	-0.1263	-0.00211185	-0.0151548	-0.145632	-0.0230194	-0.279482	-0.133969	-0.112901	0.113588
REACTOME_CHEMOKINE_RECEPTORS_BIND_CHEMOKINES	-0.245877	-0.233153	-0.24547	-0.212458	-0.228853	-0.263939	-0.193015	-0.238733	-0.252412	-0.199063	-0.245676	-0.24913	-0.196114	-0.25114	-0.185756	-0.244046	-0.229776	-0.220264	-0.254095	-0.195765	-0.262511	-0.216826
REACTOME_CHOLESTEROL_BIOSYNTHESIS	0.312739	0.31101	0.258359	0.299381	0.296962	0.291741	0.220087	0.299109	0.292807	0.276732	0.303248	0.295154	0.27485	0.293529	0.215518	0.290065	0.285483	0.243113	0.268507	0.251431	0.301608	0.192959
REACTOME_CHONDROITIN_SULFATE_BIOSYNTHESIS	-0.0508838	-0.083103	-0.085708	-0.0570637	-0.0975371	-0.040197	-0.0138884	-0.0322509	-0.0650306	-0.0680736	-0.0290504	-0.0829467	-0.0749969	-0.01059	-0.0255235	-0.0177797	-0.0392941	-0.0297862	-0.0719489	-0.0517336	-0.0856009	-0.0778135
REACTOME_CHONDROITIN_SULFATE_DERMATAN_SULFATE_METABOLISM	0.0343079	0.0080256	0.0403055	0.0197243	0.00278657	0.0404448	0.0686098	0.0667812	0.0100948	0.0168092	0.0559933	-0.00199884	0.0254898	0.039787	0.0686601	0.0682307	0.0502615	0.0636613	0.0270957	0.0501631	-0.00352619	0.0302625
REACTOME_CHROMOSOME_MAINTENANCE	0.203417	0.201835	0.231355	0.241968	0.23429	0.237999	0.253342	0.248006	0.235324	0.179078	0.196219	0.211969	0.203611	0.231819	0.157864	0.213559	0.205845	0.0852258	0.246744	0.216115	0.238713	0.17563
REACTOME_CHYLOMICRON_MEDIATED_LIPID_TRANSPORT	0.03509	0.00562974	0.0566589	-0.0128937	-0.0587436	0.0388677	-0.0502547	-0.0179668	-0.0251679	-0.0232902	-0.0184935	-0.0237434	0.023232	0.00218797	-0.00432701	0.0232554	-0.0122556	-0.0101105	0.050355	-0.0148242	-0.0435269	-0.00945389
REACTOME_CIRCADIAN_CLOCK	0.22403	0.22145	0.219256	0.237111	0.234316	0.245056	0.261332	0.247281	0.23092	0.222543	0.232612	0.228565	0.254313	0.228605	0.230073	0.227868	0.232231	0.216097	0.242892	0.261061	0.234407	0.243286
REACTOME_CIRCADIAN_REPRESSION_OF_EXPRESSION_BY_REV_ERBA	0.274177	0.268969	0.268843	0.288216	0.269599	0.275973	0.313579	0.297371	0.271883	0.265553	0.279055	0.278702	0.306487	0.27406	0.267471	0.26683	0.283522	0.276129	0.297455	0.305823	0.288896	0.29765
REACTOME_CITRIC_ACID_CYCLE_TCA_CYCLE	0.404606	0.401374	0.367097	0.397874	0.363308	0.383293	0.377678	0.394186	0.394393	0.383068	0.415582	0.392868	0.364968	0.370972	0.355349	0.382984	0.397561	0.365789	0.39811	0.402126	0.398195	0.380213
REACTOME_CLASS_A1_RHODOPSIN_LIKE_RECEPTORS	-0.210782	-0.204056	-0.201316	-0.195895	-0.212686	-0.224398	-0.210336	-0.201919	-0.220174	-0.184994	-0.199723	-0.207293	-0.203442	-0.221051	-0.19847	-0.215878	-0.196716	-0.207797	-0.207039	-0.193066	-0.220425	-0.191003
REACTOME_CLASS_B_2_SECRETIN_FAMILY_RECEPTORS	-0.130774	-0.0999845	-0.100831	-0.108823	-0.0740349	-0.10218	-0.14003	-0.101956	-0.119998	-0.100636	-0.11564	-0.109999	-0.131603	-0.0978223	-0.121368	-0.101359	-0.0954233	-0.108636	-0.0813007	-0.0909914	-0.0939677	-0.0938187
REACTOME_CLASS_I_MHC_MEDIATED_ANTIGEN_PROCESSING_PRESENTATION	0.204986	0.198735	0.194754	0.18613	0.187429	0.201652	0.221679	0.194587	0.203473	0.202622	0.204748	0.211005	0.202729	0.210208	0.206682	0.195846	0.196548	0.199902	0.196961	0.211903	0.206892	0.204118
REACTOME_CLEAVAGE_OF_GROWING_TRANSCRIPT_IN_THE_TERMINATION_REGION_	0.247181	0.233959	0.251241	0.244428	0.258539	0.257551	0.287703	0.255906	0.243871	0.224693	0.235773	0.249365	0.240361	0.262322	0.235009	0.229411	0.204249	0.22869	0.258496	0.244516	0.256803	0.224601
REACTOME_COLLAGEN_FORMATION	-0.0162298	0.00818725	-0.015757	0.00800488	0.014623	-0.0104879	0.0154191	0.0499676	-0.0449491	0.0448675	0.0351597	-0.0155558	0.0239999	-0.0485407	0.0162306	0.0398357	-0.00880126	0.0522399	-0.0383065	0.0532601	-0.0244509	-0.0398555
REACTOME_COMMON_PATHWAY	-0.224315	-0.227094	-0.197797	-0.198484	-0.208827	-0.173337	-0.228579	-0.193665	-0.180531	-0.183768	-0.220393	-0.236116	-0.179473	-0.219089	-0.227173	-0.201297	-0.210142	-0.232982	-0.146845	-0.16457	-0.172858	-0.178551
REACTOME_COMPLEMENT_CASCADE	-0.204193	-0.19572	-0.238013	-0.195095	-0.218827	-0.249763	-0.172491	-0.228048	-0.204014	-0.242337	-0.206304	-0.249093	-0.124346	-0.275986	-0.24633	-0.216384	-0.225481	-0.253848	-0.184275	-0.106678	-0.185827	-0.167418
REACTOME_CONVERSION_FROM_APC_C_CDC20_TO_APC_C_CDH1_IN_LATE_ANAPHASE	0.241036	0.245791	0.236898	0.244839	0.255553	0.251382	0.270632	0.240322	0.239254	0.240378	0.222499	0.253662	0.21438	0.268322	0.222996	0.221916	0.232907	0.197693	0.242818	0.25056	0.255284	0.242801
REACTOME_COPI_MEDIATED_TRANSPORT	0.366802	0.336617	0.340778	0.346474	0.323764	0.344423	0.34964	0.341411	0.339567	0.325886	0.346946	0.334486	0.35632	0.361463	0.332643	0.325522	0.325349	0.360702	0.340163	0.339154	0.349641	0.329978
REACTOME_COSTIMULATION_BY_THE_CD28_FAMILY	0.0393589	0.04792	0.0577871	0.0396536	0.0633753	0.0509517	0.0721853	0.0507538	0.049028	0.0517467	0.0537018	0.0512441	0.0641247	0.0501354	0.0374781	0.0642299	0.0502403	0.0460149	0.051834	0.0378396	0.0675897	0.0758216
REACTOME_CREB_PHOSPHORYLATION_THROUGH_THE_ACTIVATION_OF_CAMKII	0.0456	0.0477782	0.0640227	0.12242	0.0244493	0.0271255	0.0345755	0.00266907	-0.0556596	0.0784742	0.0296943	0.0392545	0.0815882	0.0237077	0.0556519	0.0618874	0.0666776	0.0523697	0.0621123	0.0612887	-0.0434762	0.0713633
REACTOME_CREB_PHOSPHORYLATION_THROUGH_THE_ACTIVATION_OF_RAS	0.171091	0.19639	0.199071	0.223653	0.177226	0.177236	0.196005	0.169512	0.148999	0.195159	0.198639	0.185332	0.200517	0.173665	0.193535	0.196197	0.185212	0.196011	0.194261	0.1777	0.184672	0.215487
REACTOME_CRMPS_IN_SEMA3A_SIGNALING	0.0685511	0.0153771	0.0322923	0.0368284	-0.0120692	-0.00128301	0.014613	-0.0166386	0.0267567	0.0700026	0.034342	0.027682	0.0109169	0.0074193	0.135471	0.00587057	0.0230281	0.0767141	0.0462765	0.0136125	-0.000859153	0.0485687
REACTOME_CS_DS_DEGRADATION	0.0842637	0.0650791	0.0852238	0.0824854	0.0520978	0.119575	0.0992541	0.0579905	0.0758964	0.0846955	0.0954055	0.0629648	0.0770346	0.0949058	0.11851	0.101887	0.0988306	0.106122	0.0933423	0.0641484	0.0501081	0.119564
REACTOME_CTLA4_INHIBITORY_SIGNALING	0.0850553	0.108968	0.102752	0.0984845	0.138297	0.0816629	0.073194	0.109126	0.0920353	0.0959899	0.0910768	0.119583	0.103734	0.116282	0.0729474	0.102329	0.100307	0.07321	0.111366	0.0670216	0.123652	0.114671
REACTOME_CTNNB1_PHOSPHORYLATION_CASCADE	0.0919882	0.1351	0.130669	0.110515	0.103707	0.0899603	0.105455	0.110648	0.0729416	0.0476398	0.138977	0.120628	0.111168	0.163602	0.054498	0.0805392	0.137394	0.0306749	0.163417	0.0952952	0.102935	0.108313
REACTOME_CYCLIN_A_B1_ASSOCIATED_EVENTS_DURING_G2_M_TRANSITION	0.249035	0.275976	0.311	0.234886	0.288777	0.331938	0.305377	0.326417	0.298652	0.228125	0.259409	0.290209	0.281461	0.297919	0.180733	0.279005	0.279698	0.0131552	0.29857	0.280131	0.329972	0.24897
REACTOME_CYCLIN_E_ASSOCIATED_EVENTS_DURING_G1_S_TRANSITION_	0.244868	0.235632	0.273651	0.249967	0.270238	0.281598	0.273165	0.264571	0.272935	0.236142	0.232477	0.258555	0.242679	0.266724	0.190398	0.259256	0.249099	0.137648	0.27707	0.259285	0.267967	0.220343
REACTOME_CYTOCHROME_P450_ARRANGED_BY_SUBSTRATE_TYPE	-0.152434	-0.0942344	-0.253584	-0.0952703	-0.194068	-0.00690345	-0.288353	-0.186773	-0.204696	-0.0548582	-0.103151	-0.128038	-0.141397	-0.0781085	-0.113492	-0.0753167	-0.0613975	-0.0929797	-0.0874258	-0.222909	-0.129201	-0.0780013
REACTOME_CYTOKINE_SIGNALING_IN_IMMUNE_SYSTEM	0.138556	0.12622	0.127743	0.150109	0.12267	0.130616	0.210328	0.140456	0.137089	0.145959	0.142421	0.162442	0.172704	0.140057	0.161297	0.146998	0.140438	0.143262	0.139151	0.147957	0.137614	0.14967
REACTOME_CYTOSOLIC_TRNA_AMINOACYLATION	0.413871	0.41595	0.425995	0.407781	0.416628	0.429295	0.413138	0.421655	0.418234	0.403133	0.409816	0.424014	0.409328	0.416306	0.392294	0.397583	0.412763	0.3997	0.406177	0.411521	0.421158	0.431453
REACTOME_DAG_AND_IP3_SIGNALING	-0.112119	-0.101429	-0.129218	-0.102182	-0.0575833	-0.125348	-0.0214929	-0.079363	-0.0746733	-0.101721	-0.0811	-0.12454	-0.101091	-0.106714	-0.119088	-0.105887	-0.0926918	-0.104137	-0.0624079	-0.0711546	-0.0853343	-0.082117
REACTOME_DCC_MEDIATED_ATTRACTIVE_SIGNALING	0.207813	0.208419	0.210735	0.210407	0.22516	0.22037	0.24619	0.202322	0.170799	0.181423	0.208154	0.189851	0.19128	0.234253	0.208151	0.181057	0.175062	0.196621	0.204341	0.182482	0.227418	0.213089
REACTOME_DEADENYLATION_DEPENDENT_MRNA_DECAY	0.306494	0.295728	0.316972	0.304952	0.325867	0.330818	0.325094	0.315867	0.315892	0.297621	0.297683	0.315809	0.311165	0.32913	0.282907	0.305686	0.303444	0.294177	0.323574	0.316485	0.328126	0.306714
REACTOME_DEADENYLATION_OF_MRNA	0.287039	0.279408	0.301795	0.285688	0.304171	0.311951	0.274937	0.308418	0.288235	0.272636	0.273269	0.288988	0.28695	0.305913	0.271445	0.288826	0.290713	0.260779	0.302464	0.299609	0.289948	0.281378
REACTOME_DEFENSINS	-0.289347	-0.240034	-0.277909	-0.247512	-0.299892	-0.239801	-0.315178	-0.221307	-0.256762	-0.224079	-0.278684	-0.284247	-0.25132	-0.233056	-0.231766	-0.25307	-0.273355	-0.169518	-0.289013	-0.226769	-0.241772	-0.256739
REACTOME_DEGRADATION_OF_THE_EXTRACELLULAR_MATRIX	-0.0752903	-0.0357535	-0.0357286	-0.0819731	-0.0793495	-0.100798	-0.0630555	-0.0162575	-0.0726869	-0.0502289	-0.0627653	-0.0706659	-0.0363866	-0.0928851	-0.0209687	-0.0367638	-0.00835086	-0.0351271	-0.087144	-0.0702204	-0.0901488	-0.0706343
REACTOME_DEPOSITION_OF_NEW_CENPA_CONTAINING_NUCLEOSOMES_AT_THE_CENTROMERE	0.268839	0.270085	0.305281	0.303924	0.306856	0.320049	0.343311	0.332525	0.312408	0.228589	0.247203	0.279158	0.247127	0.314212	0.190197	0.278652	0.255095	0.047784	0.307735	0.268609	0.304499	0.222522
REACTOME_DESTABILIZATION_OF_MRNA_BY_AUF1_HNRNP_D0	0.360666	0.333785	0.348119	0.333203	0.341764	0.364887	0.368486	0.348083	0.345483	0.332385	0.346507	0.354042	0.337384	0.353621	0.343021	0.348422	0.341352	0.354194	0.35276	0.353281	0.353641	0.341932
REACTOME_DESTABILIZATION_OF_MRNA_BY_BRF1	0.274536	0.261905	0.279224	0.272674	0.30089	0.294459	0.310924	0.284868	0.285393	0.271516	0.277883	0.287866	0.279569	0.301814	0.253372	0.279599	0.275531	0.26924	0.300325	0.285333	0.308561	0.274961
REACTOME_DESTABILIZATION_OF_MRNA_BY_KSRP	0.261154	0.257559	0.273891	0.255301	0.301506	0.284783	0.291455	0.268676	0.274484	0.258354	0.254193	0.276204	0.260615	0.285454	0.22981	0.260686	0.258934	0.23822	0.287059	0.266616	0.288784	0.255401
REACTOME_DESTABILIZATION_OF_MRNA_BY_TRISTETRAPROLIN_TTP	0.294146	0.29243	0.297756	0.294997	0.316056	0.317456	0.333304	0.303452	0.306757	0.2933	0.299333	0.310991	0.297931	0.325408	0.269821	0.293865	0.28765	0.287805	0.313975	0.306505	0.330962	0.294078
REACTOME_DEVELOPMENTAL_BIOLOGY	0.116019	0.115961	0.116288	0.11117	0.113585	0.119013	0.118851	0.113343	0.113467	0.112471	0.118943	0.115094	0.127776	0.124659	0.128346	0.115588	0.112588	0.121968	0.120391	0.116145	0.118027	0.128547
REACTOME_DIABETES_PATHWAYS	0.158262	0.166853	0.170957	0.158112	0.165474	0.169149	0.164589	0.172903	0.162517	0.165291	0.143211	0.155692	0.169065	0.15356	0.171223	0.149269	0.165776	0.177367	0.153447	0.16221	0.155632	0.160044
REACTOME_DIGESTION_OF_DIETARY_CARBOHYDRATE	-0.409659	-0.450097	-0.438448	-0.445581	-0.434713	-0.405791	-0.39551	-0.408254	-0.462566	-0.453469	-0.441442	-0.452015	-0.44955	-0.436182	-0.444707	-0.445781	-0.452204	-0.430981	-0.433482	-0.427828	-0.438844	-0.422819
REACTOME_DNA_REPAIR	0.229486	0.23165	0.25981	0.249649	0.271721	0.253094	0.248954	0.25105	0.256242	0.222455	0.226843	0.235703	0.234232	0.237706	0.21303	0.236993	0.243689	0.20255	0.265459	0.242868	0.261778	0.225432
REACTOME_DNA_REPLICATION	0.272	0.276357	0.313993	0.313308	0.323104	0.328517	0.339065	0.33438	0.314927	0.255253	0.265157	0.295183	0.283754	0.315162	0.220382	0.292409	0.272081	0.124598	0.326017	0.304669	0.326521	0.252077
REACTOME_DNA_STRAND_ELONGATION	0.319018	0.294197	0.385849	0.372675	0.404873	0.399879	0.380326	0.390339	0.394914	0.325356	0.323391	0.348001	0.357927	0.354657	0.284075	0.367001	0.335284	0.216968	0.392607	0.380352	0.39426	0.277936
REACTOME_DOPAMINE_NEUROTRANSMITTER_RELEASE_CYCLE	-0.0450651	-0.0378367	-0.0113858	0.0138033	-0.0212527	-0.0129918	-0.0351345	-0.02642	-0.0250071	0.0518373	-0.0347094	-0.0366365	0.0110228	-0.0278157	0.0643883	0.0739604	0.00196022	0.0623679	-0.0439144	-0.0153123	-0.0441483	-0.0188638
REACTOME_DOUBLE_STRAND_BREAK_REPAIR	0.242052	0.254042	0.30002	0.296338	0.326719	0.271033	0.280256	0.290308	0.297362	0.250904	0.246767	0.257888	0.264837	0.267066	0.263669	0.26993	0.271058	0.21426	0.313062	0.273826	0.310947	0.24742
REACTOME_DOWNREGULATION_OF_ERBB2_ERBB3_SIGNALING	0.0648306	0.0417102	0.0594695	0.0319757	0.0614212	0.0609384	0.0763156	0.045765	0.0352037	0.0620924	0.0604988	0.0628413	0.0438015	0.0506998	0.0484493	0.0689817	0.057486	0.0350084	0.0875685	0.0655792	0.0670166	0.0617545
REACTOME_DOWNREGULATION_OF_SMAD2_3_SMAD4_TRANSCRIPTIONAL_ACTIVITY	0.29983	0.293251	0.31027	0.297402	0.27897	0.318377	0.322688	0.30545	0.275476	0.308556	0.310696	0.317901	0.290715	0.318243	0.32958	0.324485	0.295893	0.31419	0.298278	0.307684	0.301222	0.309303
REACTOME_DOWNREGULATION_OF_TGF_BETA_RECEPTOR_SIGNALING	0.262729	0.248452	0.235228	0.243716	0.318677	0.27621	0.274721	0.252655	0.230838	0.263262	0.290512	0.291814	0.223362	0.283672	0.307778	0.28995	0.230344	0.246002	0.229491	0.253789	0.235581	0.241292
REACTOME_DOWNSTREAM_SIGNALING_EVENTS_OF_B_CELL_RECEPTOR_BCR	0.240162	0.222408	0.226352	0.218146	0.22336	0.222225	0.231864	0.222284	0.215029	0.215733	0.233286	0.228424	0.242359	0.224418	0.236674	0.222054	0.222686	0.229134	0.211789	0.227084	0.219787	0.235587
REACTOME_DOWNSTREAM_SIGNALING_OF_ACTIVATED_FGFR	0.0912005	0.0709026	0.0890695	0.0859086	0.0805648	0.0679675	0.0681056	0.0865067	0.0896548	0.064807	0.0726451	0.083837	0.0901141	0.083764	0.0947961	0.0870203	0.081566	0.0753269	0.0821404	0.095655	0.0769549	0.0769006
REACTOME_DOWNSTREAM_SIGNAL_TRANSDUCTION	0.199096	0.185587	0.196631	0.184793	0.202826	0.187095	0.214147	0.197991	0.191008	0.183711	0.206553	0.18694	0.205467	0.194102	0.201942	0.196178	0.200415	0.192908	0.191594	0.200916	0.200912	0.214454
REACTOME_DOWNSTREAM_TCR_SIGNALING	0.0904036	0.106665	0.0666612	0.0813108	0.105041	0.08738	0.0987121	0.11019	0.0862479	0.0801241	0.0857918	0.116915	0.0960147	0.110356	0.0942926	0.0880638	0.0776969	0.0823829	0.104284	0.0867247	0.100387	0.0984861
REACTOME_DSCAM_INTERACTIONS	-0.0651393	-0.0380548	-0.0488916	-0.0785692	-0.0212146	-0.0133396	-0.0174632	-0.0322223	-0.0438456	-0.0308055	-0.0273442	-0.0361964	-0.0300817	-0.0445898	-0.0462231	-0.0214882	-0.0663651	-0.0541574	-0.059292	-0.0472154	-0.046888	-0.0355346
REACTOME_E2F_ENABLED_INHIBITION_OF_PRE_REPLICATION_COMPLEX_FORMATION	0.300341	0.290852	0.335132	0.331341	0.322463	0.377961	0.342759	0.346114	0.340839	0.249182	0.271825	0.308716	0.313477	0.347073	0.147025	0.306239	0.29874	0.0200231	0.344923	0.279952	0.388692	0.223492
REACTOME_E2F_MEDIATED_REGULATION_OF_DNA_REPLICATION	0.283455	0.259277	0.340765	0.314119	0.335528	0.361841	0.336178	0.338409	0.340307	0.282579	0.271182	0.316107	0.296059	0.330803	0.187353	0.313415	0.282445	0.0534118	0.345292	0.300655	0.348246	0.226299
REACTOME_EARLY_PHASE_OF_HIV_LIFE_CYCLE	0.186909	0.245129	0.24473	0.265198	0.240248	0.233805	0.216245	0.263034	0.244737	0.230532	0.198958	0.20651	0.256381	0.227869	0.246822	0.260678	0.24509	0.233863	0.28069	0.272809	0.260597	0.225734
REACTOME_EFFECTS_OF_PIP2_HYDROLYSIS	-0.167729	-0.118018	-0.240052	-0.0870433	-0.226407	-0.265197	-0.19463	-0.183843	-0.156695	-0.116459	-0.102385	-0.151657	-0.12295	-0.111129	-0.0661985	-0.145476	-0.121792	-0.150857	-0.109709	-0.239827	-0.119363	-0.121945
REACTOME_EGFR_DOWNREGULATION	0.295113	0.286483	0.284226	0.268858	0.268035	0.284838	0.296859	0.281818	0.282453	0.300661	0.283145	0.29755	0.278214	0.274593	0.294374	0.28955	0.281871	0.265801	0.292137	0.274637	0.277662	0.321712
REACTOME_EICOSANOID_LIGAND_BINDING_RECEPTORS	-0.206797	-0.208162	-0.169694	-0.182264	-0.164796	-0.225777	-0.217365	-0.216227	-0.237543	-0.209568	-0.213343	-0.229101	-0.213146	-0.240948	-0.232705	-0.230126	-0.195192	-0.220665	-0.184715	-0.21514	-0.203851	-0.168889
REACTOME_ELONGATION_ARREST_AND_RECOVERY	0.304607	0.303872	0.317245	0.285254	0.332126	0.328853	0.333502	0.3141	0.313133	0.307709	0.307896	0.314146	0.317018	0.325161	0.295419	0.308528	0.294553	0.309435	0.32017	0.317672	0.314163	0.312345
REACTOME_ENDOSOMAL_SORTING_COMPLEX_REQUIRED_FOR_TRANSPORT_ESCRT	0.303676	0.32211	0.308633	0.314614	0.307559	0.315479	0.309331	0.305561	0.315919	0.309882	0.3179	0.325944	0.314216	0.311485	0.327799	0.314711	0.297473	0.322048	0.312509	0.325151	0.320699	0.310422
REACTOME_ENDOSOMAL_VACUOLAR_PATHWAY	0.25444	0.277873	0.255904	0.323041	0.241433	0.281278	0.361986	0.232052	0.277155	0.315215	0.331735	0.345923	0.349374	0.289142	0.352515	0.34423	0.327681	0.272971	0.297847	0.282777	0.319162	0.305742
REACTOME_ENERGY_DEPENDENT_REGULATION_OF_MTOR_BY_LKB1_AMPK	0.129035	0.10346	0.1857	0.11997	0.109622	0.161074	0.12175	0.0563793	0.176846	0.182715	0.0837272	0.171764	0.173771	0.145505	0.161505	0.138992	0.158113	0.128727	0.143582	0.0378761	0.159662	0.132039
REACTOME_ENOS_ACTIVATION_AND_REGULATION	0.0677243	0.0979626	0.107572	0.0599771	0.0708029	0.0455219	0.0798822	0.0447889	0.0612041	0.0776829	0.0885869	0.0915521	0.0687934	0.0598162	0.0601247	0.0672596	0.0811648	0.0282856	0.0945439	0.0706372	0.0994502	0.082977
REACTOME_ERKS_ARE_INACTIVATED	0.33074	0.396095	0.332567	0.369116	0.291727	0.292874	0.339421	0.385794	0.293681	0.363553	0.329935	0.332373	0.353266	0.287713	0.39384	0.378955	0.365749	0.412573	0.313422	0.389104	0.291825	0.320058
REACTOME_ERK_MAPK_TARGETS	0.191198	0.231043	0.186186	0.211564	0.14971	0.166878	0.22146	0.240517	0.155438	0.224381	0.195099	0.194568	0.210332	0.165409	0.252693	0.23254	0.20959	0.253992	0.1809	0.243305	0.163505	0.19701
REACTOME_ER_PHAGOSOME_PATHWAY	0.282954	0.263588	0.263133	0.274537	0.259423	0.289951	0.30846	0.260288	0.274264	0.285725	0.283859	0.293767	0.304482	0.273727	0.287531	0.285279	0.280083	0.282559	0.287419	0.26584	0.29456	0.275836
REACTOME_ETHANOL_OXIDATION	0.370456	0.363915	0.315012	0.398407	0.308491	0.39533	0.249442	0.392072	0.421196	0.380413	0.398591	0.368737	0.308717	0.423552	0.268172	0.358207	0.379834	0.296136	0.398655	0.363859	0.415958	0.350359
REACTOME_EXTENSION_OF_TELOMERES	0.241518	0.221258	0.287132	0.298957	0.33058	0.312086	0.269145	0.305773	0.326352	0.26496	0.28453	0.259742	0.274942	0.292179	0.217768	0.281651	0.29425	0.194424	0.336855	0.290624	0.326034	0.235194
REACTOME_EXTRACELLULAR_MATRIX_ORGANIZATION	-0.0569186	-0.0237619	-0.0331782	-0.0468914	-0.0495027	-0.0718287	-0.0370205	0.00120655	-0.0608557	-0.0155951	-0.0309024	-0.0552511	-0.0186008	-0.0764748	-0.0100731	-0.0104959	-0.0130649	-0.00588762	-0.0718138	-0.0303618	-0.069334	-0.0538976
REACTOME_EXTRINSIC_PATHWAY_FOR_APOPTOSIS	0.14902	0.149232	0.0903838	0.14883	0.127259	0.0997498	0.158943	0.124324	0.145743	0.16589	0.118887	0.12942	0.202106	0.118404	0.18783	0.162656	0.120383	0.201385	0.107706	0.133111	0.152229	0.115262
REACTOME_FACTORS_INVOLVED_IN_MEGAKARYOCYTE_DEVELOPMENT_AND_PLATELET_PRODUCTION	0.175719	0.183549	0.182434	0.188243	0.197223	0.179981	0.202671	0.199496	0.182327	0.175713	0.176678	0.182723	0.182511	0.190658	0.172371	0.17989	0.171725	0.13927	0.181449	0.197542	0.191828	0.173111
REACTOME_FANCONI_ANEMIA_PATHWAY	0.255562	0.236906	0.265108	0.26158	0.268929	0.26509	0.285302	0.263834	0.26166	0.226506	0.242445	0.245401	0.254868	0.254702	0.20859	0.240195	0.247484	0.174174	0.269153	0.265078	0.246694	0.2303
REACTOME_FATTY_ACID_TRIACYLGLYCEROL_AND_KETONE_BODY_METABOLISM	0.215911	0.211593	0.197009	0.205109	0.202531	0.219655	0.205488	0.20668	0.196076	0.197209	0.210934	0.205018	0.205821	0.209135	0.207339	0.218629	0.20973	0.19821	0.203656	0.21017	0.203101	0.207434
REACTOME_FATTY_ACYL_COA_BIOSYNTHESIS	0.221873	0.202228	0.164981	0.204862	0.185811	0.207551	0.204346	0.251286	0.185084	0.182041	0.235322	0.189576	0.18733	0.209451	0.189956	0.194952	0.197373	0.188855	0.211195	0.236881	0.212548	0.16872
REACTOME_FGFR1_LIGAND_BINDING_AND_ACTIVATION	-0.194711	-0.267767	-0.200355	-0.205153	-0.26286	-0.28329	-0.289074	-0.279037	-0.152893	-0.220365	-0.28453	-0.204097	-0.217637	-0.230855	-0.103435	-0.177124	-0.216368	-0.18482	-0.204513	-0.203703	-0.264957	-0.233981
REACTOME_FGFR2C_LIGAND_BINDING_AND_ACTIVATION	-0.144138	-0.170398	-0.150232	-0.116854	-0.227591	-0.26687	-0.240489	-0.152689	-0.131642	-0.141488	-0.246372	-0.154479	-0.172578	-0.201016	0.0406296	-0.110502	-0.130178	-0.127711	-0.177039	-0.105963	-0.253406	-0.183237
REACTOME_FGFR4_LIGAND_BINDING_AND_ACTIVATION	-0.0543306	-0.110025	-0.0257796	0.00124487	-0.135032	-0.15458	-0.228076	-0.0598223	0.0164841	-0.101226	-0.165451	-0.0497979	-0.0528171	-0.0388258	0.032911	0.0246749	-0.076015	-0.0520014	-0.0394722	-0.0225297	-0.145624	-0.102374
REACTOME_FGFR_LIGAND_BINDING_AND_ACTIVATION	-0.131624	-0.166925	-0.110244	-0.101527	-0.181797	-0.170007	-0.245677	-0.135015	-0.0887672	-0.158078	-0.206879	-0.118969	-0.132173	-0.120856	-0.0728257	-0.0974842	-0.157371	-0.132822	-0.149461	-0.108861	-0.191855	-0.18237
REACTOME_FORMATION_OF_FIBRIN_CLOT_CLOTTING_CASCADE	-0.21875	-0.220226	-0.19322	-0.199262	-0.218588	-0.168993	-0.231657	-0.211587	-0.187216	-0.201879	-0.201826	-0.231074	-0.192224	-0.204287	-0.212601	-0.207518	-0.199906	-0.221224	-0.187684	-0.1889	-0.190448	-0.185648
REACTOME_FORMATION_OF_INCISION_COMPLEX_IN_GG_NER	0.324437	0.366529	0.37186	0.339932	0.345117	0.346177	0.354788	0.371806	0.365823	0.292589	0.349985	0.369709	0.322779	0.318678	0.330813	0.331962	0.362174	0.362242	0.373497	0.379591	0.379112	0.372918
REACTOME_FORMATION_OF_RNA_POL_II_ELONGATION_COMPLEX_	0.302361	0.307801	0.320691	0.289008	0.332052	0.32473	0.330361	0.317629	0.316055	0.302997	0.309868	0.316733	0.315407	0.321719	0.297006	0.307753	0.296091	0.314581	0.31923	0.32242	0.317098	0.315918
REACTOME_FORMATION_OF_THE_HIV1_EARLY_ELONGATION_COMPLEX	0.288095	0.278585	0.307867	0.260553	0.300334	0.3034	0.305528	0.296498	0.301087	0.278106	0.282508	0.291893	0.288478	0.294934	0.270722	0.28224	0.280147	0.298234	0.30526	0.298263	0.298969	0.294894
REACTOME_FORMATION_OF_THE_TERNARY_COMPLEX_AND_SUBSEQUENTLY_THE_43S_COMPLEX	0.292792	0.265363	0.275936	0.256225	0.294482	0.297521	0.274903	0.259753	0.265854	0.260345	0.272971	0.282911	0.240579	0.289998	0.251158	0.256134	0.266549	0.291569	0.288923	0.27984	0.284115	0.253176
REACTOME_FORMATION_OF_TRANSCRIPTION_COUPLED_NER_TC_NER_REPAIR_COMPLEX	0.25547	0.246904	0.283596	0.235902	0.272469	0.284083	0.282499	0.272383	0.288862	0.239148	0.253022	0.265606	0.257802	0.258871	0.230548	0.254317	0.26468	0.271215	0.282989	0.269918	0.280779	0.273008
REACTOME_FRS2_MEDIATED_CASCADE	0.050231	0.0367329	0.0597564	0.0666984	0.0248626	0.0358922	0.00512779	0.0574452	0.0659692	0.0215178	0.011725	0.0573848	0.056179	0.0607312	0.0779709	0.0664318	0.0367742	0.036069	0.046586	0.0707391	0.0359442	0.0158779
REACTOME_G0_AND_EARLY_G1	0.299706	0.268435	0.306893	0.313679	0.323349	0.321158	0.325315	0.323887	0.315949	0.269714	0.271669	0.295758	0.303658	0.321177	0.206768	0.297485	0.289052	0.117908	0.328021	0.298611	0.331199	0.238153
REACTOME_G1_PHASE	0.23309	0.237834	0.241642	0.246584	0.247273	0.245422	0.245631	0.237048	0.252189	0.224335	0.231968	0.24155	0.237704	0.249623	0.199024	0.222564	0.235287	0.20743	0.260931	0.218765	0.259862	0.216985
REACTOME_G1_S_SPECIFIC_TRANSCRIPTION	0.254229	0.226453	0.321619	0.287985	0.316775	0.34502	0.310667	0.316627	0.318056	0.256253	0.244137	0.291244	0.265421	0.314432	0.155224	0.291119	0.249055	0.00267243	0.322136	0.277945	0.323368	0.189308
REACTOME_G1_S_TRANSITION	0.266969	0.259648	0.318343	0.301917	0.324164	0.32715	0.329989	0.3221	0.317312	0.256372	0.256346	0.29455	0.274462	0.304553	0.199462	0.292972	0.265197	0.10291	0.325739	0.301773	0.321215	0.222813
REACTOME_G2_M_CHECKPOINTS	0.247521	0.240292	0.299047	0.263357	0.307748	0.319284	0.316302	0.306491	0.307523	0.22289	0.225416	0.270035	0.258139	0.292589	0.17589	0.25178	0.236504	0.0869717	0.29933	0.290385	0.314479	0.20955
REACTOME_G2_M_DNA_DAMAGE_CHECKPOINT	0.104426	0.132775	0.166698	0.169221	0.158057	0.201142	0.203992	0.199362	0.177104	0.0777346	0.12278	0.136536	0.136368	0.183052	0.0458264	0.117295	0.121799	-0.0921068	0.150874	0.163724	0.211067	0.0965659
REACTOME_GAB1_SIGNALOSOME	0.224317	0.200902	0.223793	0.19186	0.229621	0.194383	0.190907	0.184413	0.183583	0.190922	0.207503	0.201512	0.206631	0.185098	0.195761	0.192841	0.201817	0.19684	0.198662	0.184073	0.205641	0.241392
REACTOME_GABA_B_RECEPTOR_ACTIVATION	-0.12741	-0.112415	-0.155668	-0.125333	-0.0678851	-0.155934	-0.0280858	-0.0916123	-0.0832232	-0.116651	-0.0889264	-0.14353	-0.119542	-0.128626	-0.14008	-0.121863	-0.10897	-0.117692	-0.07416	-0.0961858	-0.101991	-0.0966363
REACTOME_GABA_RECEPTOR_ACTIVATION	-0.0787949	-0.0622845	-0.102843	-0.0734874	-0.0422001	-0.0924777	0.0170969	-0.0506773	-0.0481418	-0.074288	-0.039282	-0.104362	-0.0795969	-0.0786068	-0.0933112	-0.0678723	-0.0481228	-0.0739837	-0.0319817	-0.0615236	-0.0565907	-0.0391234
REACTOME_GABA_SYNTHESIS_RELEASE_REUPTAKE_AND_DEGRADATION	0.013316	0.0246031	0.039575	0.0882659	0.0345026	0.0421397	0.0316356	0.0451481	0.0343704	0.139905	-0.00178711	0.0159931	0.0764596	0.0162646	0.175077	0.159948	0.0648893	0.16014	0.00742545	0.0211148	0.00376537	0.00101455
REACTOME_GAMMA_CARBOXYLATION_TRANSPORT_AND_AMINO_TERMINAL_CLEAVAGE_OF_PROTEINS	0.00565621	-0.0192553	0.0347858	0.011404	0.00327441	0.0981356	-0.0260026	0.0354357	0.0471646	0.0258084	0.0166568	-0.00545646	0.0468984	0.0011944	0.00656805	0.0130654	0.0271709	0.00379685	0.069577	0.0658508	0.0472871	0.0548381
REACTOME_GAP_JUNCTION_DEGRADATION	0.34219	0.38993	0.339155	0.345059	0.346397	0.30653	0.290399	0.312321	0.319107	0.351598	0.354575	0.368094	0.362567	0.346703	0.367336	0.329524	0.316418	0.360763	0.349273	0.300909	0.356069	0.367024
REACTOME_GAP_JUNCTION_TRAFFICKING	0.34219	0.38993	0.339155	0.345059	0.346397	0.30653	0.290399	0.312321	0.319107	0.351598	0.354575	0.368094	0.362567	0.346703	0.367336	0.329524	0.316418	0.360763	0.349273	0.300909	0.356069	0.367024
[truncated: 414 more rows]

## Sheet: Figure 2e
Figure 2e. ssGSEA NES for BLCA organoids
[truncated: 490 more rows]

## Sheet: Figure 2g
Figure2g. ssGSEA NES for TCGA COAD
[truncated: 675 more rows]
[truncated: 400 more columns]

## Sheet: Figure 2h
Figure 2h. ssGSEA NES for TCGA BLCA
[truncated: 491 more rows]
[truncated: 358 more columns]

[truncated: 7 more sheets: Figure 3e, Figure 3f, Figure 4b, Figure 4c, Figure 4e, Figure 4f, FigureS5]
